# Supplementary material for: Large-scale statistical dissection of sequence-derived biochemical features distinguishing soluble and insoluble proteins
Source: PLoS One. 2026 Jun 5;21(6):e0344883. doi: 10.1371/journal.pone.0344883 (PMC13240910; doi:10.1371/journal.pone.0344883)
Supplement: S1 File — (ZIP) [file pone.0344883.s001.zip]

Archive with 5 entries (5 files):
- Table 4 (Composite).csv
- Test Composite formula.csv
- Table 1 & 2 + Fig 2 & 4.csv
- summary per class Table 1, 2 & Fig 4.csv
- summary feature Table 1, 2 & 3.csv
