# Supplementary material for: Large-scale statistical dissection of sequence-derived biochemical features distinguishing soluble and insoluble proteins
Source: PLoS One. 2026 Jun 5;21(6):e0344883. doi: 10.1371/journal.pone.0344883 (PMC13240910; doi:10.1371/journal.pone.0344883)
Supplement: S1 File — (ZIP) [file pone.0344883.s001.zip › Table 4 (Composite).csv]

AUC	ACC	F1	MCC	Precision	Sensitivity	Specificity	TN	FP	FN	TP	Threshold
0.623920612293319	0.5734131306788328	0.5874654537793256	0.17464444971358556	0.6922223195770905	0.5102475780409041	0.6663183559735284	21043	10538	22749	23701	0.0
