# Supplementary material for: Large-scale statistical dissection of sequence-derived biochemical features distinguishing soluble and insoluble proteins
Source: PLoS One. 2026 Jun 5;21(6):e0344883. doi: 10.1371/journal.pone.0344883 (PMC13240910; doi:10.1371/journal.pone.0344883)
Supplement: S1 File — (ZIP) [file pone.0344883.s001.zip › Test Composite formula.csv]

header	label	length	neg_ratio	S	pred_label	pred_text
SeCD00422904_pET21 A-0	0	316.0	0.10759493670886076	-0.14558647233714578	0	không tan
SeCD00422905_pET21 A-0	0	180.0	0.10555555555555556	-0.026666704608057867	0	không tan
SfCD00344631_pET21 A-0	0	128.0	0.1484375	0.18280462600953912	1	tan
ShCD00665859_pET21 A-0	0	114.0	0.18421052631578946	0.33020548914823145	1	tan
SmCD00340050_pET21 A-0	0	221.0	0.11312217194570136	-0.03640517048817217	0	không tan
SoCD00338305_pET21 A-0	0	115.0	0.11304347826086956	0.06195724912980121	1	tan
SoCD00340005_pET21 A-0	0	137.0	0.12408759124087591	0.08296493071754002	1	tan
SoCD00340031_pET21 A-0	0	149.0	0.10738255033557047	0.00904866288331553	1	tan
SoCD00342952_pET21 A-0	0	126.0	0.1111111111111111	0.04446080079750632	1	tan
SoCD00598698_pET21 A-0	0	65.0	0.15384615384615385	0.26175696292489004	1	tan
SoCD00627866_pET21 A-0	0	141.0	0.1276595744680851	0.09265906227083655	1	tan
SrCD00338282_pET21 A-0	0	130.0	0.14615384615384616	0.17236529876360598	1	tan
SsCD00334840_pET21 A-0	0	97.0	0.12371134020618557	0.11878109466597483	1	tan
SsCD00334985_pET21 A-0	0	196.0	0.14285714285714285	0.09855365790784226	1	tan
SsCD00334986_pET21 A-0	0	269.0	0.1412639405204461	0.02462555196956553	1	tan
SsCD00339205_pET21 A-0	0	209.0	0.13875598086124402	0.07104931544430401	1	tan
SsCD00339206_pET21 A-0	0	149.0	0.1342281879194631	0.10988618573561917	1	tan
SsCD00340071_pET21 A-0	0	131.0	0.12213740458015267	0.08122405960118716	1	tan
SsCD00342735_pET21 A-0	0	210.0	0.12857142857142856	0.03186338735970622	1	tan
SsCD00530909_pET21 A-0	0	180.0	0.12222222222222222	0.03593659082941396	1	tan
SsCD00531099_pET21 A-0	0	287.0	0.11498257839721254	-0.0908456874336796	0	không tan
SsCD00591086_pET21 A-0	0	181.0	0.1270718232044199	0.05322191508122052	1	tan
SsCD00591273_pET21 A-0	0	125.0	0.112	0.04873037915157411	1	tan
StCD00336880_pET21 A-0	0	159.0	0.1761006289308176	0.2578599941475761	1	tan
TaCD00536344_pET21 A-0	0	374.0	0.14171122994652408	-0.07142161323249822	0	không tan
TeCD00331048_pET21 A-0	0	227.0	0.08370044052863436	-0.15250342672366327	0	không tan
TeCD00331053_pET21 A-0	0	362.0	0.10220994475138122	-0.20862741969754867	0	không tan
TeCD00340122_pET21 A-0	0	173.0	0.12716763005780346	0.0610276720119463	1	tan
TeCD00341424_pET21 A-0	0	130.0	0.13076923076923078	0.1145776414367089	1	tan
TeCD00536347_pET21 A-0	0	159.0	0.13836477987421383	0.11611668372311165	1	tan
JCSG-382105 A-0	0	471.0	0.12314225053078556	-0.23145175677403218	0	không tan
JCSG-382118 A-0	0	467.0	0.10706638115631692	-0.2881129570429324	0	không tan
JCSG-382123 A-0	0	465.0	0.15268817204301074	-0.11488701798548533	0	không tan
JCSG-382128 A-0	0	464.0	0.14439655172413793	-0.14510124744341377	0	không tan
JCSG-382132 A-0	0	462.0	0.13203463203463203	-0.18967359021172817	0	không tan
JCSG-382152 A-0	0	455.0	0.11208791208791209	-0.2580822628065579	0	không tan
JCSG-382155 A-0	0	454.0	0.1343612334801762	-0.1734885277062017	0	không tan
JCSG-382161 A-0	0	451.0	0.1352549889135255	-0.16733919778742518	0	không tan
JCSG-382189 A-0	0	445.0	0.1258426966292135	-0.19710921308012685	0	không tan
JCSG-382194 A-0	0	444.0	0.13513513513513514	-0.1612742407621458	0	không tan
JCSG-382207 A-0	0	442.0	0.11312217194570136	-0.24209781118081286	0	không tan
JCSG-382217 A-0	0	440.0	0.15	-0.10171592543280832	0	không tan
JCSG-382231 A-0	0	438.0	0.1278538812785388	-0.18303965435811412	0	không tan
JCSG-382236 A-0	0	437.0	0.13501144164759726	-0.15522370644363576	0	không tan
JCSG-382239 A-0	0	436.0	0.09862385321100918	-0.2909719474620713	0	không tan
JCSG-382256 A-0	0	433.0	0.09237875288683603	-0.3116375713077153	0	không tan
JCSG-382261 A-0	0	432.0	0.12731481481481483	-0.17948007899903526	0	không tan
JCSG-382268 A-0	0	332.0	0.1355421686746988	-0.055502918063905796	0	không tan
JCSG-382283 A-0	0	427.0	0.117096018735363	-0.2132102179439877	0	không tan
JCSG-382288 A-0	0	427.0	0.11007025761124122	-0.2396003659035777	0	không tan
JCSG-382289 A-0	0	426.0	0.1056338028169014	-0.2553338313839444	0	không tan
JCSG-382298 A-0	0	425.0	0.13411764705882354	-0.14741214447688952	0	không tan
JCSG-382313 A-0	0	422.0	0.12322274881516587	-0.18554332869521536	0	không tan
JCSG-382340 A-0	0	418.0	0.12200956937799043	-0.18637732681572122	0	không tan
JCSG-382358 A-0	0	414.0	0.10628019323671498	-0.2417370299899408	0	không tan
JCSG-382366 A-0	0	413.0	0.10653753026634383	-0.23983968529363348	0	không tan
JCSG-382367 A-0	0	413.0	0.11138014527845036	-0.221649865796063	0	không tan
JCSG-382370 A-0	0	412.0	0.13349514563106796	-0.13765081582484426	0	không tan
JCSG-382382 A-0	0	410.0	0.08780487804878048	-0.30741102316763746	0	không tan
JCSG-382672 A-0	0	358.0	0.1452513966480447	-0.04323227222593155	0	không tan
JCSG-382678 A-0	0	356.0	0.09269662921348315	-0.2387768983056685	0	không tan
JCSG-382682 A-0	0	356.0	0.09269662921348315	-0.2387768983056685	0	không tan
JCSG-382685 A-0	0	356.0	0.10955056179775281	-0.1754701950542925	0	không tan
JCSG-382689 A-0	0	355.0	0.10704225352112676	-0.1839611609689492	0	không tan
JCSG-382695 A-0	0	354.0	0.12994350282485875	-0.09700880447528946	0	không tan
JCSG-382710 A-0	0	350.0	0.14285714285714285	-0.044779675425491064	0	không tan
JCSG-382718 A-0	0	348.0	0.10919540229885058	-0.16935835691063716	0	không tan
JCSG-382726 A-0	0	347.0	0.12968299711815562	-0.09147216390333097	0	không tan
JCSG-382746 A-0	0	343.0	0.09329446064139942	-0.22443175815588257	0	không tan
JCSG-382748 A-0	0	343.0	0.10204081632653061	-0.1915787168184338	0	không tan
JCSG-382749 A-0	0	343.0	0.13702623906705538	-0.06016655146863874	0	không tan
JCSG-382750 A-0	0	343.0	0.12536443148688048	-0.10397060658523702	0	không tan
JCSG-382752 A-0	0	343.0	0.09329446064139942	-0.22443175815588257	0	không tan
JCSG-382754 A-0	0	342.0	0.12573099415204678	-0.10166298880507592	0	không tan
JCSG-382764 A-0	0	342.0	0.12573099415204678	-0.10166298880507592	0	không tan
JCSG-382773 A-0	0	340.0	0.1264705882352941	-0.09702345532976371	0	không tan
JCSG-382776 A-0	0	339.0	0.11799410029498525	-0.12793208412698714	0	không tan
JCSG-382779 A-0	0	339.0	0.12094395280235988	-0.11685185484601869	0	không tan
JCSG-382780 A-0	0	339.0	0.10324483775811209	-0.18333323053182948	0	không tan
JCSG-382788 A-0	0	338.0	0.11538461538461539	-0.13680308948326175	0	không tan
JCSG-382797 A-0	0	337.0	0.10385756676557864	-0.17917022736570537	0	không tan
JCSG-382804 A-0	0	336.0	0.09821428571428571	-0.19943677088841613	0	không tan
NESG-AR2338 A-0	0	384.0	0.109375	-0.20219024594043375	0	không tan
NESG-AR2340 A-0	0	753.0	0.1301460823373174	-0.4676115121348442	0	không tan
NESG-AR2342 A-0	0	868.0	0.13248847926267282	-0.5658476381644851	0	không tan
NESG-AR2345 A-0	0	535.0	0.11962616822429907	-0.30422595670605823	0	không tan
NESG-AR2353 A-0	0	431.0	0.09744779582366589	-0.290735771892668	0	không tan
NESG-AR2364 A-0	0	749.0	0.11214953271028037	-0.5314871672012919	0	không tan
NESG-AR2367 A-0	0	510.0	0.10980392156862745	-0.3178518589923438	0	không tan
NESG-AR2370 A-0	0	574.0	0.1445993031358885	-0.24672062543255496	0	không tan
NESG-AR2375 A-0	0	685.0	0.13722627737226278	-0.3777268563531444	0	không tan
NESG-AR2378 A-0	0	411.0	0.10948905109489052	-0.226891717607	0	không tan
NESG-AR2402 A-0	0	814.0	0.10319410319410319	-0.625623366685369	0	không tan
NESG-AR2403 A-0	0	428.0	0.12383177570093458	-0.18884011887608246	0	không tan
NESG-AR2404 A-0	0	486.0	0.11934156378600823	-0.25968892664398585	0	không tan
NESG-AR2408 A-0	0	230.0	0.13043478260869565	0.020247794942965858	1	tan
NESG-AR2411 A-0	0	579.0	0.1381692573402418	-0.2755268284835153	0	không tan
NESG-AR2416 A-0	0	351.0	0.1225071225071225	-0.12214911152408024	0	không tan
NESG-AR2440 A-0	0	256.0	0.109375	-0.08305604680623463	0	không tan
NESG-AR2441 A-0	0	316.0	0.14556962025316456	-0.0029460523530327604	0	không tan
NESG-RsR77 A-0	0	95.0	0.11578947368421053	0.0908864695099614	1	tan
NESG-RsR79 A-0	0	113.0	0.12389380530973451	0.10457469478127011	1	tan
NESG-SaR43 A-0	0	457.0	0.087527352297593	-0.352198053507812	0	không tan
NESG-SbR2 A-0	0	426.0	0.12206572769953052	-0.19361227250192992	0	không tan
NESG-ScR36 A-0	0	86.0	0.05813953488372093	-0.11728147615416848	0	không tan
NESG-SdR25 A-0	0	154.0	0.16233766233766234	0.21081724997761458	1	tan
NESG-SdR28 A-0	0	151.0	0.13245033112582782	0.10134673222829942	1	tan
NESG-SdR58 A-0	0	195.0	0.11282051282051282	-0.013339127609173197	0	không tan
NESG-SeR134 A-0	0	889.0	0.13385826771653545	-0.5802478964340997	0	không tan
NESG-SeR149 A-0	0	354.0	0.02824858757062147	-0.47899501392427013	0	không tan
NESG-SeR81 A-0	0	640.0	0.1734375	-0.19982722737104971	0	không tan
NESG-SfR171 A-0	0	145.0	0.08275862068965517	-0.07972074194102613	0	không tan
NESG-SfR201 A-0	0	216.0	0.10185185185185185	-0.07408504154510069	0	không tan
NESG-SfR69 A-0	0	80.0	0.075	-0.04836581983649649	0	không tan
NESG-SgR170 A-0	0	269.0	0.10780669144981413	-0.1010464909160657	0	không tan
NESG-SgR173 A-0	0	200.0	0.085	-0.12249215426232501	0	không tan
NESG-SgR177 A-0	0	241.0	0.1037344398340249	-0.09028206711539813	0	không tan
NESG-SgR187 A-0	0	138.0	0.11594202898550725	0.05143785236417426	1	tan
NESG-SgR21 A-0	0	129.0	0.13178294573643412	0.11931609122231793	1	tan
NESG-SgR211 A-0	0	250.0	0.084	-0.1727851485253699	0	không tan
NESG-SgR214 A-0	0	286.0	0.08741258741258741	-0.193473288952079	0	không tan
NESG-SgR219 A-0	0	123.0	0.16260162601626016	0.24066156359978969	1	tan
NESG-SgR224 A-0	0	654.0	0.10397553516819572	-0.473770404763316	0	không tan
NESG-SgR43 A-0	0	110.0	0.11818181818181818	0.08591154951123897	1	tan
NESG-SgR50 A-0	0	146.0	0.10273972602739725	-0.005598495434207276	0	không tan
NESG-ShR1 A-0	0	52.0	0.15384615384615385	0.2738565300244571	1	tan
NESG-ShR37 A-0	0	464.0	0.09051724137931035	-0.3474825904524822	0	không tan
NESG-ShR4 A-0	0	70.0	0.15714285714285714	0.26948635269840254	1	tan
NESG-ShR41 A-0	0	647.0	0.0865533230293663	-0.5326965268702513	0	không tan
NESG-ShR5 A-0	0	74.0	0.13513513513513514	0.18309805361014858	1	tan
NESG-ShR56 A-0	0	302.0	0.12582781456953643	-0.06406987494360965	0	không tan
NESG-ShR58 A-0	0	108.0	0.12962962962962962	0.13077326470349954	1	tan
NESG-ShR6 A-0	0	87.0	0.20689655172413793	0.4405485563345515	1	tan
NESG-ShR73 A-0	0	1067.0	0.1790065604498594	-0.5763329775961907	0	không tan
NESG-SiR110 A-0	0	986.0	0.12474645030425964	-0.704755069561465	0	không tan
NESG-SiR124 A-0	0	388.0	0.08505154639175258	-0.2972768908011827	0	không tan
NYSGRC-001102 A-0	0	1616.0	0.11324257425742575	-1.3343295389752614	0	không tan
NYSGRC-001103 A-0	0	218.0	0.04128440366972477	-0.3034498245529406	0	không tan
NYSGRC-001104 A-0	0	882.0	0.1054421768707483	-0.6804692007427593	0	không tan
NYSGRC-001105 A-0	0	938.0	0.1279317697228145	-0.6481150553287901	0	không tan
NYSGRC-001107 A-0	0	323.0	0.29102167182662536	0.5368854615302012	1	tan
NYSGRC-001108 A-0	0	1012.0	0.10968379446640317	-0.7855325173700166	0	không tan
NYSGRC-001111 A-0	0	742.0	0.1522911051212938	-0.37419233266785984	0	không tan
NYSGRC-001112 A-0	0	992.0	0.10080645161290322	-0.8002628537967412	0	không tan
NYSGRC-001115 A-0	0	2091.0	0.15208034433285508	-1.6305467624249463	0	không tan
NYSGRC-001116 A-0	0	1007.0	0.14697120158887786	-0.6408199638652025	0	không tan
NYSGRC-001119 A-0	0	1114.0	0.14272890484739678	-0.7563436138283689	0	không tan
NYSGRC-001121 A-0	0	297.0	0.1111111111111111	-0.11469504335833783	0	không tan
NYSGRC-001122 A-0	0	461.0	0.1019522776572668	-0.3017381253934474	0	không tan
NYSGRC-001123 A-0	0	261.0	0.0842911877394636	-0.18192948503858059	0	không tan
NYSGRC-001125 A-0	0	1002.0	0.10578842315369262	-0.7908569429303535	0	không tan
NYSGRC-001126 A-0	0	1258.0	0.151033386327504	-0.8591763134010929	0	không tan
NYSGRC-001127 A-0	0	1316.0	0.10258358662613981	-1.0951460248592273	0	không tan
NYSGRC-001128 A-0	0	579.0	0.17962003454231434	-0.11982951340586512	0	không tan
NYSGRC-001133 A-0	0	429.0	0.11188811188811189	-0.23463361766361718	0	không tan
NYSGRC-001134 A-0	0	1240.0	0.12580645161290321	-0.9371804214630443	0	không tan
NYSGRC-001136 A-0	0	238.0	0.11764705882352941	-0.03523131150865444	0	không tan
NYSGRC-001138 A-0	0	1769.0	0.13510457885811192	-1.3946141244055312	0	không tan
NYSGRC-001139 A-0	0	617.0	0.15235008103727715	-0.25762881612434835	0	không tan
NYSGRC-001140 A-0	0	543.0	0.13996316758747698	-0.23528205338526345	0	không tan
NYSGRC-001144 A-0	0	458.0	0.14410480349344978	-0.14061269589974595	0	không tan
NYSGRC-001145 A-0	0	1302.0	0.10368663594470046	-1.0779724504866068	0	không tan
NYSGRC-001146 A-0	0	177.0	0.096045197740113	-0.05959728121802324	0	không tan
NYSGRC-001149 A-0	0	825.0	0.12121212121212122	-0.5681822236126839	0	không tan
NYSGRC-001150 A-0	0	566.0	0.1784452296819788	-0.11214274565147594	0	không tan
NESG-ChR75 A-0	0	698.0	0.12607449856733524	-0.43171470964340447	0	không tan
NESG-ChR84 A-0	0	758.0	0.11609498680738786	-0.525043884869343	0	không tan
NESG-ChR89 A-0	0	896.0	0.12611607142857142	-0.6158442680422698	0	không tan
NESG-ChR97 A-0	0	514.0	0.12840466926070038	-0.2517067165278047	0	không tan
NESG-ClR39 A-0	0	460.0	0.11956521739130435	-0.23464970528117113	0	không tan
NESG-ClR49 A-0	0	252.0	0.14285714285714285	0.046432445786630146	1	tan
NESG-ClR65 A-0	0	374.0	0.12834224598930483	-0.1216381603748553	0	không tan
NESG-ClR71 A-0	0	405.0	0.0962962962962963	-0.2708618976000155	0	không tan
NESG-ClR74 A-0	0	167.0	0.18562874251497005	0.2862035852819178	1	tan
NESG-ClR86 A-0	0	121.0	0.10743801652892562	0.03531761093328589	1	tan
NESG-CmR107 A-0	0	242.0	0.16942148760330578	0.15552073642880287	1	tan
NESG-CmR52 A-0	0	1942.0	0.1529351184346035	-1.488656408207849	0	không tan
NESG-CmR68 A-0	0	582.0	0.14604810996563575	-0.24872450795877282	0	không tan
NESG-CpR102 A-0	0	138.0	0.18115942028985507	0.2964072692934119	1	tan
NESG-CpR107 A-0	0	136.0	0.125	0.0873228543547069	1	tan
NESG-CpR129 A-0	0	310.0	0.13870967741935483	-0.02312893844316663	0	không tan
NESG-CpR152 A-0	0	878.0	0.1548974943052392	-0.4909823061214924	0	không tan
NESG-CpR169 A-0	0	270.0	0.11481481481481481	-0.07565332979791839	0	không tan
NESG-MgR14 A-0	0	1616.0	0.2407178217821782	-0.8555073040698458	0	không tan
NESG-MgR5 A-0	0	72.0	0.041666666666666664	-0.16612652326555274	0	không tan
NESG-MjR144 A-0	0	301.0	0.11627906976744186	-0.09900611252702671	0	không tan
NESG-MjR2 A-0	0	202.0	0.19306930693069307	0.2815760588465031	1	tan
NESG-MjR47 A-0	0	120.0	0.13333333333333333	0.13351627696521767	1	tan
NESG-MjR52 A-0	0	76.0	0.17105263157894737	0.31614980022345596	1	tan
NESG-MlR15 A-0	0	267.0	0.12359550561797752	-0.039879111175981384	0	không tan
NESG-MlR29 A-0	0	238.0	0.11764705882352941	-0.03523131150865444	0	không tan
NESG-MlR307 A-0	0	931.0	0.1364124597207304	-0.60974475532645	0	không tan
NESG-MlR320 A-0	0	73.0	0.1095890410958904	0.08807260919614793	1	tan
NESG-MlR327 A-0	0	351.0	0.15384615384615385	-0.004433513265586178	0	không tan
NESG-MlR329 A-0	0	82.0	0.06097560975609756	-0.10290567444413368	0	không tan
NESG-MlR331 A-0	0	173.0	0.06936416184971098	-0.15609358384055716	0	không tan
NESG-MlR352 A-0	0	265.0	0.1169811320754717	-0.06286253417542687	0	không tan
NESG-MlR370 A-0	0	67.0	0.04477611940298507	-0.14979312431383732	0	không tan
NESG-MlR377 A-0	0	233.0	0.09012875536480687	-0.1339418207368394	0	không tan
NESG-MlR39 A-0	0	332.0	0.12951807228915663	-0.07813061520997992	0	không tan
NESG-MlR400 A-0	0	163.0	0.08588957055214724	-0.08471352193978271	0	không tan
NESG-MlR406 A-0	0	155.0	0.14193548387096774	0.13325189767976817	1	tan
NESG-MlR411 A-0	0	149.0	0.11409395973154363	0.03425804359639146	1	tan
NESG-MlR50 A-0	0	467.0	0.139186295503212	-0.16746420780583468	0	không tan
NESG-MlR61 A-0	0	1826.0	0.09529025191675794	-1.5972165567866998	0	không tan
NESG-MlR91 A-0	0	479.0	0.12108559498956159	-0.2466228490875411	0	không tan
NESG-MlR94 A-0	0	406.0	0.11330049261083744	-0.20792150999739212	0	không tan
NESG-MlR98 A-0	0	370.0	0.11621621621621622	-0.16346298211400628	0	không tan
NYSGRC-010028 A-0	0	1022.0	0.1487279843444227	-0.6481821794343516	0	không tan
NYSGRC-010034 A-0	0	222.0	0.13063063063063063	0.028429326283535707	1	tan
NYSGRC-010035 A-0	0	280.0	0.14642857142857144	0.033786831605482404	1	tan
NYSGRC-010038 A-0	0	387.0	0.12661498708010335	-0.1402256534618071	0	không tan
NYSGRC-010042 A-0	0	481.0	0.1683991683991684	-0.07076518408716534	0	không tan
NYSGRC-010050 A-0	0	244.0	0.09836065573770492	-0.11325927051155238	0	không tan
NYSGRC-010063 A-0	0	277.0	0.10469314079422383	-0.12018749025504036	0	không tan
NYSGRC-010072 A-0	0	356.0	0.16573033707865167	0.03555214911696081	1	tan
NYSGRC-010084 A-0	0	583.0	0.1783876500857633	-0.12818153682236966	0	không tan
NYSGRC-010085 A-0	0	495.0	0.16161616161616163	-0.10927380177292526	0	không tan
NYSGRC-010089 A-0	0	338.0	0.16272189349112426	0.04100508690719076	1	tan
NYSGRC-010096 A-0	0	462.0	0.1774891774891775	-0.01893732992771402	0	không tan
NYSGRC-010098 A-0	0	365.0	0.1643835616438356	0.02211677091431423	1	tan
NYSGRC-010102 A-0	0	586.0	0.18600682593856654	-0.10235461360039186	0	không tan
NYSGRC-010126 A-0	0	470.0	0.16382978723404254	-0.0776905879918777	0	không tan
NYSGRC-010127 A-0	0	456.0	0.17543859649122806	-0.021055302025284134	0	không tan
NYSGRC-010129 A-0	0	1076.0	0.1579925650557621	-0.6636423226915149	0	không tan
NYSGRC-010132 A-0	0	222.0	0.15315315315315314	0.11302837417201111	1	tan
NYSGRC-010133 A-0	0	177.0	0.14689265536723164	0.1313958235064671	1	tan
NYSGRC-010134 A-0	0	908.0	0.1828193832599119	-0.41402424823947104	0	không tan
NYSGRC-010138 A-0	0	480.0	0.15416666666666667	-0.12329453880287754	0	không tan
NYSGRC-010143 A-0	0	645.0	0.15348837209302327	-0.2794137759095521	0	không tan
NYSGRC-010146 A-0	0	568.0	0.12852112676056338	-0.30152901939135496	0	không tan
NYSGRC-010151 A-0	0	803.0	0.14694894146948942	-0.4510334474049055	0	không tan
NYSGRC-010153 A-0	0	633.0	0.11848341232227488	-0.39973049503901953	0	không tan
NYSGRC-010158 A-0	0	920.0	0.18478260869565216	-0.4178188164904617	0	không tan
NYSGRC-010161 A-0	0	201.0	0.14427860696517414	0.09923927850469333	1	tan
NYSGRC-010166 A-0	0	384.0	0.14583333333333334	-0.06524553717096408	0	không tan
NYSGRC-010171 A-0	0	322.0	0.12732919254658384	-0.07704512101470348	0	không tan
NYSGRC-010172 A-0	0	340.0	0.13823529411764707	-0.05283289384448943	0	không tan
NYSGRC-010174 A-0	0	367.0	0.1307901907356948	-0.10592804436933223	0	không tan
NYSGRC-010180 A-0	0	409.0	0.1271393643031785	-0.15873217940498635	0	không tan
NYSGRC-010184 A-0	0	314.0	0.1178343949044586	-0.10526357088335467	0	không tan
NYSGRC-010192 A-0	0	233.0	0.10300429184549356	-0.08557875988385688	0	không tan
NYSGRC-010199 A-0	0	1291.0	0.15956622773044152	-0.8578395596392273	0	không tan
NYSGRC-010207 A-0	0	215.0	0.12558139534883722	0.01597855171392208	1	tan
NYSGRC-010208 A-0	0	959.0	0.1480709071949948	-0.5920139274926388	0	không tan
NYSGRC-028618 A-0	0	145.0	0.0896551724137931	-0.05381593003586538	0	không tan
NYSGRC-028626 A-0	0	467.0	0.09635974304068523	-0.32832920678863164	0	không tan
NYSGRC-028632 A-0	0	185.0	0.0972972972972973	-0.06234003515417849	0	không tan
NYSGRC-028635 A-0	0	203.0	0.08866995073891626	-0.11149930143357233	0	không tan
NYSGRC-028636 A-0	0	224.0	0.10714285714285714	-0.06165686694734628	0	không tan
NYSGRC-028637 A-0	0	184.0	0.125	0.04264752967938222	1	tan
NYSGRC-028645 A-0	0	319.0	0.19435736677115986	0.17751816239443236	1	tan
NYSGRC-028647 A-0	0	253.0	0.07905138339920949	-0.19416533874154168	0	không tan
NYSGRC-028654 A-0	0	157.0	0.12738853503184713	0.07674920966494098	1	tan
NYSGRC-028660 A-0	0	228.0	0.11842105263157894	-0.02301667841936922	0	không tan
NYSGRC-028663 A-0	0	163.0	0.15337423312883436	0.16877221418740385	1	tan
NYSGRC-028680 A-0	0	169.0	0.14201183431952663	0.12050838203074007	1	tan
NYSGRC-028684 A-0	0	209.0	0.09090909090909091	-0.10867306380202661	0	không tan
NYSGRC-028688 A-0	0	105.0	0.1619047619047619	0.2547972509619227	1	tan
NYSGRC-028693 A-0	0	151.0	0.12582781456953643	0.07647125059751587	1	tan
NYSGRC-028696 A-0	0	249.0	0.17670682730923695	0.17637076135201657	1	tan
NYSGRC-028702 A-0	0	186.0	0.10752688172043011	-0.02484642933427785	0	không tan
NYSGRC-005565 A-0	0	335.0	0.20298507462686566	0.19503376413299423	1	tan
NYSGRC-005567 A-0	0	134.0	0.14925373134328357	0.18028613674085786	1	tan
NYSGRC-005577 A-0	0	322.0	0.09316770186335403	-0.2053624346443041	0	không tan
NYSGRC-005603 A-0	0	207.0	0.07729468599033816	-0.15794998874059762	0	không tan
NYSGRC-005612 A-0	0	310.0	0.11290322580645161	-0.12006307331409075	0	không tan
NYSGRC-005641 A-0	0	345.0	0.1072463768115942	-0.1738870742220618	0	không tan
NYSGRC-005658 A-0	0	2111.0	0.098531501657982	-1.8503015221382513	0	không tan
NYSGRC-005664 A-0	0	93.0	0.13978494623655913	0.1828796808128188	1	tan
NYSGRC-005666 A-0	0	83.0	0.0963855421686747	0.029170297239859005	1	tan
NYSGRC-005674 A-0	0	236.0	0.09745762711864407	-0.10920533711131843	0	không tan
NYSGRC-005675 A-0	0	1162.0	0.11187607573149742	-0.9169082650771625	0	không tan
NYSGRC-005677 A-0	0	314.0	0.09554140127388536	-0.18900046286978195	0	không tan
NYSGRC-005683 A-0	0	494.0	0.1214574898785425	-0.25918697731218654	0	không tan
NYSGRC-005683 A-0	0	289.0	0.13494809688581316	-0.017712724144901215	0	không tan
NYSGRC-005697 A-0	0	214.0	0.08878504672897196	-0.12130507337552002	0	không tan
NYSGRC-005701 A-0	0	474.0	0.12236286919831224	-0.2371714749551566	0	không tan
NYSGRC-005752 A-0	0	170.0	0.1411764705882353	0.1164398547519373	1	tan
NYSGRC-005753 A-0	0	1664.0	0.1063701923076923	-1.4048188891040847	0	không tan
NYSGRC-005763 A-0	0	302.0	0.10596026490066225	-0.1386963198359602	0	không tan
NYSGRC-005807 A-0	0	876.0	0.1267123287671233	-0.5949898889682238	0	không tan
NYSGRC-005810 A-0	0	123.0	0.04065040650406504	-0.2174113298451261	0	không tan
NYSGRC-005820 A-0	0	234.0	0.0811965811965812	-0.1684235689687185	0	không tan
NYSGRC-005821 A-0	0	385.0	0.09350649350649351	-0.26272622988103533	0	không tan
NYSGRC-005826 A-0	0	100.0	0.12	0.10204835922995885	1	tan
NYSGRC-005828 A-0	0	1252.0	0.1062300319488818	-1.0218821556619555	0	không tan
NYSGRC-005837 A-0	0	371.0	0.10512129380053908	-0.2060684403954101	0	không tan
NYSGRC-005838 A-0	0	314.0	0.08598726114649681	-0.22488770229253652	0	không tan
NYSGRC-005838 A-0	0	135.0	0.08888888888888889	-0.047386883162412796	0	không tan
NYSGRC-005839 A-0	0	228.0	0.08333333333333333	-0.15481308986667833	0	không tan
NYSGRC-005846 A-0	0	433.0	0.10623556581986143	-0.2595886420756371	0	không tan
NYSGRC-005846 A-0	0	567.0	0.10229276895943562	-0.3991171813964422	0	không tan
NYSGRC-005854 A-0	0	328.0	0.08841463414634146	-0.2288003123800666	0	không tan
NYSGRC-005860 A-0	0	370.0	0.08648648648648649	-0.27513372532679387	0	không tan
NYSGRC-005869 A-0	0	97.0	0.10309278350515463	0.04133371886704057	1	tan
NYSGRC-005877 A-0	0	457.0	0.08096280087527352	-0.3768558066341685	0	không tan
NYSGRC-005877 A-0	0	246.0	0.08943089430894309	-0.14866269194767928	0	không tan
NYSGRC-005881 A-0	0	359.0	0.116991643454039	-0.15031222884833015	0	không tan
NYSGRC-005889 A-0	0	651.0	0.10906298003072197	-0.4518687481460735	0	không tan
NYSGRC-005891 A-0	0	409.0	0.08801955990220049	-0.30567389974721854	0	không tan
NYSGRC-005897 A-0	0	218.0	0.045871559633027525	-0.2862195597536364	0	không tan
NYSGRC-005899 A-0	0	760.0	0.13289473684210526	-0.46380217384886935	0	không tan
NYSGRC-005916 A-0	0	275.0	0.10545454545454545	-0.11546603193971353	0	không tan
NYSGRC-005921 A-0	0	197.0	0.10152284263959391	-0.05763688251611602	0	không tan
NYSGRC-005921 A-0	0	205.0	0.0975609756097561	-0.07996432589117837	0	không tan
NYSGRC-005922 A-0	0	496.0	0.09475806451612903	-0.3613367700120924	0	không tan
NYSGRC-005932 A-0	0	166.0	0.13855421686746988	0.11031309501129583	1	tan
NYSGRC-005951 A-0	0	286.0	0.0944055944055944	-0.1672061719853076	0	không tan
NYSGRC-005962 A-0	0	106.0	0.10377358490566038	0.035514320163023555	1	tan
NYSGRC-006008 A-0	0	96.0	0.125	0.12455229158414413	1	tan
NYSGRC-006020 A-0	0	222.0	0.12612612612612611	0.011509516705840581	1	tan
NYSGRC-006020 A-0	0	129.0	0.10852713178294573	0.03196265572817113	1	tan
NYSGRC-006055 A-0	0	181.0	0.09944751381215469	-0.05054045304718588	0	không tan
NYSGRC-006056 A-0	0	194.0	0.06701030927835051	-0.18448057406247959	0	không tan
NYSGRC-006057 A-0	0	90.0	0.08888888888888889	-0.005503766279295913	0	không tan
NYSGRC-006062 A-0	0	184.0	0.09782608695652174	-0.059423060707800096	0	không tan
NYSGRC-006076 A-0	0	398.0	0.12562814070351758	-0.15417053881579024	0	không tan
NYSGRC-006090 A-0	0	387.0	0.11369509043927649	-0.18875533984744414	0	không tan
NYSGRC-006099 A-0	0	430.0	0.06976744186046512	-0.39377791858025524	0	không tan
NYSGRC-006110 A-0	0	579.0	0.1157167530224525	-0.3598628741505758	0	không tan
NYSGRC-006135 A-0	0	118.0	0.06779661016949153	-0.110791141707098	0	không tan
NYSGRC-006137 A-0	0	298.0	0.1174496644295302	-0.09181691972672429	0	không tan
NYSGRC-006139 A-0	0	164.0	0.10975609756097561	0.004003136613486349	1	tan
NYSGRC-006140 A-0	0	205.0	0.0975609756097561	-0.07996432589117837	0	không tan
NYSGRC-006167 A-0	0	242.0	0.09504132231404959	-0.12386587130867467	0	không tan
NYSGRC-006168 A-0	0	174.0	0.1206896551724138	0.03576438154601608	1	tan
NYSGRC-006170 A-0	0	351.0	0.1111111111111111	-0.16495478361807808	0	không tan
NYSGRC-006214 A-0	0	108.0	0.12962962962962962	0.13077326470349954	1	tan
NYSGRC-006214 A-0	0	95.0	0.12631578947368421	0.13042539294415414	1	tan
NYSGRC-006234 A-0	0	743.0	0.1009421265141319	-0.5679999852879903	0	không tan
NYSGRC-006248 A-0	0	929.0	0.11840688912809473	-0.6755157667848398	0	không tan
NYSGRC-006261 A-0	0	263.0	0.12167300380228137	-0.04337746440186381	0	không tan
NYSGRC-006263 A-0	0	650.0	0.10307692307692308	-0.4734228257343898	0	không tan
NYSGRC-006265 A-0	0	86.0	0.06976744186046512	-0.0736047584070951	0	không tan
NYSGRC-006267 A-0	0	235.0	0.11063829787234042	-0.058765395665120686	0	không tan
NYSGRC-006270 A-0	0	338.0	0.12721893491124261	-0.0923510453856486	0	không tan
NYSGRC-006272 A-0	0	94.0	0.1276595744680851	0.13640365101542526	1	tan
NYSGRC-006272 A-0	0	120.0	0.13333333333333333	0.13351627696521767	1	tan
NYSGRC-006275 A-0	0	174.0	0.040229885057471264	-0.26645842401419273	0	không tan
NYSGRC-006276 A-0	0	219.0	0.0639269406392694	-0.21933071460217968	0	không tan
NYSGRC-006278 A-0	0	67.0	0.1044776119402985	0.07445748620844989	1	tan
NYSGRC-006280 A-0	0	219.0	0.1141552511415525	-0.03066324890020979	0	không tan
NYSGRC-006284 A-0	0	306.0	0.08169934640522876	-0.23354807044814677	0	không tan
NYSGRC-006298 A-0	0	435.0	0.08505747126436781	-0.3409992245527258	0	không tan
NYSGRC-007409 A-0	0	1201.0	0.11407160699417153	-0.9449601168391002	0	không tan
NYSGRC-007422 A-0	0	1032.0	0.11046511627906977	-0.8012124367685288	0	không tan
NYSGRC-007423 A-0	0	242.0	0.1322314049586777	0.015827432560064126	1	tan
NYSGRC-007431 A-0	0	218.0	0.10550458715596331	-0.06222611736268213	0	không tan
NYSGRC-007452 A-0	0	216.0	0.12037037037037036	-0.004525824392354209	0	không tan
NYSGRC-007461 A-0	0	699.0	0.12017167381974249	-0.4548176224694906	0	không tan
NYSGRC-007469 A-0	0	470.0	0.14042553191489363	-0.16560159860619977	0	không tan
NYSGRC-007471 A-0	0	371.0	0.1293800539083558	-0.11494774083682574	0	không tan
NYSGRC-007483 A-0	0	211.0	0.11848341232227488	-0.006959932268456748	0	không tan
NYSGRC-007514 A-0	0	294.0	0.1360544217687075	-0.01821082878896125	0	không tan
NYSGRC-010211 A-0	0	357.0	0.09243697478991597	-0.24068294759181783	0	không tan
NYSGRC-010212 A-0	0	290.0	0.06206896551724138	-0.2923918876132184	0	không tan
SGPP-Pfal004735AAA A-0	0	470.0	0.13617021276595745	-0.18158541871789474	0	không tan
SGPP-Pfal004744AAA A-0	0	443.0	0.10609480812641084	-0.26942471511108745	0	không tan
SGPP-Pfal004746AAA A-0	0	375.0	0.152	-0.033705694482476206	0	không tan
SGPP-Pfal004749AAA A-0	0	93.0	0.021505376344086023	-0.2614017706789167	0	không tan
SGPP-Pfal004750AAA A-0	0	773.0	0.129366106080207	-0.48915597579304865	0	không tan
SGPP-Pfal004757AAA A-0	0	95.0	0.15789473684210525	0.2490421632467323	1	tan
SGPP-Pfal004759AAA A-0	0	755.0	0.11920529801324503	-0.5105687331977699	0	không tan
SGPP-Pfal004760AAA A-0	0	209.0	0.12440191387559808	0.017132601670404805	1	tan
SGPP-Pfal004763AAA A-0	0	607.0	0.128500823723229	-0.3379039829127276	0	không tan
SGPP-Pfal004764AAA A-0	0	1828.0	0.17231947483588622	-1.309741036664668	0	không tan
SGPP-Pfal004766AAA A-0	0	284.0	0.13028169014084506	-0.030586990896420516	0	không tan
SGPP-Pfal004770AAA A-0	0	582.0	0.11855670103092783	-0.3519876756906852	0	không tan
SGPP-Pfal004772AAA A-0	0	122.0	0.13934426229508196	0.15423304280250613	1	tan
SGPP-Pfal004773AAA A-0	0	124.0	0.1935483870967742	0.3559729812744302	1	tan
SGPP-Pfal004774AAA A-0	0	663.0	0.11312217194570136	-0.4477904518734535	0	không tan
SGPP-Pfal004778AAA A-0	0	299.0	0.13043478260869565	-0.04397298427781336	0	không tan
SGPP-Pfal004779AAA A-0	0	219.0	0.1415525114155251	0.07224627784631923	1	tan
SGPP-Pfal004781AAA A-0	0	472.0	0.15254237288135594	-0.12194981998013354	0	không tan
SGPP-Pfal004789AAA A-0	0	674.0	0.14688427299703263	-0.3312114199091726	0	không tan
SGPP-Pfal004791AAA A-0	0	345.0	0.13333333333333333	-0.07589930745036673	0	không tan
SGPP-Pfal004793AAA A-0	0	185.0	0.11891891891891893	0.01887505081875794	1	tan
SGPP-Pfal004797AAA A-0	0	283.0	0.18374558303886926	0.17116469797425704	1	tan
SGPP-Pfal004806AAA A-0	0	603.0	0.1310116086235489	-0.32475003465610364	0	không tan
SGPP-Pfal004814AAA A-0	0	104.0	0.17307692307692307	0.29769283328481	1	tan
SGPP-Pfal004817AAA A-0	0	95.0	0.1368421052631579	0.1699643163783469	1	tan
SGPP-Pfal004819AAA A-0	0	146.0	0.1232876712328767	0.0715836496256895	1	tan
SGPP-Pfal004820AAA A-0	0	198.0	0.14646464646464646	0.11024268289430805	1	tan
SGPP-Pfal004826AAA A-0	0	106.0	0.330188679245283	0.8859741827098107	1	tan
SGPP-Pfal004833AAA A-0	0	358.0	0.1005586592178771	-0.21110703094093985	0	không tan
SGPP-Pfal004841AAA A-0	0	304.0	0.18092105263157895	0.14100974873521943	1	tan
SGPP-Pfal004843AAA A-0	0	135.0	0.1111111111111111	0.03608417742088295	1	tan
SGPP-Pfal004845AAA A-0	0	423.0	0.1182033096926714	-0.20532807044490684	0	không tan
SGPP-Pfal004848AAA A-0	0	249.0	0.1285140562248996	-0.004650815816576733	0	không tan
SGPP-Pfal004851AAA A-0	0	778.0	0.16323907455012854	-0.3665760882987281	0	không tan
SGPP-Pfal004858AAA A-0	0	706.0	0.0906515580736544	-0.5722161656286852	0	không tan
SGPP-Pfal004862AAA A-0	0	2162.0	0.18038852913968548	-1.5902978741015639	0	không tan
SGPP-Pfal004863AAA A-0	0	720.0	0.1388888888888889	-0.4040575163305168	0	không tan
SGPP-Pfal004865AAA A-0	0	109.0	0.11926605504587157	0.09091489348544685	1	tan
SGPP-Pfal004874AAA A-0	0	1578.0	0.11280101394169835	-1.3006201614612327	0	không tan
SGPP-Pfal004877AAA A-0	0	293.0	0.19795221843003413	0.21522027022083004	1	tan
SGPP-Pfal004884AAA A-0	0	613.0	0.13866231647634583	-0.305319822522597	0	không tan
SGPP-Pfal004888AAA A-0	0	352.0	0.09375	-0.23109728562951382	0	không tan
SGPP-Pfal004905AAA A-0	0	119.0	0.04201680672268908	-0.20855591672784163	0	không tan
SGPP-Pfal004906AAA A-0	0	728.0	0.1662087912087912	-0.30888444880106125	0	không tan
SGPP-Pfal004907AAA A-0	0	688.0	0.1438953488372093	-0.3554687130725326	0	không tan
SGPP-Pfal004930AAA A-0	0	613.0	0.14355628058727568	-0.2869371256567815	0	không tan
SGPP-Pfal004931AAA A-0	0	496.0	0.11088709677419355	-0.30075293571776485	0	không tan
SGPP-Pfal004932AAA A-0	0	206.0	0.10194174757281553	-0.06444001613505815	0	không tan
SGPP-Pfal004933AAA A-0	0	71.0	0.16901408450704225	0.3131462940007954	1	tan
SGPP-Pfal004936AAA A-0	0	197.0	0.2182741116751269	0.3809039687717577	1	tan
SGPP-Pfal004938AAA A-0	0	327.0	0.13761467889908258	-0.04306448021776936	0	không tan
SGPP-Pfal004941AAA A-0	0	438.0	0.1780821917808219	0.00562781134385576	1	tan
SGPP-Pfal004942AAA A-0	0	400.0	0.1575	-0.03631500525650877	0	không tan
SGPP-Pfal004948AAA A-0	0	129.0	0.06201550387596899	-0.14274421526012235	0	không tan
SGPP-Pfal004949AAA A-0	0	192.0	0.16145833333333334	0.17214635100296444	1	tan
SGPP-Pfal004956AAA A-0	0	479.0	0.162839248434238	-0.08978787095608765	0	không tan
SGPP-Pfal004958AAA A-0	0	587.0	0.09369676320272573	-0.4500201972893319	0	không tan
SGPP-Pfal004959AAA A-0	0	548.0	0.14051094890510948	-0.2378781580991706	0	không tan
SGPP-Pfal004965AAA A-0	0	545.0	0.20917431192660552	0.022827217750942874	1	tan
SGPP-Pfal004971AAA A-0	0	95.0	0.14736842105263157	0.20950323981253954	1	tan
SGPP-Pfal004974AAA A-0	0	238.0	0.15126050420168066	0.09102743559212906	1	tan
SGPP-Pfal004983AAA A-0	0	235.0	0.11914893617021277	-0.026797755441730763	0	không tan
SGPP-Pfal004990AAA A-0	0	237.0	0.10548523206751055	-0.07998280158590242	0	không tan
SGPP-Pfal004997AAA A-0	0	1467.0	0.14314928425357873	-1.0833143692084901	0	không tan
SGPP-Pfal004997YST A-0	0	114.0	0.32456140350877194	0.8573911349374679	1	tan
SGPP-Pfal004998AAA A-0	0	365.0	0.13150684931506848	-0.10137466118152064	0	không tan
SGPP-Pfal004999AAA A-0	0	728.0	0.16483516483516483	-0.3140440610623913	0	không tan
SGPP-Pfal005001AAA A-0	0	113.0	0.13274336283185842	0.13781538262417556	1	tan
SGPP-Pfal005002AAA A-0	0	410.0	0.16097560975609757	-0.03256728710068793	0	không tan
SGPP-Pfal005022AAA A-0	0	777.0	0.10296010296010295	-0.5920650883950328	0	không tan
SGPP-Pfal005024AAA A-0	0	335.0	0.11940298507462686	-0.11891709059820775	0	không tan
SGPP-Pfal005027AAA A-0	0	474.0	0.15822784810126583	-0.10245552274793873	0	không tan
SGPP-Pfal005030AAA A-0	0	186.0	0.13978494623655913	0.09632123925437724	1	tan
SGPP-Pfal005034AAA A-0	0	266.0	0.14661654135338345	0.04752318683996738	1	tan
SGPP-Pfal005036AAA A-0	0	773.0	0.12419146183699871	-0.5085929627335315	0	không tan
SGPP-Pfal005038AAA A-0	0	406.0	0.13054187192118227	-0.14315948023449018	0	không tan
SGPP-Pfal005040AAA A-0	0	413.0	0.08958837772397095	-0.3035040535351302	0	không tan
SGPP-Pfal005043AAA A-0	0	286.0	0.07342657342657342	-0.2460075228856218	0	không tan
SGPP-Pfal005051AAA A-0	0	83.0	0.12048192771084337	0.1196810858241556	1	tan
SGPP-Pfal005054AAA A-0	0	107.0	0.14018691588785046	0.1713592552727171	1	tan
SGPP-Pfal005056AAA A-0	0	124.0	0.12903225806451613	0.11363764409711995	1	tan
SGPP-Pfal005062AAA A-0	0	661.0	0.11195158850226929	-0.45032592288058515	0	không tan
SGPP-Pfal005067AAA A-0	0	277.0	0.1588447653429603	0.08321671874757572	1	tan
SGPP-Pfal005072AAA A-0	0	213.0	0.107981220657277	-0.04826971258261761	0	không tan
SGPP-Pfal005073AAA A-0	0	563.0	0.10124333925399645	-0.39933610314692647	0	không tan
SGPP-Pfal005076AAA A-0	0	520.0	0.1076923076923077	-0.33509085754064966	0	không tan
SGPP-Pfal005084AAA A-0	0	172.0	0.16279069767441862	0.1957656935262019	1	tan
SGPP-Pfal005086AAA A-0	0	438.0	0.1324200913242009	-0.16588806656702593	0	không tan
SGPP-Pfal005093AAA A-0	0	331.0	0.06948640483383686	-0.30269069207781074	0	không tan
SGPP-Pfal005095AAA A-0	0	758.0	0.10817941952506596	-0.554776320697166	0	không tan
SGPP-Pfal005096AAA A-0	0	94.0	0.14893617021276595	0.21632275157389996	1	tan
SGPP-Pfal005098AAA A-0	0	679.0	0.14580265095729014	-0.33992788580919303	0	không tan
SGPP-Pfal005148AAA A-0	0	135.0	0.18518518518518517	0.31432104603186883	1	tan
SGPP-Pfal005153AAA A-0	0	201.0	0.1791044776119403	0.23005213464269408	1	tan
SGPP-Pfal005155AAA A-0	0	399.0	0.11278195488721804	-0.20335408870067376	0	không tan
SGPP-Pfal005161AAA A-0	0	240.0	0.15833333333333333	0.11573290843311372	1	tan
SECSG-C31C9.1 A-0	0	455.0	0.12087912087912088	-0.2250607443340453	0	không tan
SECSG-C31H1.5 A-0	0	315.0	0.12380952380952381	-0.08375054120684411	0	không tan
SECSG-C31H2.3 A-0	0	230.0	0.13043478260869565	0.020247794942965858	1	tan
SECSG-C32B5.1 A-0	0	444.0	0.11261261261261261	-0.24587328865062127	0	không tan
SECSG-C32B5.15 A-0	0	296.0	0.09797297297297297	-0.16311375202921258	0	không tan
SECSG-C32B5.16 A-0	0	345.0	0.11884057971014493	-0.13033695565686396	0	không tan
SECSG-C32D5.1 A-0	0	260.0	0.15384615384615385	0.08026345643138352	1	tan
SECSG-C32D5.10 A-0	0	610.0	0.17049180327868851	-0.18296976877577906	0	không tan
SECSG-C32D5.12 A-0	0	357.0	0.1092436974789916	-0.17755357404142608	0	không tan
SECSG-C32D5.3 A-0	0	859.0	0.12339930151338765	-0.5916117635831935	0	không tan
SECSG-C32D5.6 A-0	0	578.0	0.11591695501730104	-0.3581801399419995	0	không tan
SECSG-C32E12.1 A-0	0	552.0	0.15942028985507245	-0.1705738783410094	0	không tan
SECSG-C32E12.2 A-0	0	393.0	0.12213740458015267	-0.16262875425162665	0	không tan
SECSG-C32E8.1 A-0	0	154.0	0.14935064935064934	0.1620354613250391	1	tan
SECSG-C32E8.11 A-0	0	1927.0	0.12869745718733783	-1.5657368173133663	0	không tan
SECSG-C32H11.6 A-0	0	194.0	0.12371134020618557	0.02849970938458954	1	tan
SECSG-C32H11.7 A-0	0	139.0	0.08633093525179857	-0.06071800652084379	0	không tan
SECSG-C32H11.9 A-0	0	369.0	0.051490514905149054	-0.4056547782777281	0	không tan
SECSG-C33A11.1 A-0	0	611.0	0.1407528641571195	-0.29560584021598946	0	không tan
SECSG-C33A12.3 A-0	0	245.0	0.15918367346938775	0.11427327446501938	1	tan
SECSG-C33D3.3 A-0	0	312.0	0.08012820512820513	-0.24503400332493336	0	không tan
SECSG-C33E10.8 A-0	0	303.0	0.0891089108910891	-0.20292407338166013	0	không tan
SECSG-C33F10.8 A-0	0	463.0	0.09935205183585313	-0.31336655957304543	0	không tan
SECSG-C33G3.1A A-0	0	793.0	0.11601513240857503	-0.5579195913563523	0	không tan
SECSG-C33G3.4 A-0	0	900.0	0.12	-0.6425403853587858	0	không tan
SECSG-C33H5.10 A-0	0	348.0	0.14942528735632185	-0.01824695413053269	0	không tan
SECSG-C33H5.15 A-0	0	307.0	0.11726384364820847	-0.10089152269963804	0	không tan
SECSG-C33H5.8 A-0	0	297.0	0.16161616161616163	0.075011912512789	1	tan
SECSG-C34B2.1 A-0	0	121.0	0.12396694214876033	0.09740352376383646	1	tan
SECSG-C34C6.5 A-0	0	473.0	0.11627906976744186	-0.2590926926136068	0	không tan
SECSG-C34C6.8 A-0	0	84.0	0.11904761904761904	0.11336280295387818	1	tan
SECSG-C34D1.2 A-0	0	114.0	0.12280701754385964	0.09956176911544051	1	tan
SECSG-C34D4.11 A-0	0	136.0	0.007352941176470588	-0.35458276049803544	0	không tan
SECSG-C34E10.8 A-0	0	1024.0	0.1103515625	-0.79419307976939	0	không tan
SECSG-C34E11.1 A-0	0	483.0	0.11387163561076605	-0.2774428506263643	0	không tan
SECSG-C34E11.2 A-0	0	677.0	0.10487444608567208	-0.49180084402591795	0	không tan
SECSG-C34E7.3 A-0	0	256.0	0.125	-0.024365457333604797	0	không tan
SECSG-C34F11.5 A-0	0	894.0	0.087248322147651	-0.7599777476541806	0	không tan
SECSG-C34F11.8 A-0	0	227.0	0.13656387665198239	0.04606209184452935	1	tan
SECSG-C34F6.1 A-0	0	1043.0	0.09491850431447747	-0.8698466805188902	0	không tan
SECSG-C34F6.9 A-0	0	1181.0	0.14055884843353092	-0.8268540821552698	0	không tan
SECSG-C34G6.5 A-0	0	411.0	0.1070559610705596	-0.23603088482414922	0	không tan
SECSG-C34H4.2 A-0	0	449.0	0.0556792873051225	-0.4643797953720506	0	không tan
SECSG-C35A5.4 A-0	0	427.0	0.09601873536299765	-0.2923806618227577	0	không tan
SECSG-C35B1.4 A-0	0	110.0	0.17272727272727273	0.2907950618520559	1	tan
SECSG-C35B1.B A-0	0	51.0	0.13725490196078433	0.21246724334775502	1	tan
SECSG-C35B8.3 A-0	0	470.0	0.12127659574468085	-0.23752878910882702	0	không tan
SECSG-C35D10.12 A-0	0	365.0	0.10136986301369863	-0.21457514060270252	0	không tan
SECSG-C35D10.5 A-0	0	190.0	0.12631578947368421	0.04200547952424074	1	tan
SECSG-C35E7.2 A-0	0	707.0	0.14002828854314003	-0.38767813884036345	0	không tan
SECSG-C35E7.3 A-0	0	492.0	0.1443089430894309	-0.1714909288585061	0	không tan
SECSG-C35E7.5A A-0	0	1262.0	0.20126782884310618	-0.6742087583675804	0	không tan
SECSG-C35E7.7 A-0	0	171.0	0.0935672514619883	-0.06332052180926512	0	không tan
SECSG-C35E7.9 A-0	0	301.0	0.26245847176079734	0.45007262486475275	1	tan
SECSG-C36A4.9 A-0	0	680.0	0.12058823529411765	-0.4355689525226173	0	không tan
SECSG-C36B7.1 A-0	0	450.0	0.09333333333333334	-0.3238744892275718	0	không tan
SECSG-C36C9.1 A-0	0	832.0	0.10336538461538461	-0.64173324655345	0	không tan
SECSG-C36E8.1 A-0	0	654.0	0.13761467889908258	-0.3474151295684187	0	không tan
SECSG-C36F7.1 A-0	0	356.0	0.1151685393258427	-0.15436796063716718	0	không tan
SECSG-C37A2.2 A-0	0	1239.0	0.07021791767554479	-1.145051210313291	0	không tan
SECSG-C37A2.6 A-0	0	261.0	0.10344827586206896	-0.10997167419091182	0	không tan
SECSG-C37A5.7 A-0	0	440.0	0.10909090909090909	-0.255378559688421	0	không tan
SECSG-C37C3.1 A-0	0	470.0	0.11702127659574468	-0.25351260922052193	0	không tan
SECSG-C37C3.6C A-0	0	1487.0	0.14055144586415602	-1.1116870824747191	0	không tan
SECSG-C37E2.4 A-0	0	257.0	0.07782101167315175	-0.20250980194434365	0	không tan
SECSG-C37H5.2 A-0	0	355.0	0.1352112676056338	-0.07815277431406727	0	không tan
SECSG-C37H5.5 A-0	0	778.0	0.15681233933161953	-0.3907161765136916	0	không tan
SECSG-C37H5.9B A-0	0	546.0	0.1043956043956044	-0.3716730611669761	0	không tan
SECSG-C38C3.4 A-0	0	253.0	0.13043478260869565	-0.0011591314639605513	0	không tan
SECSG-C38C3.8 A-0	0	188.0	0.11170212765957446	-0.011024851892608198	0	không tan
SECSG-C38C3.D A-0	0	370.0	0.15675675675675677	-0.011184695914750492	0	không tan
SECSG-F55D12.5 A-0	0	552.0	0.13405797101449277	-0.26583976270237947	0	không tan
SECSG-F55F8.4 A-0	0	560.0	0.16785714285714284	-0.14632927772382884	0	không tan
SECSG-F55F8.8 A-0	0	230.0	0.10869565217391304	-0.06140867736678	0	không tan
SECSG-F55G1.7 A-0	0	307.0	0.10423452768729642	-0.14983220968658667	0	không tan
SECSG-F55G7.1 A-0	0	395.0	0.12151898734177215	-0.1668131235377762	0	không tan
SECSG-F55G7.2 A-0	0	383.0	0.1279373368146214	-0.1315357026727616	0	không tan
SECSG-F55H12.4 A-0	0	208.0	0.052884615384615384	-0.2505697763781101	0	không tan
SECSG-F56A12.1 A-0	0	348.0	0.09482758620689655	-0.22332671504638874	0	không tan
SECSG-F56A3.4 A-0	0	1198.0	0.17111853088480802	-0.7278883832394232	0	không tan
SECSG-F56A8.8 A-0	0	248.0	0.14112903225806453	0.04366426440661028	1	tan
SECSG-F56C11.6 A-0	0	548.0	0.1259124087591241	-0.29271316140206555	0	không tan
SECSG-F56C3.2 A-0	0	457.0	0.13566739606126915	-0.1713745305811975	0	không tan
SECSG-F56D1.A A-0	0	108.0	0.09259259259259259	-0.008345169601993399	0	không tan
SECSG-F56D12.6A A-0	0	968.0	0.1322314049586777	-0.6598868531542216	0	không tan
SECSG-F56D3.2 A-0	0	137.0	0.0948905109489051	-0.026705075888250066	0	không tan
SECSG-F56E3.3A A-0	0	1595.0	0.1329153605015674	-1.240889209470593	0	không tan
SECSG-F56F10.2 A-0	0	377.0	0.11140583554376658	-0.18804687457340197	0	không tan
SECSG-F56F11.1 A-0	0	115.0	0.11304347826086956	0.06195724912980121	1	tan
SECSG-F56F12.1 A-0	0	171.0	0.1111111111111111	0.0025776839143894434	1	tan
SECSG-F56F3.1 A-0	0	761.0	0.10775295663600526	-0.5591704074235929	0	không tan
SECSG-F56F3.3 A-0	0	113.0	0.09734513274336283	0.004852631252553918	1	tan
SECSG-F56F4.4 A-0	0	228.0	0.11403508771929824	-0.03949122985028286	0	không tan
JCSG-382550 A-0	0	380.0	0.1368421052631579	-0.09529542388139334	0	không tan
JCSG-382557 A-0	0	380.0	0.14210526315789473	-0.07552596216429702	0	không tan
JCSG-382561 A-0	0	379.0	0.13192612137203166	-0.11283009546477912	0	không tan
JCSG-382569 A-0	0	377.0	0.10079575596816977	-0.22790043135057236	0	không tan
JCSG-382570 A-0	0	376.0	0.09574468085106383	-0.24594253228981916	0	không tan
JCSG-382579 A-0	0	374.0	0.12566844919786097	-0.13168146980332676	0	không tan
JCSG-382590 A-0	0	372.0	0.10483870967741936	-0.20806061816688223	0	không tan
JCSG-382596 A-0	0	370.0	0.07837837837837838	-0.3055893825666451	0	không tan
JCSG-382600 A-0	0	370.0	0.12432432432432433	-0.13300732487415512	0	không tan
JCSG-382604 A-0	0	369.0	0.12195121951219512	-0.1409904398428879	0	không tan
JCSG-382614 A-0	0	367.0	0.11716621253405994	-0.15710240031276967	0	không tan
JCSG-382639 A-0	0	364.0	0.13186813186813187	-0.09908687654643482	0	không tan
JCSG-382650 A-0	0	363.0	0.07713498622589532	-0.30374465782748544	0	không tan
JCSG-382651 A-0	0	356.0	0.08707865168539326	-0.25987913272279384	0	không tan
JCSG-382655 A-0	0	361.0	0.16066481994459833	0.011871385522078101	1	tan
JCSG-382658 A-0	0	361.0	0.05263157894736842	-0.3939228286709526	0	không tan
JCSG-382660 A-0	0	360.0	0.11388888888888889	-0.1628975244217895	0	không tan
JCSG-382661 A-0	0	360.0	0.14166666666666666	-0.05855869869266979	0	không tan
JCSG-382662 A-0	0	359.0	0.1392757660167131	-0.06660865834697502	0	không tan
JCSG-398761 A-0	0	269.0	0.14869888475836432	0.05255267261081689	1	tan
JCSG-398763 A-0	0	268.0	0.11940298507462686	-0.05655778323890039	0	không tan
JCSG-398772 A-0	0	266.0	0.12781954887218044	-0.023082033578233928	0	không tan
JCSG-398777 A-0	0	265.0	0.1018867924528302	-0.11955985834521266	0	không tan
JCSG-398778 A-0	0	265.0	0.1320754716981132	-0.006165210005641079	0	không tan
JCSG-398799 A-0	0	262.0	0.10305343511450382	-0.11238551003988212	0	không tan
JCSG-398813 A-0	0	261.0	0.1111111111111111	-0.08118854985184433	0	không tan
JCSG-398815 A-0	0	260.0	0.1076923076923077	-0.0930995155493077	0	không tan
JCSG-398822 A-0	0	260.0	0.08076923076923077	-0.19422791587137758	0	không tan
JCSG-398829 A-0	0	259.0	0.10424710424710425	-0.10510964496590781	0	không tan
JCSG-398837 A-0	0	257.0	0.13229571984435798	0.0021079730263813858	1	tan
JCSG-398844 A-0	0	256.0	0.078125	-0.2004372257514943	0	không tan
JCSG-398864 A-0	0	252.0	0.10317460317460317	-0.10262301954068372	0	không tan
JCSG-398872 A-0	0	251.0	0.11553784860557768	-0.05525348923307152	0	không tan
JCSG-398885 A-0	0	249.0	0.13253012048192772	0.010434315614139454	1	tan
JCSG-398902 A-0	0	246.0	0.10975609756097561	-0.07231720970685997	0	không tan
JCSG-398909 A-0	0	245.0	0.14285714285714285	0.05294759730178166	1	tan
JCSG-398916 A-0	0	244.0	0.16393442622950818	0.13304877711128757	1	tan
JCSG-398920 A-0	0	243.0	0.11934156378600823	-0.03352009547515468	0	không tan
JCSG-398928 A-0	0	240.0	0.15833333333333333	0.11573290843311372	1	tan
JCSG-398958 A-0	0	235.0	0.11063829787234042	-0.058765395665120686	0	không tan
JCSG-398968 A-0	0	234.0	0.1111111111111111	-0.056058679721974196	0	không tan
JCSG-398973 A-0	0	234.0	0.1623931623931624	0.1365668447010161	1	tan
JCSG-398976 A-0	0	233.0	0.13304721030042918	0.02726838210643568	1	tan
JCSG-398980 A-0	0	232.0	0.1336206896551724	0.03035321988550845	1	tan
JCSG-399 A-0	0	84.0	0.08333333333333333	-0.020787115840704307	0	không tan
JCSG-399009 A-0	0	229.0	0.13100436681222707	0.023318001763913486	1	tan
JCSG-399011 A-0	0	229.0	0.13537117903930132	0.03972061192220309	1	tan
JCSG-399020 A-0	0	228.0	0.11842105263157894	-0.02301667841936922	0	không tan
JCSG-399022 A-0	0	227.0	0.11894273127753303	-0.02012641434486822	0	không tan
JCSG-399037 A-0	0	225.0	0.10666666666666667	-0.06437626846200993	0	không tan
JCSG-399049 A-0	0	223.0	0.14798206278026907	0.0926740003404235	1	tan
JCSG-399051 A-0	0	223.0	0.14798206278026907	0.0926740003404235	1	tan
JCSG-399057 A-0	0	222.0	0.11261261261261261	-0.03924991202724464	0	không tan
JCSG-399058 A-0	0	222.0	0.13513513513513514	0.04534913586123083	1	tan
JCSG-399076 A-0	0	219.0	0.1095890410958904	-0.04781483669129796	0	không tan
JCSG-399077 A-0	0	219.0	0.1415525114155251	0.07224627784631923	1	tan
JCSG-399078 A-0	0	219.0	0.1552511415525114	0.12370104121958377	1	tan
JCSG-399086 A-0	0	217.0	0.12442396313364056	0.009769535597441958	1	tan
JCSG-399090 A-0	0	216.0	0.125	0.012863979895832435	1	tan
JCSG-399091 A-0	0	216.0	0.10648148148148148	-0.05669523725691404	0	không tan
JCSG-399116 A-0	0	213.0	0.1267605633802817	0.02226921185397034	1	tan
JCSG-399146 A-0	0	210.0	0.10952380952380952	-0.0396832359974044	0	không tan
JCSG-399154 A-0	0	209.0	0.10526315789473684	-0.054756350028127454	0	không tan
JCSG-399167 A-0	0	208.0	0.14903846153846154	0.11060308191499654	1	tan
JCSG-399212 A-0	0	204.0	0.08823529411764706	-0.11406269357681835	0	không tan
JCSG-399218 A-0	0	203.0	0.10344827586206896	-0.05598899020822784	0	không tan
JCSG-399252 A-0	0	200.0	0.12	0.00897476615636576	1	tan
JCSG-399267 A-0	0	198.0	0.12121212121212122	0.015389204958744695	1	tan
JCSG-399269 A-0	0	198.0	0.11616161616161616	-0.003581490628367996	0	không tan
JCSG-399276 A-0	0	197.0	0.116751269035533	-0.00043590191334986345	0	không tan
JCSG-399280 A-0	0	197.0	0.1319796954314721	0.05676507868941629	1	tan
JCSG-399292 A-0	0	195.0	0.09230769230769231	-0.09038933737836927	0	không tan
JCSG-399295 A-0	0	195.0	0.11282051282051282	-0.013339127609173197	0	không tan
JCSG-399310 A-0	0	194.0	0.12886597938144329	0.04786155333432303	1	tan
JCSG-399331 A-0	0	193.0	0.12953367875647667	0.05130030013937678	1	tan
JCSG-399354 A-0	0	190.0	0.1631578947368421	0.1803917115439153	1	tan
JCSG-399405 A-0	0	186.0	0.0967741935483871	-0.0652356521971629	0	không tan
JCSG-399409 A-0	0	185.0	0.11891891891891893	0.01887505081875794	1	tan
JCSG-399423 A-0	0	184.0	0.15217391304347827	0.1447181200665646	1	tan
JCSG-399424 A-0	0	171.0	0.14035087719298245	0.11240802678714704	1	tan
JCSG-399425 A-0	0	183.0	0.18032786885245902	0.2514006807918894	1	tan
JCSG-399437 A-0	0	182.0	0.12087912087912088	0.029030164756863795	1	tan
JCSG-399468 A-0	0	178.0	0.1348314606741573	0.08516085549376712	1	tan
JCSG-399478 A-0	0	175.0	0.11428571428571428	0.010779177417630827	1	tan
JCSG-399480 A-0	0	175.0	0.10857142857142857	-0.010684809589502367	0	không tan
JCSG-399491 A-0	0	173.0	0.09248554913294797	-0.06924508149955577	0	không tan
JCSG-399501 A-0	0	171.0	0.12280701754385964	0.046509821063492475	1	tan
JCSG-399503 A-0	0	171.0	0.19883040935672514	0.33206871253266224	1	tan
JCSG-399515 A-0	0	168.0	0.16666666666666666	0.21404754316483665	1	tan
JCSG-399544 A-0	0	160.0	0.125	0.06498519201704456	1	tan
JCSG-399546 A-0	0	159.0	0.11320754716981132	0.02162114344013532	1	tan
JCSG-399556 A-0	0	157.0	0.11464968152866242	0.028899557101268257	1	tan
JCSG-399564 A-0	0	156.0	0.15384615384615385	0.17705999322792032	1	tan
JCSG-399566 A-0	0	156.0	0.08974358974358974	-0.06372191230081752	0	không tan
JCSG-399572 A-0	0	156.0	0.16666666666666666	0.2252163743336678	1	tan
JCSG-399573 A-0	0	156.0	0.14102564102564102	0.12890361212217272	1	tan
NESG-SR327 A-0	0	52.0	0.09615384615384616	0.05715281504859307	1	tan
NESG-SR467 A-0	0	57.0	0.15789473684210525	0.28441012861469767	1	tan
NESG-SrR10 A-0	0	262.0	0.25572519083969464	0.461079791677417	1	tan
NESG-SrR16 A-0	0	341.0	0.1495601173020528	-0.01122535467979642	0	không tan
NESG-SrR179 A-0	0	736.0	0.16576086956521738	-0.3180128185060781	0	không tan
NESG-SrR18 A-0	0	396.0	0.12626262626262627	-0.1499258137398569	0	không tan
NESG-SrR32 A-0	0	707.0	0.11598302687411598	-0.47799689604859724	0	không tan
NESG-SrR34 A-0	0	844.0	0.12440758293838862	-0.5738634202261474	0	không tan
NESG-SrR35 A-0	0	902.0	0.10864745011086474	-0.6870442793009479	0	không tan
NESG-SrR42 A-0	0	417.0	0.10551558752997602	-0.24740124799927793	0	không tan
NESG-SrR43 A-0	0	501.0	0.10978043912175649	-0.3095634403292638	0	không tan
NESG-SrR47 A-0	0	609.0	0.12315270935960591	-0.3598540297865564	0	không tan
NESG-SrR54 A-0	0	783.0	0.17496807151979565	-0.32717333620377087	0	không tan
NESG-SrR73 A-0	0	318.0	0.14150943396226415	-0.020058386728529297	0	không tan
NESG-SrR85 A-0	0	385.0	0.09350649350649351	-0.26272622988103533	0	không tan
NESG-SrR87 A-0	0	408.0	0.11519607843137254	-0.2026627867098615	0	không tan
NESG-SsR11 A-0	0	131.0	0.0916030534351145	-0.03346900074227266	0	không tan
NESG-SsR14 A-0	0	140.0	0.17857142857142858	0.28482478882363693	1	tan
NESG-SsR145 A-0	0	266.0	0.15413533834586465	0.07576527500724792	1	tan
NESG-SsR38 A-0	0	348.0	0.12931034482758622	-0.09380265552058492	0	không tan
NESG-SsR6 A-0	0	106.0	0.1320754716981132	0.14182180298137192	1	tan
NESG-SsR73 A-0	0	624.0	0.16506410256410256	-0.21638758888896617	0	không tan
NESG-SsR75 A-0	0	803.0	0.1295143212951432	-0.5165213280617876	0	không tan
NESG-SsR8 A-0	0	114.0	0.14035087719298245	0.16545997483909508	1	tan
NESG-SsR91 A-0	0	378.0	0.1349206349206349	-0.1006513745515599	0	không tan
NESG-SsT89 A-0	0	300.0	0.12	-0.08409882691722731	0	không tan
NESG-StR174 A-0	0	506.0	0.10869565217391304	-0.3182917942498969	0	không tan
NESG-StR253 A-0	0	190.0	0.14736842105263157	0.12108332639262614	1	tan
NESG-StR6 A-0	0	254.0	0.11811023622047244	-0.04838330051518232	0	không tan
NESG-SuR38 A-0	0	487.0	0.10061601642710473	-0.33095652098699013	0	không tan
NESG-SvR123 A-0	0	303.0	0.036303630363036306	-0.4012711480350362	0	không tan
NESG-SvR126 A-0	0	346.0	0.12716763005780346	-0.09998964400536971	0	không tan
NESG-SvR136 A-0	0	414.0	0.11352657004830918	-0.21451820588669213	0	không tan
NESG-SvR137 A-0	0	435.0	0.0896551724137931	-0.32372934994928526	0	không tan
NESG-SvR140 A-0	0	451.0	0.13747228381374724	-0.1590105997247903	0	không tan
NESG-SvR143 A-0	0	481.0	0.11850311850311851	-0.2581846132554802	0	không tan
NESG-SvR149 A-0	0	511.0	0.1232876712328767	-0.2681349650929252	0	không tan
NESG-VvR16 A-0	0	1456.0	0.12431318681318682	-1.1438283803473868	0	không tan
NESG-VvR20 A-0	0	289.0	0.1245674740484429	-0.056704396043672674	0	không tan
NESG-VvR24 A-0	0	287.0	0.1254355400696864	-0.05158229656697253	0	không tan
NESG-VvR26 A-0	0	519.0	0.13680154142581888	-0.22482008404726841	0	không tan
NESG-VvR29 A-0	0	405.0	0.12345679012345678	-0.16884171244265403	0	không tan
NESG-VvR36 A-0	0	861.0	0.11614401858304298	-0.6207255126909141	0	không tan
NESG-VvR46 A-0	0	56.0	0.17857142857142858	0.36300660700545506	1	tan
NESG-VvR50 A-0	0	429.0	0.10722610722610723	-0.2521450289747981	0	không tan
NESG-VvR54 A-0	0	261.0	0.09578544061302682	-0.1387547985299793	0	không tan
NESG-VvR73 A-0	0	396.0	0.12121212121212122	-0.1688965093269696	0	không tan
NESG-VvR77 A-0	0	523.0	0.12810707456978968	-0.26120116440577035	0	không tan
NESG-VvR91 A-0	0	463.0	0.13822894168466524	-0.16733727431933143	0	không tan
NESG-VvR99 A-0	0	485.0	0.1711340206185567	-0.06421548212201764	0	không tan
NESG-WR119 A-0	0	131.0	0.08396946564885496	-0.062142265828137616	0	không tan
NESG-WR121 A-0	0	175.0	0.09714285714285714	-0.053612783603768754	0	không tan
NESG-WR122 A-0	0	177.0	0.11864406779661017	0.025288543103972456	1	tan
NESG-WR124 A-0	0	135.0	0.15555555555555556	0.20302629858747454	1	tan
NESG-WR157 A-0	0	160.0	0.075	-0.12282469429537093	0	không tan
NESG-WR343 A-0	0	497.0	0.15694164989939638	-0.12869366391623188	0	không tan
NESG-WsR10 A-0	0	379.0	0.12137203166226913	-0.15247334323520984	0	không tan
NESG-WsR14 A-0	0	731.0	0.1039671682626539	-0.5454684991815546	0	không tan
NESG-WsR17 A-0	0	405.0	0.11358024691358025	-0.20593996159078545	0	không tan
NESG-WsR22 A-0	0	257.0	0.15953307392996108	0.10441686051174386	1	tan
NESG-XaR108 A-0	0	528.0	0.14772727272727273	-0.1921575003517709	0	không tan
NESG-XaR148 A-0	0	378.0	0.10846560846560846	-0.20002168476976914	0	không tan
NESG-XaR157 A-0	0	406.0	0.09852216748768473	-0.26343182122273656	0	không tan
NESG-XaR160 A-0	0	455.0	0.08571428571428572	-0.3571468182240958	0	không tan
NESG-XaR195 A-0	0	1566.0	0.1136653895274585	-1.2862045646825446	0	không tan
NESG-XaR196 A-0	0	1592.0	0.10615577889447236	-1.3386112812663113	0	không tan
NESG-XaR198 A-0	0	432.0	0.12037037037037036	-0.20556478543131526	0	không tan
NESG-XaR205 A-0	0	508.0	0.08858267716535433	-0.39570157710660614	0	không tan
NESG-XaR209 A-0	0	428.0	0.11214953271028037	-0.23272093343505804	0	không tan
NESG-XaR224 A-0	0	540.0	0.11851851851851852	-0.3130401876660704	0	không tan
NESG-XaR26 A-0	0	350.0	0.10571428571428572	-0.18429559097185683	0	không tan
NESG-XaR57 A-0	0	88.0	0.125	0.13199817903003155	1	tan
NESG-XaR65 A-0	0	110.0	0.11818181818181818	0.08591154951123897	1	tan
NESG-XaR91 A-0	0	304.0	0.11842105263157894	-0.09375260915529997	0	không tan
NESG-XaR95 A-0	0	364.0	0.13186813186813187	-0.09908687654643482	0	không tan
NESG-XaR97 A-0	0	420.0	0.11190476190476191	-0.226194453532311	0	không tan
NESG-XaR98 A-0	0	420.0	0.10238095238095238	-0.26196776521086634	0	không tan
NESG-XcR106 A-0	0	269.0	0.08921933085501858	-0.17086429251919416	0	không tan
NESG-XcR126 A-0	0	491.0	0.12627291242362526	-0.2383070903052141	0	không tan
NESG-XcR130 A-0	0	576.0	0.08159722222222222	-0.48523037037085215	0	không tan
NESG-XcR145 A-0	0	921.0	0.13029315960912052	-0.6234226971845508	0	không tan
NESG-XcR146 A-0	0	1131.0	0.09637488947833775	-0.9462809717826185	0	không tan
NYSGRC-003023 A-0	0	432.0	0.12037037037037036	-0.20556478543131526	0	không tan
NYSGRC-003024 A-0	0	280.0	0.1	-0.14060806282747484	0	không tan
NYSGRC-003025 A-0	0	567.0	0.10052910052910052	-0.40574186874432283	0	không tan
NYSGRC-003029 A-0	0	538.0	0.120817843866171	-0.3025419951618411	0	không tan
NYSGRC-003033 A-0	0	271.0	0.08118081180811808	-0.20292003134703746	0	không tan
NYSGRC-003035 A-0	0	372.0	0.0913978494623656	-0.25854714674548857	0	không tan
NYSGRC-003041 A-0	0	121.0	0.08264462809917356	-0.05781125831253997	0	không tan
NYSGRC-003047 A-0	0	454.0	0.09251101321585903	-0.3306862299060208	0	không tan
NYSGRC-003060 A-0	0	125.0	0.064	-0.13156711170834479	0	không tan
NYSGRC-003065 A-0	0	158.0	0.056962025316455694	-0.18871742192635277	0	không tan
NYSGRC-003072 A-0	0	434.0	0.11059907834101383	-0.24412916219596434	0	không tan
MCSG-APC81069 A-0	0	682.0	0.12903225806451613	-0.4057130052535294	0	không tan
MCSG-APC81071 A-0	0	113.0	0.12389380530973451	0.10457469478127011	1	tan
MCSG-APC81073 A-0	0	256.0	0.12890625	-0.009692809965447335	0	không tan
MCSG-APC81088 A-0	0	129.0	0.14728682170542637	0.17755171488508242	1	tan
MCSG-APC81116 A-0	0	139.0	0.08633093525179857	-0.06071800652084379	0	không tan
MCSG-APC81133 A-0	0	257.0	0.11284046692607004	-0.07096980374887757	0	không tan
MCSG-APC81138 A-0	0	300.0	0.13666666666666666	-0.02149553147975549	0	không tan
MCSG-APC81139 A-0	0	373.0	0.15013404825737264	-0.038853106313950295	0	không tan
MCSG-APC81156 A-0	0	778.0	0.12724935732647816	-0.5017605823025233	0	không tan
MCSG-APC81167 A-0	0	126.0	0.11904761904761904	0.07427189386296909	1	tan
MCSG-APC81172 A-0	0	182.0	0.07692307692307693	-0.13607742760569927	0	không tan
MCSG-APC81175 A-0	0	139.0	0.1223021582733813	0.07439701960319611	1	tan
MCSG-APC81178 A-0	0	370.0	0.07567567567567568	-0.3157412683132621	0	không tan
MCSG-APC81183 A-0	0	159.0	0.22641509433962265	0.44685107471352886	1	tan
MCSG-APC81196 A-0	0	89.0	0.1348314606741573	0.16799635332926496	1	tan
MCSG-APC81197 A-0	0	258.0	0.13178294573643412	-0.0007488438426171418	0	không tan
MCSG-APC81199 A-0	0	181.0	0.14917127071823205	0.1362318095839456	1	tan
MCSG-APC81202 A-0	0	180.0	0.12777777777777777	0.05680435597523788	1	tan
MCSG-APC81204 A-0	0	315.0	0.1492063492063492	0.011644956602636758	1	tan
MCSG-APC81205 A-0	0	238.0	0.13865546218487396	0.04368040542933529	1	tan
MCSG-APC81212 A-0	0	178.0	0.10112359550561797	-0.041452551008984886	0	không tan
MCSG-APC81217 A-0	0	351.0	0.1282051282051282	-0.10074627547708137	0	không tan
MCSG-APC81229 A-0	0	207.0	0.12560386473429952	0.023508838614393204	1	tan
MCSG-APC81246 A-0	0	119.0	0.16806722689075632	0.26491438490009667	1	tan
MCSG-APC81249 A-0	0	127.0	0.14960629921259844	0.18812560288507812	1	tan
MCSG-APC81256 A-0	0	112.0	0.15178571428571427	0.21027295578830607	1	tan
MCSG-APC81269 A-0	0	230.0	0.1608695652173913	0.13456685617661004	1	tan
MCSG-APC81278 A-0	0	158.0	0.13291139240506328	0.09656341804187324	1	tan
MCSG-APC81286 A-0	0	291.0	0.15463917525773196	0.0543893878016056	1	tan
MCSG-APC81306 A-0	0	759.0	0.12648221343873517	-0.4869581437453862	0	không tan
MCSG-APC81316 A-0	0	85.0	0.07058823529411765	-0.06959096004715398	0	không tan
MCSG-APC81338 A-0	0	627.0	0.13237639553429026	-0.34196128750282584	0	không tan
MCSG-APC81341 A-0	0	409.0	0.1295843520782396	-0.1495483218835969	0	không tan
MCSG-APC81356 A-0	0	81.0	0.12345679012345678	0.13271672911578752	1	tan
MCSG-APC81376 A-0	0	173.0	0.15028901734104047	0.14787617435294775	1	tan
MCSG-APC81377 A-0	0	242.0	0.17355371900826447	0.1710422146364406	1	tan
MCSG-APC81381 A-0	0	444.0	0.17117117117117117	-0.025915764140585107	0	không tan
MCSG-APC81384 A-0	0	565.0	0.13451327433628318	-0.2762291204998841	0	không tan
MCSG-APC81401 A-0	0	174.0	0.16091954022988506	0.18687578432612045	1	tan
MCSG-APC81426 A-0	0	873.0	0.13974799541809851	-0.5432331397414919	0	không tan
MCSG-APC81439 A-0	0	317.0	0.13249211356466878	-0.052998489172093585	0	không tan
MCSG-APC81449 A-0	0	103.0	0.1553398058252427	0.23199944972458447	1	tan
MCSG-APC81459 A-0	0	316.0	0.13924050632911392	-0.02671945568371828	0	không tan
MCSG-APC81463 A-0	0	149.0	0.09395973154362416	-0.04137009854283624	0	không tan
MCSG-APC81466 A-0	0	88.0	0.09090909090909091	0.003945983817020993	1	tan
MCSG-APC81473 A-0	0	85.0	0.12941176470588237	0.15136184737921723	1	tan
MCSG-APC81497 A-0	0	514.0	0.12840466926070038	-0.2517067165278047	0	không tan
MCSG-APC81512 A-0	0	555.0	0.16756756756756758	-0.14276330011442945	0	không tan
MCSG-APC81534 A-0	0	180.0	0.11666666666666667	0.015068825683590033	1	tan
MCSG-APC81567 A-0	0	244.0	0.1557377049180328	0.10226027115843264	1	tan
MCSG-APC81585 A-0	0	332.0	0.09939759036144578	-0.1912691009403507	0	không tan
MCSG-APC81589 A-0	0	612.0	0.11764705882352941	-0.38332654960389256	0	không tan
MCSG-APC81616 A-0	0	239.0	0.10460251046025104	-0.0851599503414727	0	không tan
MCSG-APC81620 A-0	0	194.0	0.14948453608247422	0.1253089291332573	1	tan
MCSG-APC81622 A-0	0	120.0	0.14166666666666666	0.1648179246839536	1	tan
MCSG-APC81625 A-0	0	235.0	0.1276595744680851	0.005169884781659048	1	tan
MCSG-APC81628 A-0	0	87.0	0.022988505747126436	-0.2502464278030687	0	không tan
MCSG-APC81632 A-0	0	405.0	0.1308641975308642	-0.1410180255815554	0	không tan
MCSG-APC81639 A-0	0	276.0	0.14492753623188406	0.031871590335610316	1	tan
MCSG-APC81640 A-0	0	146.0	0.11643835616438356	0.04585626793905724	1	tan
MCSG-APC81643 A-0	0	128.0	0.1171875	0.06542344706427942	1	tan
MCSG-APC81644 A-0	0	138.0	0.14492753623188406	0.16031314877716876	1	tan
MCSG-APC81645 A-0	0	84.0	0.07142857142857142	-0.06550375543889844	0	không tan
MCSG-APC81646 A-0	0	188.0	0.1595744680851064	0.16879312436395988	1	tan
MCSG-APC81648 A-0	0	212.0	0.13679245283018868	0.06088170812642131	1	tan
MCSG-APC81651 A-0	0	990.0	0.13434343434343435	-0.6724298436576195	0	không tan
MCSG-APC81652 A-0	0	329.0	0.1945288753799392	0.16885502333340202	1	tan
MCSG-APC81657 A-0	0	194.0	0.1134020618556701	-0.010223978514877594	0	không tan
MCSG-APC81658 A-0	0	134.0	0.1865671641791045	0.3204427683172874	1	tan
MCSG-APC81661 A-0	0	288.0	0.17708333333333334	0.14148629112494493	1	tan
MCSG-APC84283.3 A-0	0	215.0	0.12093023255813953	-0.00149213538490732	0	không tan
MCSG-APC84370 A-0	0	465.0	0.11182795698924732	-0.2683660648644485	0	không tan
MCSG-APC84442 A-0	0	740.0	0.13108108108108107	-0.4519999048799069	0	không tan
MCSG-APC84455 A-0	0	316.0	0.11708860759493671	-0.10992636734111752	0	không tan
MCSG-APC84507 A-0	0	391.0	0.09462915601023018	-0.264093703121571	0	không tan
MCSG-APC84517 A-0	0	103.0	0.0970873786407767	0.013191815185848041	1	tan
MCSG-APC84520 A-0	0	108.0	0.1388888888888889	0.16555287327987284	1	tan
MCSG-APC84521 A-0	0	75.0	0.10666666666666667	0.0752341211483797	1	tan
MCSG-APC84531 A-0	0	598.0	0.10033444816053512	-0.4353258353813509	0	không tan
MCSG-APC84541 A-0	0	105.0	0.05714285714285714	-0.13870917750218603	0	không tan
MCSG-APC84555 A-0	0	149.0	0.10067114093959731	-0.01616071782976039	0	không tan
MCSG-APC84565 A-0	0	485.0	0.10103092783505155	-0.32753655983839397	0	không tan
MCSG-APC84566 A-0	0	232.0	0.15517241379310345	0.11130575708913587	1	tan
MCSG-APC84574 A-0	0	93.0	0.08602150537634409	-0.01906643350160636	0	không tan
MCSG-APC84581 A-0	0	839.0	0.14898688915375446	-0.4768850064535496	0	không tan
MCSG-APC84596 A-0	0	218.0	0.11926605504587157	-0.010535322964769618	0	không tan
MCSG-APC84607 A-0	0	212.0	0.11320754716981132	-0.027707860888868997	0	không tan
MCSG-APC84611 A-0	0	138.0	0.07971014492753623	-0.08465626815206886	0	không tan
MCSG-APC84616 A-0	0	125.0	0.12	0.07877996096156056	1	tan
MCSG-APC84621 A-0	0	72.0	0.06944444444444445	-0.061787697536432956	0	không tan
MCSG-APC84759 A-0	0	80.0	0.15	0.23334900963212674	1	tan
MCSG-APC85227 A-0	0	367.0	0.11171662125340599	-0.17757214269014465	0	không tan
MCSG-APC85232 A-0	0	136.0	0.11029411764705882	0.03208465249811409	1	tan
MCSG-APC85241 A-0	0	148.0	0.12837837837837837	0.088843880369147	1	tan
MCSG-APC85273 A-0	0	649.0	0.1386748844375963	-0.338779108281618	0	không tan
SGPP-Lmaj003042AAA A-0	0	784.0	0.13903061224489796	-0.4630922749500188	0	không tan
SGPP-Lmaj003047AAA A-0	0	733.0	0.15006821282401092	-0.3741653322839852	0	không tan
SGPP-Lmaj003067AAA A-0	0	437.0	0.11441647597254005	-0.23258246968444765	0	không tan
SGPP-Lmaj003075AAA A-0	0	321.0	0.059190031152647975	-0.3320585481803361	0	không tan
SGPP-Lmaj003076AAA A-0	0	142.0	0.1619718309859155	0.22061194625482394	1	tan
SGPP-Lmaj003077AAA A-0	0	501.0	0.10778443113772455	-0.317060840980458	0	không tan
SGPP-Lmaj003082AAA A-0	0	282.0	0.14184397163120568	0.01470469640938684	1	tan
SGPP-Lmaj003083AAA A-0	0	730.0	0.25068493150684934	0.0065631654472660395	1	tan
SGPP-Lmaj003084AAA A-0	0	510.0	0.12549019607843137	-0.25893111034531147	0	không tan
SGPP-Lmaj003085AAA A-0	0	486.0	0.04938271604938271	-0.5224681914432503	0	không tan
SGPP-Lmaj003086AAA A-0	0	456.0	0.05482456140350877	-0.4741054663754091	0	không tan
SGPP-Lmaj003088AAA A-0	0	487.0	0.08829568788501027	-0.3772341110434375	0	không tan
SGPP-Lmaj003089AAA A-0	0	435.0	0.09195402298850575	-0.31509441264756505	0	không tan
SGPP-Lmaj00308AAA A-0	0	138.0	0.06521739130434782	-0.13909391635856608	0	không tan
SGPP-Lmaj003090AAA A-0	0	379.0	0.12137203166226913	-0.15247334323520984	0	không tan
SGPP-Lmaj003092AAA A-0	0	220.0	0.1	-0.08476390698331901	0	không tan
SGPP-Lmaj003093AAA A-0	0	337.0	0.09495548961424333	-0.21260818932043812	0	không tan
SGPP-Lmaj003094AAA A-0	0	343.0	0.14285714285714285	-0.03826452391033955	0	không tan
SGPP-Lmaj003097AAA A-0	0	234.0	0.08974358974358974	-0.1363193148982201	0	không tan
SGPP-Lmaj003098AAA A-0	0	663.0	0.10558069381598793	-0.47611773487683445	0	không tan
SGPP-Lmaj003100AAA A-0	0	181.0	0.09392265193370165	-0.07129292667286714	0	không tan
SGPP-Lmaj003103AAA A-0	0	580.0	0.11206896551724138	-0.37449542121422275	0	không tan
SGPP-Lmaj003105AAA A-0	0	283.0	0.09540636042402827	-0.16065488915015194	0	không tan
SGPP-Lmaj003106AAA A-0	0	427.0	0.10772833723653395	-0.24839708189010773	0	không tan
SGPP-Lmaj003108AAA A-0	0	364.0	0.1043956043956044	-0.20227912177303675	0	không tan
SGPP-Lmaj003116AAA A-0	0	293.0	0.11604095563139932	-0.09245462885752982	0	không tan
SGPP-Lmaj003117AAA A-0	0	551.0	0.12704174228675136	-0.29126336916562384	0	không tan
SGPP-Lmaj003118AAA A-0	0	262.0	0.1297709923664122	-0.012029082239354802	0	không tan
SGPP-Lmaj003119AAA A-0	0	601.0	0.13477537437603992	-0.30875111443299375	0	không tan
SGPP-Lmaj00311AAA A-0	0	294.0	0.12244897959183673	-0.06931555975832607	0	không tan
SGPP-Lmaj003133AAA A-0	0	632.0	0.09968354430379747	-0.4694157806130567	0	không tan
SGPP-Lmaj003135AAA A-0	0	578.0	0.09515570934256055	-0.4361634837395422	0	không tan
SGPP-Lmaj003136AAA A-0	0	378.0	0.1111111111111111	-0.1900846537479482	0	không tan
SGPP-Lmaj003137AAA A-0	0	457.0	0.06783369803063458	-0.4261713128868816	0	không tan
SGPP-Lmaj003138AAA A-0	0	520.0	0.08846153846153847	-0.407325429199271	0	không tan
SGPP-Lmaj003140AAA A-0	0	127.0	0.2440944881889764	0.5430419234754695	1	tan
SGPP-Lmaj003141AAA A-0	0	704.0	0.08380681818181818	-0.5960648901856895	0	không tan
SGPP-Lmaj003146AAA A-0	0	185.0	0.16216216216216217	0.1813052227646308	1	tan
SGPP-Lmaj003149AAA A-0	0	592.0	0.1266891891891892	-0.3307478014692418	0	không tan
SGPP-Lmaj003151AAA A-0	0	479.0	0.16910229645093947	-0.06626262423636961	0	không tan
SGPP-Lmaj003155AAA A-0	0	773.0	0.14747736093143596	-0.4211265215013587	0	không tan
SGPP-Lmaj003160AAA A-0	0	550.0	0.12363636363636364	-0.30312390877848877	0	không tan
SGPP-Lmaj003162AAA A-0	0	590.0	0.1423728813559322	-0.26997528075187144	0	không tan
SGPP-Lmaj003163AAA A-0	0	502.0	0.08764940239043825	-0.3936227261096952	0	không tan
SGPP-Lmaj003164AAA A-0	0	102.0	0.11764705882352941	0.09134877507143213	1	tan
SGPP-Lmaj003179AAA A-0	0	279.0	0.11469534050179211	-0.08447872231746271	0	không tan
SGPP-Lmaj003183AAA A-0	0	201.0	0.11940298507462686	0.005801524120406968	1	tan
SGPP-Lmaj003192AAA A-0	0	231.0	0.11255411255411256	-0.047846273190591315	0	không tan
SGPP-Lmaj003193AAA A-0	0	583.0	0.11149228130360206	-0.3794537689384659	0	không tan
SGPP-Lmaj003201AAA A-0	0	620.0	0.13709677419354838	-0.317715460400738	0	không tan
SGPP-Lmaj003203AAA A-0	0	713.0	0.11921458625525946	-0.4714429356333253	0	không tan
SGPP-Lmaj003210AAA A-0	0	657.0	0.1293759512937595	-0.3811536272589202	0	không tan
SGPP-Lmaj003211AAA A-0	0	332.0	0.10240963855421686	-0.17995525236731363	0	không tan
SGPP-Lmaj003216AAA A-0	0	328.0	0.10670731707317073	-0.1600893783633292	0	không tan
SGPP-Lmaj003218AAA A-0	0	94.0	0.14893617021276595	0.21632275157389996	1	tan
SGPP-Lmaj003219AAA A-0	0	788.0	0.1065989847715736	-0.5886348240467957	0	không tan
SGPP-Lmaj003221AAA A-0	0	493.0	0.12778904665314403	-0.23447366222108032	0	không tan
SGPP-Lmaj003227AAA A-0	0	543.0	0.14548802946593	-0.21452957975958226	0	không tan
SGPP-Lmaj003229AAA A-0	0	132.0	0.07575757575757576	-0.09391848389669796	0	không tan
SGPP-Lmaj003236AAA A-0	0	321.0	0.1277258566978193	-0.0746244361010127	0	không tan
SGPP-Lmaj003238AAA A-0	0	811.0	0.10727496917385944	-0.6075026193788767	0	không tan
SGPP-Lmaj003242AAA A-0	0	400.0	0.13	-0.13961044272833728	0	không tan
SGPP-Lmaj003247AAA A-0	0	476.0	0.07352941176470588	-0.4224610685935843	0	không tan
SGPP-Lmaj003249AAA A-0	0	563.0	0.1492007104795737	-0.2191987343925671	0	không tan
SGPP-Lmaj003259AAA A-0	0	466.0	0.09012875536480687	-0.3508032925983113	0	không tan
SGPP-Lmaj003262AAA A-0	0	623.0	0.11396468699839486	-0.40739636151875896	0	không tan
SGPP-Lmaj003263AAA A-0	0	727.0	0.11004126547455295	-0.5189300453222645	0	không tan
SGPP-Lmaj003265AAA A-0	0	226.0	0.1504424778761062	0.09912359813682618	1	tan
SGPP-Lmaj003266AAA A-0	0	240.0	0.17916666666666667	0.19398702772995358	1	tan
SGPP-Lmaj003267AAA A-0	0	206.0	0.13106796116504854	0.044963801134310116	1	tan
SGPP-Lmaj003269AAA A-0	0	811.0	0.15782983970406905	-0.4176085296425257	0	không tan
SGPP-Lmaj003271AAA A-0	0	356.0	0.08146067415730338	-0.28098136713991917	0	không tan
SGPP-Lmaj003276AAA A-0	0	317.0	0.08517350157728706	-0.2307365519283228	0	không tan
SGPP-Lmaj003278AAA A-0	0	734.0	0.14577656675749318	-0.39121633941163764	0	không tan
SGPP-Lmaj003284AAA A-0	0	498.0	0.11044176706827309	-0.3042871540080459	0	không tan
SGPP-Lmaj003287AAA A-0	0	212.0	0.15566037735849056	0.13175336333865356	1	tan
SGPP-Lmaj003289AAA A-0	0	87.0	0.19540229885057472	0.3973738698259503	1	tan
SGPP-Lmaj003290AAA A-0	0	574.0	0.1132404181184669	-0.3645107980326762	0	không tan
SGPP-Lmaj003291AAA A-0	0	373.0	0.12332439678284182	-0.1395554582240926	0	không tan
SGPP-Lmaj003292AAA A-0	0	670.0	0.10298507462686567	-0.4923825452883735	0	không tan
SGPP-Lmaj003294AAA A-0	0	540.0	0.1037037037037037	-0.3686875613882676	0	không tan
SGPP-Lmaj003297AAA A-0	0	598.0	0.11705685618729098	-0.37251316437385407	0	không tan
SGPP-Lmaj003298AAA A-0	0	267.0	0.11610486891385768	-0.06801542373214846	0	không tan
SGPP-Lmaj003300AAA A-0	0	510.0	0.10196078431372549	-0.3473122333158599	0	không tan
SGPP-Lmaj003301AAA A-0	0	562.0	0.09608540925266904	-0.4177795721593246	0	không tan
SGPP-Lmaj003305AAA A-0	0	451.0	0.09090909090909091	-0.3339111590401218	0	không tan
SGPP-Lmaj003308AAA A-0	0	483.0	0.09109730848861283	-0.36298772637943144	0	không tan
SGPP-Lmaj003313AAA A-0	0	211.0	0.07582938388625593	-0.16717689689516188	0	không tan
SGPP-Lmaj003315AAA A-0	0	368.0	0.12228260869565218	-0.13881494061474725	0	không tan
SGPP-Lmaj003316AAA A-0	0	701.0	0.10413694721825963	-0.5169086979324656	0	không tan
SGPP-Lmaj003317AAA A-0	0	150.0	0.09333333333333334	-0.044653710006792594	0	không tan
SGPP-Lmaj003318AAA A-0	0	579.0	0.1001727115716753	-0.4182493673046946	0	không tan
SGPP-Lmaj003319AAA A-0	0	671.0	0.11624441132637854	-0.4435085908568384	0	không tan
SGPP-Lmaj00331AAA A-0	0	659.0	0.08497723823975721	-0.5497854441421867	0	không tan
SGPP-Lmaj003324AAA A-0	0	683.0	0.1478770131771596	-0.3358591148784477	0	không tan
SGPP-Lmaj003325AAA A-0	0	782.0	0.10230179028132992	-0.5991915206358802	0	không tan
SGPP-Lmaj003331AAA A-0	0	673.0	0.13224368499257058	-0.38527362735173526	0	không tan
SGPP-Tcru021649AAA A-0	0	213.0	0.051643192488262914	-0.25988648589238156	0	không tan
SGPP-Tcru021653AAA A-0	0	360.0	0.13333333333333333	-0.0898603464114057	0	không tan
SGPP-Tcru021655AAA A-0	0	393.0	0.13231552162849872	-0.12439773413714007	0	không tan
SGPP-Tcru021667AAA A-0	0	266.0	0.12781954887218044	-0.023082033578233928	0	không tan
SGPP-Tcru021692AAA A-0	0	246.0	0.10569105691056911	-0.0875863061550238	0	không tan
SGPP-Tcru021723AAA A-0	0	239.0	0.07112970711297072	-0.21089041816568388	0	không tan
SGPP-Tcru021749AAA A-0	0	285.0	0.07368421052631578	-0.24410905106663638	0	không tan
SGPP-Tcru021805AAA A-0	0	483.0	0.14699792960662525	-0.15301394044008493	0	không tan
SGPP-Tcru021814AAA A-0	0	241.0	0.11618257261410789	-0.043524419070813364	0	không tan
SGPP-Tcru021837AAA A-0	0	205.0	0.16585365853658537	0.17655649443797453	1	tan
SGPP-Tcru021913AAA A-0	0	126.0	0.15873015873015872	0.22332735919028296	1	tan
SGPP-Tcru021950AAA A-0	0	308.0	0.032467532467532464	-0.4203339698814733	0	không tan
SGPP-Tcru021961AAA A-0	0	219.0	0.0091324200913242	-0.4251497680952377	0	không tan
SGPP-Tcru021967AAA A-0	0	199.0	0.12562814070351758	0.03104591140065999	1	tan
SGPP-Tcru021985AAA A-0	0	300.0	0.14666666666666667	0.01606644578272764	1	tan
SGPP-Tcru021987AAA A-0	0	567.0	0.08289241622574955	-0.471988742223129	0	không tan
SGPP-Tcru021989AAA A-0	0	345.0	0.09565217391304348	-0.21743719278725954	0	không tan
SGPP-Tcru021998AAA A-0	0	241.0	0.1037344398340249	-0.09028206711539813	0	không tan
SGPP-Tcru022000AAA A-0	0	551.0	0.12704174228675136	-0.29126336916562384	0	không tan
SGPP-Tcru022008AAA A-0	0	197.0	0.16243654822335024	0.1711670398949485	1	tan
SGPP-Tcru022034AAA A-0	0	355.0	0.14084507042253522	-0.056991096983090794	0	không tan
SGPP-Tcru022045AAA A-0	0	297.0	0.09090909090909091	-0.1905778257067885	0	không tan
SGPP-Tcru022083AAA A-0	0	230.0	0.06956521739130435	-0.20839032752432257	0	không tan
SGPP-Tcru022084AAA A-0	0	303.0	0.10561056105610561	-0.14094061255248005	0	không tan
SGPP-Tcru022095AAA A-0	0	431.0	0.11832946635730858	-0.21230008851393303	0	không tan
SGPP-Tcru022147AAA A-0	0	196.0	0.10714285714285714	-0.03559626088674022	0	không tan
SGPP-Tcru022162AAA A-0	0	203.0	0.024630541871921183	-0.3520439834100651	0	không tan
SGPP-Tcru022174AAA A-0	0	322.0	0.10869565217391304	-0.14703638299448563	0	không tan
SGPP-Tcru022175AAA A-0	0	212.0	0.12264150943396226	0.007727966717247129	1	tan
SGPP-Tcru022179AAA A-0	0	215.0	0.037209302325581395	-0.3159645031638356	0	không tan
SGPP-Tcru022180AAA A-0	0	194.0	0.11855670103092783	0.009137865434855948	1	tan
SGPP-Tcru022219AAA A-0	0	193.0	0.015544041450777202	-0.3768673163241611	0	không tan
SGPP-Tcru022246AAA A-0	0	184.0	0.06521739130434782	-0.1819077691724189	0	không tan
SGPP-Tcru022255AAA A-0	0	173.0	0.15606936416184972	0.1695882999381981	1	tan
SGPP-Tcru022261AAA A-0	0	204.0	0.049019607843137254	-0.26136456519439916	0	không tan
SGPP-Tcru022269AAA A-0	0	280.0	0.1357142857142857	-0.006458144032892417	0	không tan
SGPP-Tcru022282AAA A-0	0	568.0	0.16549295774647887	-0.16265551190682234	0	không tan
SGPP-Tcru022286AAA A-0	0	247.0	0.12955465587044535	0.0011193540674289057	1	tan
SGPP-Tcru022311AAA A-0	0	279.0	0.08243727598566308	-0.20564639090611786	0	không tan
SGPP-Tcru022325AAA A-0	0	280.0	0.15714285714285714	0.0740318072438571	1	tan
SGPP-Tcru022346AAA A-0	0	226.0	0.14601769911504425	0.08250325421537347	1	tan
SGPP-Tcru022359AAA A-0	0	193.0	0.07772020725388601	-0.14332134370768587	0	không tan
SGPP-Tcru022366AAA A-0	0	587.0	0.10051107325383304	-0.4244243013694116	0	không tan
SGPP-Tcru022367AAA A-0	0	188.0	0.09042553191489362	-0.09094395245108283	0	không tan
SGPP-Tcru022372AAA A-0	0	314.0	0.12738853503184713	-0.06937633146060014	0	không tan
SGPP-Tcru022381AAA A-0	0	498.0	0.10843373493975904	-0.31182971972340395	0	không tan
SGPP-Tcru022389AAA A-0	0	340.0	0.17941176470588235	0.10183407135397035	1	tan
SGPP-Tcru022401AAA A-0	0	513.0	0.1111111111111111	-0.3157340043972988	0	không tan
SGPP-Tcru022403AAA A-0	0	494.0	0.15182186234817813	-0.14513239048278445	0	không tan
SGPP-Tcru022410AAA A-0	0	173.0	0.07514450867052024	-0.13438145825530676	0	không tan
SGPP-Tcru022419AAA A-0	0	505.0	0.12079207920792079	-0.27192448659829244	0	không tan
SGPP-Tcru022426AAA A-0	0	383.0	0.2297650130548303	0.25094918328986004	1	tan
SGPP-Tcru022433AAA A-0	0	206.0	0.06310679611650485	-0.2103117724942158	0	không tan
SGPP-Tcru022461AAA A-0	0	149.0	0.0738255033557047	-0.11699824068206396	0	không tan
SGPP-Tcru022463AAA A-0	0	215.0	0.06046511627906977	-0.2286110676696888	0	không tan
SGPP-Tcru022469AAA A-0	0	215.0	0.07441860465116279	-0.1761990063732008	0	không tan
SGPP-Tcru023364AAA A-0	0	386.0	0.13730569948186527	-0.09913848791559844	0	không tan
SGPP-Tcru023368AAA A-0	0	445.0	0.11910112359550562	-0.2224318943806773	0	không tan
SGPP-Tcru023401AAA A-0	0	539.0	0.1261595547309833	-0.28340820888789325	0	không tan
SGPP-Tcru023403AAA A-0	0	362.0	0.11049723756906077	-0.17749870925902678	0	không tan
SGPP-Tcru023411AAA A-0	0	336.0	0.13690476190476192	-0.05410769219428504	0	không tan
SGPP-Tcru023414AAA A-0	0	333.0	0.14414414414414414	-0.02412293329506733	0	không tan
SGPP-Tcru023419AAA A-0	0	440.0	0.10909090909090909	-0.255378559688421	0	không tan
SGPP-Tcru023420AAA A-0	0	334.0	0.1317365269461078	-0.07165913273322683	0	không tan
SGPP-Tcru023429AAA A-0	0	366.0	0.13934426229508196	-0.07286652429706098	0	không tan
SGPP-Tcru023446AAA A-0	0	385.0	0.14285714285714285	-0.07735543300124864	0	không tan
SGPP-Tcru023451AAA A-0	0	405.0	0.11604938271604938	-0.19666539930375262	0	không tan
SGPP-Tcru023453AAA A-0	0	384.0	0.11458333333333333	-0.18262671611622383	0	không tan
SGPP-Tcru023460AAA A-0	0	339.0	0.08849557522123894	-0.23873437693667182	0	không tan
SGPP-Tcru023469AAA A-0	0	391.0	0.16624040920716113	0.004892323310533048	1	tan
SGPP-Tcru023471AAA A-0	0	548.0	0.09854014598540146	-0.3955287925949938	0	không tan
SGPP-Tcru023472AAA A-0	0	444.0	0.1373873873873874	-0.15281433597329824	0	không tan
SGPP-Tcru023477AAA A-0	0	223.0	0.09417040358744394	-0.10945323156531521	0	không tan
SGPP-Tcru023482AAA A-0	0	192.0	0.052083333333333336	-0.23868777530544444	0	không tan
SGPP-Tcru023491AAA A-0	0	393.0	0.11450381679389313	-0.1913020193374916	0	không tan
SGPP-Tcru023494AAA A-0	0	268.0	0.13059701492537312	-0.014510793765971586	0	không tan
SGPP-Tcru023530AAA A-0	0	195.0	0.13333333333333333	0.06371108216002289	1	tan
SGPP-Tcru023545AAA A-0	0	249.0	0.13253012048192772	0.010434315614139454	1	tan
SGPP-Tcru023561AAA A-0	0	166.0	0.12048192771084337	0.04243000357307336	1	tan
SGPP-Tcru023563AAA A-0	0	190.0	0.07368421052631578	-0.15568913764672299	0	không tan
SGPP-Tcru023590AAA A-0	0	155.0	0.11612903225806452	0.036317762808844065	1	tan
SGPP-Tcru023596AAA A-0	0	360.0	0.1	-0.21506693728634932	0	không tan
SSGCID-CrneC.19337.a A-0	0	444.0	0.14189189189189189	-0.1358945263956032	0	không tan
SSGCID-CrneC.19340.a A-0	0	1046.0	0.12715105162523901	-0.7515670673912245	0	không tan
SSGCID-CrneC.19349.a A-0	0	326.0	0.147239263803681	-0.005981900352297079	0	không tan
SSGCID-CrneC.19351.a A-0	0	381.0	0.10761154855643044	-0.20602191045091123	0	không tan
SSGCID-CrneC.19352.a A-0	0	424.0	0.08726415094339622	-0.3224724041217057	0	không tan
SSGCID-CrneC.19353.a A-0	0	435.0	0.16091954022988506	-0.056046293595957475	0	không tan
SSGCID-CrneC.19356.a A-0	0	242.0	0.13636363636363635	0.031348910767701715	1	tan
SSGCID-CrneC.19361.a A-0	0	732.0	0.1133879781420765	-0.5110128104637858	0	không tan
SSGCID-CrneC.19362.a A-0	0	667.0	0.10494752623688156	-0.4822189812207517	0	không tan
SSGCID-CrneC.19363.a A-0	0	238.0	0.14705882352941177	0.07524509220453117	1	tan
SSGCID-CrneC.19365.a A-0	0	358.0	0.09776536312849161	-0.2215992033606279	0	không tan
SSGCID-CrneC.19368.a A-0	0	377.0	0.11405835543766578	-0.1780834853791094	0	không tan
SSGCID-CrneC.19370.a A-0	0	465.0	0.12043010752688173	-0.23605468657414042	0	không tan
SSGCID-CrneC.19373.a A-0	0	435.0	0.059770114942528735	-0.4359835348716486	0	không tan
SSGCID-CrneC.19374.a A-0	0	342.0	0.13742690058479531	-0.05773085165597288	0	không tan
SSGCID-CrneC.19377.a A-0	0	202.0	0.11386138613861387	-0.015944553133561037	0	không tan
SSGCID-CrneC.19378.a A-0	0	359.0	0.03899721448467967	-0.443274725603073	0	không tan
SSGCID-CrneC.19381.a A-0	0	513.0	0.09551656920077972	-0.37431018726276954	0	không tan
SSGCID-CrneC.19383.a A-0	0	786.0	0.11959287531806616	-0.537965730059469	0	không tan
SSGCID-CrneC.19385.a A-0	0	437.0	0.09382151029748284	-0.30994123292525955	0	không tan
SSGCID-CrneC.19386.a A-0	0	358.0	0.11452513966480447	-0.15864616884249977	0	không tan
SSGCID-CrneC.19387.a A-0	0	165.0	0.13333333333333333	0.0916331600821008	1	tan
SSGCID-CrneC.19389.a A-0	0	606.0	0.15181518151815182	-0.24939990924376293	0	không tan
SSGCID-CrneC.19390.a A-0	0	880.0	0.125	-0.6051446781128257	0	không tan
SSGCID-CrneC.19391.a A-0	0	412.0	0.1383495145631068	-0.11941684627994956	0	không tan
SSGCID-CrneC.19392.a A-0	0	621.0	0.13365539452495975	-0.3315726988177836	0	không tan
SSGCID-CrneC.19393.a A-0	0	1383.0	0.1193058568329718	-1.0946931788899223	0	không tan
SSGCID-CrneC.19395.a A-0	0	776.0	0.17783505154639176	-0.3098892408315198	0	không tan
SSGCID-CrneC.19396.a A-0	0	581.0	0.12048192771084337	-0.34382540768233794	0	không tan
SSGCID-CrneC.19398.a A-0	0	654.0	0.09021406727828746	-0.5254611991612286	0	không tan
SSGCID-CrneC.19399.a A-0	0	925.0	0.12864864864864864	-0.6333227492380096	0	không tan
SSGCID-CrneC.19400.a A-0	0	537.0	0.10242085661080075	-0.3707139809295461	0	không tan
SSGCID-CrneC.19401.a A-0	0	523.0	0.13766730401529637	-0.22529105230014598	0	không tan
SSGCID-CrneC.19402.a A-0	0	1691.0	0.12123004139562389	-1.3741322278774732	0	không tan
SSGCID-CrneC.19403.a A-0	0	242.0	0.11570247933884298	-0.04625848027048646	0	không tan
SSGCID-CrneC.19404.a A-0	0	607.0	0.12191103789126853	-0.3626565214712008	0	không tan
SSGCID-CrneC.19405.a A-0	0	437.0	0.10983981693363844	-0.24977330596018366	0	không tan
SSGCID-CrneC.19406.a A-0	0	393.0	0.12468193384223919	-0.15307099922300496	0	không tan
SSGCID-CrneC.19407.a A-0	0	1118.0	0.13237924865831843	-0.7989419125961805	0	không tan
SSGCID-CrneC.19408.a A-0	0	1121.0	0.09723461195361284	-0.9337443248684263	0	không tan
SSGCID-CrneC.19409.a A-0	0	1096.0	0.11496350364963503	-0.843882703922527	0	không tan
SSGCID-CrneC.19410.a A-0	0	728.0	0.13736263736263737	-0.41723630628899316	0	không tan
SSGCID-CrneC.19411.a A-0	0	1678.0	0.1400476758045292	-1.291349905197804	0	không tan
SSGCID-CrneC.19412.a A-0	0	1469.0	0.12729748127978216	-1.144718347357073	0	không tan
SSGCID-CrneC.19413.a A-0	0	857.0	0.16219369894982497	-0.44403086427980243	0	không tan
SSGCID-CrneC.19414.a A-0	0	1086.0	0.12062615101289134	-0.8133053214647583	0	không tan
SSGCID-CrneC.19415.a A-0	0	1534.0	0.11734028683181226	-1.2426173740001851	0	không tan
SSGCID-CrneC.19416.a A-0	0	907.0	0.08930540242557883	-0.7643505144910849	0	không tan
SSGCID-CrneC.19418.a A-0	0	1169.0	0.13515825491873396	-0.8359709480671105	0	không tan
SSGCID-CrneC.19419.a A-0	0	1097.0	0.13217866909753875	-0.7801498745408584	0	không tan
SSGCID-CrneC.19421.a A-0	0	1167.0	0.0934018851756641	-0.9909546572909411	0	không tan
SSGCID-CrneC.19422.a A-0	0	944.0	0.08050847457627118	-0.8318307443138542	0	không tan
SSGCID-CrneC.19423.a A-0	0	1389.0	0.11951043916486681	-1.0995091427844432	0	không tan
SSGCID-CrneC.19424.a A-0	0	749.0	0.13351134846461948	-0.4512479634363079	0	không tan
SSGCID-CrneC.19427.a A-0	0	1221.0	0.07616707616707617	-1.1059517479610634	0	không tan
SSGCID-CrneC.19429.a A-0	0	818.0	0.13202933985330073	-0.521035460033203	0	không tan
SSGCID-CrneC.19430.a A-0	0	1212.0	0.10973597359735973	-0.971483708384146	0	không tan
SSGCID-CrneC.19432.a A-0	0	640.0	0.115625	-0.41698240841978007	0	không tan
SSGCID-CrneC.19433.a A-0	0	941.0	0.09458023379383634	-0.7761822265443145	0	không tan
SSGCID-CrneC.19435.a A-0	0	956.0	0.10669456066945607	-0.7446394584401218	0	không tan
SSGCID-CrneC.19436.a A-0	0	805.0	0.11304347826086956	-0.5802505430779911	0	không tan
SSGCID-CrneC.19437.a A-0	0	999.0	0.1061061061061061	-0.7868714551546224	0	không tan
SSGCID-CrneC.19439.a A-0	0	909.0	0.07700770077007701	-0.8124045853490328	0	không tan
SSGCID-CrneC.19440.a A-0	0	1724.0	0.07830626450116009	-1.5660767067647337	0	không tan
SSGCID-CrneC.19442.a A-0	0	1488.0	0.14717741935483872	-1.087729351845571	0	không tan
SSGCID-CrneC.19444.a A-0	0	1230.0	0.12520325203252033	-0.930138799047993	0	không tan
SSGCID-CrneC.19445.a A-0	0	758.0	0.10422163588390501	-0.5696425386110775	0	không tan
SSGCID-CrneC.19446.a A-0	0	1025.0	0.10048780487804879	-0.8321740396519637	0	không tan
SSGCID-CrneC.19449.a A-0	0	1296.0	0.08950617283950617	-1.12565265817507	0	không tan
SSGCID-CrneC.19450.a A-0	0	1243.0	0.11504424778761062	-0.980397594793237	0	không tan
SSGCID-CrneC.19451.a A-0	0	972.0	0.0823045267489712	-0.8511450232871411	0	không tan
SSGCID-CrpaA.00243.a A-0	0	203.0	0.12807881773399016	0.03652819516734634	1	tan
SSGCID-CrpaA.00288.a A-0	0	128.0	0.09375	-0.02261243714466535	0	không tan
SSGCID-CrpaA.00396.a A-0	0	187.0	0.10695187165775401	-0.02793701675500765	0	không tan
SSGCID-CrpaA.00503.a A-0	0	119.0	0.11764705882352941	0.07552626424892131	1	tan
SSGCID-PsaeA.17942.a A-0	0	144.0	0.1388888888888889	0.13204637977337932	1	tan
SSGCID-PsaeA.17955.a A-0	0	345.0	0.11014492753623188	-0.16299954458076232	0	không tan
SSGCID-PsaeA.18695.a A-0	0	201.0	0.10945273631840796	-0.03157357763330754	0	không tan
SSGCID-PsaeA.18846.a A-0	0	79.0	0.13924050632911392	0.1938649599006973	1	tan
SSGCID-PsaeA.18848.a A-0	0	131.0	0.1297709923664122	0.10989732468705211	1	tan
SSGCID-PsaeA.18870.a A-0	0	160.0	0.21875	0.4171287288528236	1	tan
SSGCID-PsaeA.18880.a A-0	0	264.0	0.1856060606060606	0.1958370022658599	1	tan
SSGCID-PsaeA.18884.a A-0	0	90.0	0.16666666666666666	0.2866449457622392	1	tan
SSGCID-PsaeA.18888.a A-0	0	111.0	0.13513513513513514	0.14866082417291915	1	tan
SSGCID-PsaeA.18891.a A-0	0	157.0	0.11464968152866242	0.028899557101268257	1	tan
SSGCID-RibeA.10014.c A-0	0	90.0	0.14444444444444443	0.20317388517894347	1	tan
SSGCID-RibeA.17732.a A-0	0	396.0	0.15404040404040403	-0.04558698801073725	0	không tan
SSGCID-RibeA.17851.a A-0	0	587.0	0.15332197614991483	-0.22605610799002895	0	không tan
SSGCID-RibeA.17858.a A-0	0	249.0	0.11646586345381527	-0.04990621010872498	0	không tan
SECSG-T28C12.4A A-0	0	658.0	0.0972644376899696	-0.5027015575746034	0	không tan
SECSG-T28C6.1 A-0	0	281.0	0.02491103202846975	-0.42358780951920494	0	không tan
SECSG-T28D9.11 A-0	0	64.0	0.15625	0.2717170203129536	1	tan
SECSG-T28D9.G A-0	0	37.0	0.21621621621621623	0.5220918554458897	1	tan
SECSG-T28F2.2 A-0	0	175.0	0.13142857142857142	0.07517113843903042	1	tan
SECSG-T28F3.8 A-0	0	548.0	0.0948905109489051	-0.40923754342071755	0	không tan
SECSG-T28F4.4 A-0	0	717.0	0.1394700139470014	-0.39908248791636086	0	không tan
SECSG-T28F4.6 A-0	0	103.0	0.11650485436893204	0.08612769336542689	1	tan
SECSG-VC5.2 A-0	0	588.0	0.15816326530612246	-0.20880200460010712	0	không tan
SECSG-VC5.3A A-0	0	1440.0	0.18680555555555556	-0.8942029120776553	0	không tan
SECSG-VF11C1L.1 A-0	0	1375.0	0.128	-1.0545903706483661	0	không tan
SECSG-VZC374L.1 A-0	0	359.0	0.1309192200557103	-0.09799749728498323	0	không tan
SECSG-W01B11.4C A-0	0	57.0	0.08771929824561403	0.02081730572007945	1	tan
SECSG-W01B6.9 A-0	0	590.0	0.17796610169491525	-0.13628010744472824	0	không tan
SECSG-W01C8.5 A-0	0	511.0	0.1232876712328767	-0.2681349650929252	0	không tan
SECSG-W01C9.1 A-0	0	232.0	0.125	-0.002027794995942457	0	không tan
SECSG-W02A11.5 A-0	0	384.0	0.16666666666666666	0.013008582125875606	1	tan
SECSG-W02A2.6 A-0	0	781.0	0.19718309859154928	-0.2418678301668334	0	không tan
SECSG-W02B12.12 A-0	0	367.0	0.09809264305177112	-0.22874649863358207	0	không tan
SECSG-W02B12.3 A-0	0	312.0	0.125	-0.07648666945481691	0	không tan
SECSG-W02D7.6 A-0	0	322.0	0.12111801242236025	-0.10037554167463081	0	không tan
SECSG-W02D7.9 A-0	0	66.0	0.015151515151515152	-0.2601382595134787	0	không tan
SECSG-W02D9.5 A-0	0	112.0	0.0625	-0.1251018411981501	0	không tan
SECSG-W02D9.7 A-0	0	97.0	0.16494845360824742	0.2736758462638432	1	tan
SECSG-W02F12.3 A-0	0	388.0	0.13144329896907217	-0.12302029525358069	0	không tan
SECSG-W02G9.4 A-0	0	288.0	0.09027777777777778	-0.18457253927855422	0	không tan
SECSG-W02H5.M A-0	0	93.0	0.06451612903225806	-0.0998448792273765	0	không tan
SECSG-W03A3.3 A-0	0	273.0	0.10989010989010989	-0.09694370303074668	0	không tan
SECSG-W03A5.4 A-0	0	309.0	0.18446601941747573	0.14967166526235104	1	tan
SECSG-W03A5.7 A-0	0	239.0	0.15481171548117154	0.1034357513948441	1	tan
SECSG-W03B1.3 A-0	0	256.0	0.15234375	0.07834307424349743	1	tan
SECSG-W03D2.2 A-0	0	239.0	0.08368200836820083	-0.16374149273160468	0	không tan
SECSG-W03D2.3 A-0	0	94.0	0.14893617021276595	0.21632275157389996	1	tan
SECSG-W03D2.9 A-0	0	115.0	0.12173913043478261	0.09461983805369958	1	tan
SECSG-W03F8.8 A-0	0	57.0	0.10526315789473684	0.086715511443734	1	tan
SECSG-W03F9.1 A-0	0	455.0	0.189010989010989	0.03085602382792743	1	tan
SECSG-W03F9.3 A-0	0	80.0	0.0875	-0.0014133482583926493	0	không tan
SECSG-W03G1.2 A-0	0	350.0	0.15428571428571428	-0.0018517014112246627	0	không tan
SECSG-W03G1.6 A-0	0	726.0	0.1184573002754821	-0.48638701860825184	0	không tan
SECSG-W03G1.7 A-0	0	589.0	0.12224108658743633	-0.3446635465558574	0	không tan
SECSG-W03G9.2 A-0	0	515.0	0.13592233009708737	-0.22439963191819778	0	không tan
SECSG-W03G9.6 A-0	0	384.0	0.109375	-0.20219024594043375	0	không tan
SECSG-W03H9.3 A-0	0	96.0	0.125	0.12455229158414413	1	tan
SECSG-W04A4.4 A-0	0	233.0	0.12875536480686695	0.011147361822108156	1	tan
SECSG-W04A4.5 A-0	0	1071.0	0.1465919701213819	-0.7018115318082323	0	không tan
SECSG-W04A8.1 A-0	0	667.0	0.16041979010494753	-0.273854189809676	0	không tan
SECSG-W04C9.5 A-0	0	269.0	0.10408921933085502	-0.11501005123669136	0	không tan
SECSG-W04E12.1 A-0	0	210.0	0.18095238095238095	0.22861660159176056	1	tan
SECSG-W04G3.2 A-0	0	565.0	0.10088495575221239	-0.4025437343029246	0	không tan
SECSG-W04G3.3 A-0	0	360.0	0.09166666666666666	-0.2463685850050853	0	không tan
SECSG-W04G3.8 A-0	0	569.0	0.07908611599297012	-0.48814743036438535	0	không tan
SECSG-W04G5.8 A-0	0	260.0	0.16923076923076924	0.1380511137582806	1	tan
SECSG-W04G5.9 A-0	0	204.0	0.12745098039215685	0.03323917804076237	1	tan
SECSG-W05B10.4 A-0	0	255.0	0.08627450980392157	-0.16889531962522988	0	không tan
SECSG-W05B2.7 A-0	0	315.0	0.1619047619047619	0.05934270550737725	1	tan
SECSG-W05B5.1 A-0	0	209.0	0.13875598086124402	0.07104931544430401	1	tan
SECSG-W05E10.3 A-0	0	439.0	0.14123006833712984	-0.13372678687349832	0	không tan
SECSG-W05H12.2 A-0	0	329.0	0.1094224924012158	-0.15082137890049668	0	không tan
SECSG-W05H7.4A A-0	0	605.0	0.1256198347107438	-0.3468640754292989	0	không tan
SECSG-W05H9.2 A-0	0	851.0	0.16803760282021152	-0.4164955902650273	0	không tan
SECSG-W06A11.1 A-0	0	168.0	0.1488095238095238	0.14697258376754543	1	tan
SECSG-W06B11.1 A-0	0	263.0	0.11787072243346007	-0.057659585033986674	0	không tan
SECSG-W06B11.4 A-0	0	195.0	0.08205128205128205	-0.12891444226296736	0	không tan
SECSG-W06B3.1 A-0	0	220.0	0.13636363636363635	0.051825101243892197	1	tan
SECSG-W06D12.6 A-0	0	200.0	0.12	0.00897476615636576	1	tan
SECSG-W06G6.2 A-0	0	84.0	0.15476190476190477	0.24751272174846073	1	tan
SECSG-W06G6.9 A-0	0	100.0	0.12	0.10204835922995885	1	tan
SECSG-W06H8.6 A-0	0	327.0	0.14678899082568808	-0.008603950619161013	0	không tan
SECSG-W07A12.4 A-0	0	409.0	0.13202933985330073	-0.14036446436220734	0	không tan
SECSG-W07G1.7 A-0	0	169.0	0.08875739644970414	-0.07952581640851905	0	không tan
SECSG-W07G4.3 A-0	0	820.0	0.12073170731707317	-0.5653330735392418	0	không tan
SECSG-W08A12.1C A-0	0	438.0	0.13013698630136986	-0.17446386046257004	0	không tan
SECSG-W08E12.2 A-0	0	120.0	0.016666666666666666	-0.3047067910970852	0	không tan
SECSG-W08E12.6 A-0	0	215.0	0.03255813953488372	-0.33343519026266494	0	không tan
SECSG-W08E12.9 A-0	0	111.0	0.06306306306306306	-0.12205612907020234	0	không tan
SECSG-W08E3.1 A-0	0	160.0	0.08125	-0.09934845850631902	0	không tan
SECSG-W08F4.1 A-0	0	97.0	0.20618556701030927	0.4285705978617117	1	tan
SECSG-W08F4.10 A-0	0	207.0	0.13043478260869565	0.04165472134989226	1	tan
SGPP-Pfal009425AAA A-0	0	735.0	0.12244897959183673	-0.47977010521287144	0	không tan
SGPP-Pfal009431AAA A-0	0	909.0	0.1562156215621562	-0.5148839733689687	0	không tan
SGPP-Pfal009450AAA A-0	0	159.0	0.1069182389937107	-0.002002741630608762	0	không tan
SGPP-Pkno004458AAA A-0	0	193.0	0.15025906735751296	0.12914895767820192	1	tan
SGPP-Pkno005348AAA A-0	0	385.0	0.14545454545454545	-0.06759907527073356	0	không tan
SGPP-Pkno006224AAA A-0	0	175.0	0.1657142857142857	0.2039550604818296	1	tan
SGPP-Pkno006603AAA A-0	0	206.0	0.12135922330097088	0.008495862044520713	1	tan
SGPP-Pkno007175AAA A-0	0	234.0	0.07692307692307693	-0.18447569600396765	0	không tan
SGPP-Pkno007857AAA A-0	0	468.0	0.16025641025641027	-0.08925142660881624	0	không tan
SGPP-Pkno008759AAA A-0	0	349.0	0.17191977077363896	0.0653160374039882	1	tan
SGPP-Pkno009241AAA A-0	0	106.0	0.1509433962264151	0.21269345819360416	1	tan
SGPP-Pviv00002BAB A-0	0	130.0	0.13846153846153847	0.14347147010015743	1	tan
SGPP-Pviv00014AAA A-0	0	1316.0	0.16261398176291794	-0.8696599911406736	0	không tan
SGPP-Pviv000157AAA A-0	0	417.0	0.17026378896882494	-0.0041942009760060905	0	không tan
SGPP-Pviv000361AAA A-0	0	286.0	0.06643356643356643	-0.2722746398523932	0	không tan
SGPP-Pviv000689AAA A-0	0	350.0	0.08571428571428572	-0.25941954549682306	0	không tan
SGPP-Pviv000802AAD A-0	0	294.0	0.14965986394557823	0.03289390218040347	1	tan
SGPP-Pviv000972AAA A-0	0	155.0	0.0967741935483871	-0.03638283834434905	0	không tan
SGPP-Tcru021162AAA A-0	0	459.0	0.14161220043572983	-0.15090614176832914	0	không tan
SGPP-Tcru021163AAA A-0	0	263.0	0.11787072243346007	-0.057659585033986674	0	không tan
SGPP-Tcru021164AAA A-0	0	538.0	0.14869888475836432	-0.19781529275714843	0	không tan
SGPP-Tcru021166AAA A-0	0	171.0	0.05263157894736842	-0.21708300183112572	0	không tan
SGPP-Tcru021169AAA A-0	0	250.0	0.132	0.0075123423345489805	1	tan
SGPP-Tcru021171AAA A-0	0	580.0	0.12586206896551724	-0.32268579740390124	0	không tan
SGPP-Tcru021173AAA A-0	0	558.0	0.1827956989247312	-0.08835563552784875	0	không tan
SGPP-Tcru021197AAA A-0	0	183.0	0.12568306010928962	0.046143974439522735	1	tan
SGPP-Tcru021206AAA A-0	0	497.0	0.10663983903420524	-0.3176372115142354	0	không tan
SGPP-Tcru021210AAA A-0	0	410.0	0.11219512195121951	-0.2157964444786543	0	không tan
SGPP-Tcru021223AAA A-0	0	274.0	0.13503649635036497	-0.003419639316111202	0	không tan
SGPP-Tcru021226AAA A-0	0	479.0	0.13778705636743216	-0.1838888578349597	0	không tan
SGPP-Tcru021230AAA A-0	0	166.0	0.1746987951807229	0.2460792778877408	1	tan
SGPP-Tcru021259AAA A-0	0	364.0	0.11813186813186813	-0.15068299915973582	0	không tan
SGPP-Tcru021265AAA A-0	0	317.0	0.08832807570977919	-0.21888734774457416	0	không tan
SGPP-Tcru021269AAA A-0	0	961.0	0.12695109261186263	-0.6732055988700577	0	không tan
SGPP-Tcru021283AAA A-0	0	286.0	0.11538461538461539	-0.08840482108499337	0	không tan
SGPP-Tcru021285AAA A-0	0	465.0	0.12043010752688173	-0.23605468657414042	0	không tan
SGPP-Tcru021292AAA A-0	0	350.0	0.12	-0.13063562345402385	0	không tan
SGPP-Tcru021297AAA A-0	0	246.0	0.036585365853658534	-0.3471609457738095	0	không tan
SGPP-Tcru021331AAA A-0	0	187.0	0.18716577540106952	0.27336226609913483	1	tan
SGPP-Tcru021340AAA A-0	0	227.0	0.06167400881057269	-0.23523905946041015	0	không tan
SGPP-Tcru021362AAA A-0	0	188.0	0.11702127659574468	0.008954923247010506	1	tan
SGPP-Tcru021379AAA A-0	0	423.0	0.19148936170212766	0.06994883147872813	1	tan
SGPP-Tcru021402AAA A-0	0	175.0	0.045714285714285714	-0.24678866666796762	0	không tan
SGPP-Tcru021437AAA A-0	0	203.0	0.13793103448275862	0.07353506931757595	1	tan
SGPP-Tcru021448AAA A-0	0	196.0	0.04081632653061224	-0.2847318243623934	0	không tan
SGPP-Tcru021453AAA A-0	0	333.0	0.09309309309309309	-0.21588077517561166	0	không tan
SGPP-Tcru021454AAA A-0	0	186.0	0.10215053763440861	-0.045041040765720346	0	không tan
SGPP-Tcru021474AAA A-0	0	225.0	0.06222222222222222	-0.2313183896286015	0	không tan
SGPP-Tcru021477AAA A-0	0	229.0	0.15283842794759825	0.10533105255536128	1	tan
SGPP-Tcru021482AAA A-0	0	294.0	0.08503401360544217	-0.20985356992407916	0	không tan
SGPP-Tcru021488AAA A-0	0	528.0	0.09659090909090909	-0.38423579317128675	0	không tan
SGPP-Tcru021500AAA A-0	0	452.0	0.12831858407079647	-0.19432444181675768	0	không tan
SGPP-Tcru021516AAA A-0	0	407.0	0.09336609336609336	-0.2837297910453618	0	không tan
SGPP-Tcru021539AAA A-0	0	213.0	0.06103286384976526	-0.22461702367408762	0	không tan
SGPP-Tcru021540AAA A-0	0	215.0	0.06511627906976744	-0.2111403805708595	0	không tan
SGPP-Tcru021548AAA A-0	0	503.0	0.14512922465208747	-0.17864788435606732	0	không tan
SGPP-Tcru021576AAA A-0	0	179.0	0.18994413407821228	0.29124421809080825	1	tan
SGPP-Tcru021591AAA A-0	0	185.0	0.06486486486486487	-0.18416266411358315	0	không tan
JCSG-354507 A-0	0	318.0	0.14779874213836477	0.0035654983422147846	1	tan
JCSG-354512 A-0	0	516.0	0.11627906976744186	-0.29911433763525186	0	không tan
JCSG-354515 A-0	0	905.0	0.12596685082872927	-0.6247813934967297	0	không tan
JCSG-354517 A-0	0	243.0	0.1111111111111111	-0.06443530309859757	0	không tan
JCSG-354524 A-0	0	363.0	0.12396694214876033	-0.12783457147425878	0	không tan
JCSG-354537 A-0	0	634.0	0.12460567823343849	-0.3776647896747552	0	không tan
JCSG-354538 A-0	0	511.0	0.1232876712328767	-0.2681349650929252	0	không tan
JCSG-354540 A-0	0	109.0	0.13761467889908258	0.15983595268266354	1	tan
JCSG-354544 A-0	0	419.0	0.11455847255369929	-0.21529585569591556	0	không tan
JCSG-354551 A-0	0	234.0	0.11965811965811966	-0.02395442565147578	0	không tan
JCSG-354562 A-0	0	211.0	0.11374407582938388	-0.02476181722697957	0	không tan
JCSG-354572 A-0	0	446.0	0.1031390134529148	-0.2833194721351379	0	không tan
JCSG-354580 A-0	0	252.0	0.11904761904761904	-0.04300083340975818	0	không tan
JCSG-354589 A-0	0	519.0	0.1329479768786127	-0.23929483443743535	0	không tan
JCSG-354597 A-0	0	328.0	0.10365853658536585	-0.17154120069945208	0	không tan
JCSG-354615 A-0	0	520.0	0.1	-0.3639846862040982	0	không tan
JCSG-354623 A-0	0	148.0	0.13513513513513514	0.11422359473568969	1	tan
JCSG-354624 A-0	0	499.0	0.1342685370741483	-0.21571983061887198	0	không tan
JCSG-354629 A-0	0	152.0	0.1118421052631579	0.02300742517019109	1	tan
JCSG-354630 A-0	0	376.0	0.1276595744680851	-0.1260638814521072	0	không tan
JCSG-354639 A-0	0	528.0	0.11174242424242424	-0.32732370640994873	0	không tan
JCSG-354655 A-0	0	466.0	0.1351931330472103	-0.1815325796128724	0	không tan
JCSG-354658 A-0	0	121.0	0.1487603305785124	0.19053239300966235	1	tan
JCSG-354659 A-0	0	469.0	0.11940298507462686	-0.24363570531682244	0	không tan
JCSG-354669 A-0	0	364.0	0.12912087912087913	-0.10940610106909497	0	không tan
JCSG-354675 A-0	0	452.0	0.09955752212389381	-0.3023566773062002	0	không tan
JCSG-354684 A-0	0	321.0	0.12149532710280374	-0.09802753719913296	0	không tan
JCSG-354686 A-0	0	672.0	0.09821428571428571	-0.5121640436156889	0	không tan
JCSG-354690 A-0	0	1217.0	0.1314708299096138	-0.8944969701774034	0	không tan
JCSG-354723 A-0	0	351.0	0.11396011396011396	-0.1542533655945786	0	không tan
JCSG-354727 A-0	0	266.0	0.10150375939849623	-0.12192934216371576	0	không tan
JCSG-354728 A-0	0	186.0	0.14516129032258066	0.11651585068581985	1	tan
JCSG-354729 A-0	0	165.0	0.1393939393939394	0.11439799478663606	1	tan
JCSG-354733 A-0	0	539.0	0.09461966604823747	-0.401878267044148	0	không tan
JCSG-354734 A-0	0	64.0	0.171875	0.3304076097855834	1	tan
JCSG-354735 A-0	0	393.0	0.1628498727735369	-0.009704673793680146	0	không tan
JCSG-354745 A-0	0	333.0	0.11411411411411411	-0.1369216638130346	0	không tan
JCSG-354769 A-0	0	420.0	0.12380952380952381	-0.18147781393411683	0	không tan
JCSG-354773 A-0	0	767.0	0.10691003911342895	-0.5679209878897244	0	không tan
JCSG-354802 A-0	0	389.0	0.08226221079691516	-0.3086849227509904	0	không tan
JCSG-354823 A-0	0	627.0	0.12599681020733652	-0.3659242714023365	0	không tan
JCSG-354836 A-0	0	231.0	0.08658008658008658	-0.14540985049574223	0	không tan
JCSG-394055 A-0	0	139.0	0.11510791366906475	0.04737401437838814	1	tan
JCSG-394057 A-0	0	300.0	0.14333333333333334	0.0035457866952332898	1	tan
JCSG-394064 A-0	0	392.0	0.11224489795918367	-0.1988562291974708	0	không tan
JCSG-394067 A-0	0	211.0	0.15639810426540285	0.1354551473997256	1	tan
JCSG-394068 A-0	0	299.0	0.11371237458193979	-0.1067856552853102	0	không tan
JCSG-394072 A-0	0	400.0	0.1275	-0.14900093704395806	0	không tan
JCSG-394082 A-0	0	354.0	0.11299435028248588	-0.16067317271678622	0	không tan
JCSG-394085 A-0	0	284.0	0.09154929577464789	-0.1760735225468832	0	không tan
JCSG-394098 A-0	0	113.0	0.10619469026548672	0.03809331909545932	1	tan
JCSG-394105 A-0	0	274.0	0.11313868613138686	-0.08567214427045376	0	không tan
JCSG-394110 A-0	0	166.0	0.12650602409638553	0.06505770071914747	1	tan
JCSG-394144 A-0	0	406.0	0.1206896551724138	-0.18016635438471984	0	không tan
JCSG-394146 A-0	0	437.0	0.13501144164759726	-0.15522370644363576	0	không tan
JCSG-394150 A-0	0	367.0	0.11716621253405994	-0.15710240031276967	0	không tan
JCSG-396501 A-0	0	238.0	0.09663865546218488	-0.11414302844664412	0	không tan
JCSG-396511 A-0	0	448.0	0.10714285714285714	-0.2701417154321948	0	không tan
JCSG-396514 A-0	0	290.0	0.11724137931034483	-0.0851533923719323	0	không tan
JCSG-396523 A-0	0	158.0	0.10126582278481013	-0.02230359861155423	0	không tan
JCSG-396524 A-0	0	492.0	0.09959349593495935	-0.33945098978830857	0	không tan
JCSG-396526 A-0	0	202.0	0.11386138613861387	-0.015944553133561037	0	không tan
JCSG-396528 A-0	0	128.0	0.140625	0.1534593312732242	1	tan
JCSG-396531 A-0	0	545.0	0.12660550458715597	-0.28731754863653225	0	không tan
JCSG-396533 A-0	0	358.0	0.1424581005586592	-0.053724444645619665	0	không tan
JCSG-396534 A-0	0	244.0	0.15163934426229508	0.08686601818200512	1	tan
JCSG-396578 A-0	0	504.0	0.12103174603174603	-0.270093514688847	0	không tan
JCSG-396587 A-0	0	517.0	0.13733075435203096	-0.22097078379565754	0	không tan
JCSG-396593 A-0	0	365.0	0.12602739726027398	-0.12195656653082636	0	không tan
JCSG-396595 A-0	0	373.0	0.13941018766756033	-0.07913404707800714	0	không tan
JCSG-396606 A-0	0	361.0	0.12188365650969529	-0.13379833239336877	0	không tan
JCSG-396617 A-0	0	502.0	0.13545816733067728	-0.2140435519464294	0	không tan
JCSG-396621 A-0	0	285.0	0.11929824561403508	-0.07277371618513453	0	không tan
JCSG-396641 A-0	0	484.0	0.11363636363636363	-0.27925731461240055	0	không tan
JCSG-396668 A-0	0	142.0	0.09859154929577464	-0.01745692371866056	0	không tan
JCSG-396674 A-0	0	287.0	0.10104529616724739	-0.14319687525595565	0	không tan
JCSG-396706 A-0	0	220.0	0.12727272727272726	0.017677849187089367	1	tan
JCSG-396724 A-0	0	135.0	0.15555555555555556	0.20302629858747454	1	tan
JCSG-396739 A-0	0	355.0	0.07605633802816901	-0.3003503862893193	0	không tan
JCSG-396752 A-0	0	390.0	0.10512820512820513	-0.2237264627661282	0	không tan
JCSG-396756 A-0	0	386.0	0.11398963730569948	-0.1867182276467766	0	không tan
JCSG-396766 A-0	0	167.0	0.08982035928143713	-0.07367164597540528	0	không tan
JCSG-396776 A-0	0	327.0	0.14678899082568808	-0.008603950619161013	0	không tan
JCSG-396782 A-0	0	345.0	0.11014492753623188	-0.16299954458076232	0	không tan
JCSG-396783 A-0	0	475.0	0.14526315789473684	-0.15208419855395255	0	không tan
JCSG-396786 A-0	0	254.0	0.07480314960629922	-0.21105328078577837	0	không tan
JCSG-396788 A-0	0	394.0	0.1218274111675127	-0.16472388673407282	0	không tan
JCSG-396795 A-0	0	495.0	0.09494949494949495	-0.35968698352281264	0	không tan
JCSG-396803 A-0	0	251.0	0.11952191235059761	-0.04028855805279933	0	không tan
JCSG-396811 A-0	0	314.0	0.15286624203821655	0.026322973666745325	1	tan
JCSG-396815 A-0	0	218.0	0.12385321100917432	0.0066949418345345554	1	tan
JCSG-396818 A-0	0	335.0	0.11343283582089553	-0.14134215165043643	0	không tan
JCSG-396824 A-0	0	500.0	0.154	-0.14253529037197088	0	không tan
JCSG-396838 A-0	0	179.0	0.07262569832402235	-0.14942702353608842	0	không tan
JCSG-396841 A-0	0	255.0	0.10588235294117647	-0.09524438381643949	0	không tan
JCSG-396846 A-0	0	184.0	0.11413043478260869	0.001819293524509262	1	tan
JCSG-396849 A-0	0	279.0	0.13620071684587814	-0.0037002765916925723	0	không tan
JCSG-396853 A-0	0	451.0	0.1197339246119734	-0.225639384225869	0	không tan
JCSG-396854 A-0	0	272.0	0.14705882352941177	0.04360007055950952	1	tan
JCSG-396855 A-0	0	233.0	0.12446351931330472	-0.004973658462219314	0	không tan
JCSG-396859 A-0	0	147.0	0.12244897959183673	0.06750262205985574	1	tan
JCSG-396861 A-0	0	143.0	0.16083916083916083	0.21542667729425877	1	tan
JCSG-396865 A-0	0	110.0	0.08181818181818182	-0.050677458715972304	0	không tan
JCSG-396872 A-0	0	333.0	0.13813813813813813	-0.046682679398660804	0	không tan
JCSG-396876 A-0	0	504.0	0.12896825396825398	-0.24028242162338417	0	không tan
JCSG-396880 A-0	0	351.0	0.12535612535612536	-0.11144769350058076	0	không tan
JCSG-396881 A-0	0	175.0	0.08571428571428572	-0.09654075761803517	0	không tan
JCSG-396885 A-0	0	392.0	0.1377551020408163	-0.10303485862991196	0	không tan
JCSG-396886 A-0	0	115.0	0.13043478260869565	0.1272824269775979	1	tan
JCSG-396891 A-0	0	476.0	0.18487394957983194	-0.004228968822238832	0	không tan
JCSG-396899 A-0	0	159.0	0.1069182389937107	-0.002002741630608762	0	không tan
JCSG-396901 A-0	0	154.0	0.12337662337662338	0.06447188401988821	1	tan
JCSG-396907 A-0	0	522.0	0.09770114942528736	-0.37448109536729035	0	không tan
JCSG-396915 A-0	0	426.0	0.12441314553990611	-0.1847949069473564	0	không tan
JCSG-396917 A-0	0	460.0	0.13695652173913042	-0.1693245274333745	0	không tan
JCSG-396918 A-0	0	338.0	0.14497041420118342	-0.02567297923922897	0	không tan
JCSG-397015 A-0	0	520.0	0.1346153846153846	-0.23396245721857983	0	không tan
JCSG-397016 A-0	0	520.0	0.11153846153846154	-0.3206439432089254	0	không tan
JCSG-397018 A-0	0	517.0	0.13539651837524178	-0.22823615657370078	0	không tan
JCSG-397028 A-0	0	502.0	0.12151394422310757	-0.2664208110773819	0	không tan
JCSG-397040 A-0	0	490.0	0.1306122448979592	-0.2210769636009496	0	không tan
JCSG-397067 A-0	0	466.0	0.1459227467811159	-0.1412300289020536	0	không tan
JCSG-397073 A-0	0	463.0	0.14038876889848811	-0.1592245362496807	0	không tan
JCSG-397092 A-0	0	458.0	0.11135371179039301	-0.2636322720869177	0	không tan
JCSG-397104 A-0	0	454.0	0.07709251101321586	-0.38860117282174367	0	không tan
JCSG-397175 A-0	0	433.0	0.13625866050808313	-0.146815962072801	0	không tan
JCSG-397190 A-0	0	427.0	0.09836065573770492	-0.2835839458362277	0	không tan
JCSG-397192 A-0	0	427.0	0.13817330210772832	-0.13403977406521775	0	không tan
JCSG-397197 A-0	0	426.0	0.11502347417840375	-0.22006436916565042	0	không tan
NYSGRC-028703 A-0	0	226.0	0.11504424778761062	-0.03383915323479545	0	không tan
NYSGRC-028704 A-0	0	213.0	0.10328638497652583	-0.06590444369176461	0	không tan
NYSGRC-028707 A-0	0	214.0	0.10747663551401869	-0.051095770081159085	0	không tan
NYSGRC-028710 A-0	0	234.0	0.10256410256410256	-0.08816293379247256	0	không tan
NYSGRC-028711 A-0	0	174.0	0.10344827586206896	-0.028997648216885837	0	không tan
NYSGRC-028712 A-0	0	201.0	0.08955223880597014	-0.10632378114073661	0	không tan
NYSGRC-028713 A-0	0	178.0	0.12921348314606743	0.06405862107664184	1	tan
NYSGRC-028723 A-0	0	498.0	0.26305220883534136	0.26894784035916597	1	tan
NYSGRC-028725 A-0	0	454.0	0.09911894273127753	-0.3058655400849967	0	không tan
NYSGRC-028726 A-0	0	191.0	0.08376963350785341	-0.11873703070595484	0	không tan
NYSGRC-028731 A-0	0	437.0	0.11899313501144165	-0.2153916334087117	0	không tan
SECSG-F44G3.9 A-0	0	311.0	0.10289389067524116	-0.1585908511059367	0	không tan
SECSG-F44G4.7 A-0	0	240.0	0.15416666666666667	0.10008208457374582	1	tan
SECSG-F45B8.2 A-0	0	270.0	0.13333333333333333	-0.006094112645171922	0	không tan
SECSG-F45B8.3 A-0	0	241.0	0.03319502074688797	-0.3552420727013785	0	không tan
SECSG-F45C12.7 A-0	0	319.0	0.14420062695924765	-0.010880469643100396	0	không tan
SECSG-F45E1.4 A-0	0	65.0	0.07692307692307693	-0.027181323709595362	0	không tan
SECSG-F45E12.6 A-0	0	67.0	0.08955223880597014	0.018394833577878106	1	tan
SECSG-F45E4.10 A-0	0	783.0	0.1392081736909323	-0.46149458311941927	0	không tan
SECSG-F45E4.3A A-0	0	1231.0	0.08610885458976442	-1.0779158217622566	0	không tan
SECSG-F45E4.5 A-0	0	93.0	0.053763440860215055	-0.14023410209026155	0	không tan
SECSG-F45E6.2 A-0	0	589.0	0.11714770797962648	-0.36379528370143455	0	không tan
SECSG-F45E6.3 A-0	0	459.0	0.12418300653594772	-0.21637364026503164	0	không tan
SECSG-F45G2.1 A-0	0	270.0	0.1	-0.13130070352011555	0	không tan
SECSG-F45G2.3 A-0	0	639.0	0.14084507042253522	-0.3213201013120951	0	không tan
SECSG-F45H7.3 A-0	0	722.0	0.12880886426592797	-0.4437815537612814	0	không tan
SECSG-F45H7.4 A-0	0	441.0	0.10204081632653061	-0.282790838030555	0	không tan
SECSG-F46A8.4 A-0	0	221.0	0.06334841628959276	-0.22336523831048627	0	không tan
SECSG-F46B3.15 A-0	0	59.0	0.0847457627118644	0.007786646447818707	1	tan
SECSG-F46B6.3 A-0	0	368.0	0.17119565217391305	0.044912122082181	1	tan
SECSG-F46B6.4 A-0	0	468.0	0.12179487179487179	-0.233720569926059	0	không tan
SECSG-F46C8.7 A-0	0	322.0	0.10559006211180125	-0.15870159332444927	0	không tan
SECSG-F46F3.1 A-0	0	293.0	0.08191126279863481	-0.22065250347351312	0	không tan
SECSG-F46G10.6 A-0	0	235.0	0.12340425531914893	-0.010813935330035858	0	không tan
SECSG-F46G11.3 A-0	0	570.0	0.11052631578947368	-0.37098255930670204	0	không tan
SECSG-F47B10.2 A-0	0	677.0	0.13884785819793205	-0.36418999069695024	0	không tan
SECSG-F47B8.8 A-0	0	206.0	0.15048543689320387	0.11789967931388891	1	tan
SECSG-F47C10.7 A-0	0	353.0	0.09348441926345609	-0.23302559531899134	0	không tan
SECSG-F47C12.6 A-0	0	137.0	0.1386861313868613	0.13779993402043506	1	tan
SECSG-F47C12.7 A-0	0	185.0	0.13513513513513514	0.07978636529846025	1	tan
SECSG-F47G6.2 A-0	0	569.0	0.10193321616871705	-0.40232920463287736	0	không tan
SECSG-F47H4.7 A-0	0	553.0	0.12839059674502712	-0.28805827697788045	0	không tan
SECSG-F48E8.1 A-0	0	312.0	0.11858974358974358	-0.10056486000769072	0	không tan
SECSG-F48E8.7 A-0	0	418.0	0.11004784688995216	-0.23130792162730385	0	không tan
SECSG-F48G7.11 A-0	0	405.0	0.11851851851851852	-0.1873908370167197	0	không tan
SECSG-F48G7.9 A-0	0	125.0	0.048	-0.19166627532831776	0	không tan
SECSG-F49B2.2 A-0	0	309.0	0.10679611650485436	-0.1420718474559643	0	không tan
SECSG-F49B2.4 A-0	0	125.0	0.08	-0.0714679480883718	0	không tan
SECSG-F49C12.10 A-0	0	275.0	0.11636363636363636	-0.07448932947155015	0	không tan
SECSG-F49C12.11 A-0	0	64.0	0.140625	0.21302643084032374	1	tan
SECSG-F49C12.14 A-0	0	225.0	0.08	-0.16454154116196487	0	không tan
SECSG-F49C12.2 A-0	0	320.0	0.14375	-0.013503849533548606	0	không tan
SECSG-F49C5.4 A-0	0	318.0	0.1289308176100629	-0.06730615687001745	0	không tan
SECSG-F49C5.5 A-0	0	129.0	0.10077519379844961	0.002844843896788879	1	tan
SECSG-F49C5.7 A-0	0	255.0	0.09019607843137255	-0.1541651324634718	0	không tan
SECSG-F49D11.5 A-0	0	319.0	0.08463949843260188	-0.23460384518767058	0	không tan
SECSG-F49E10.1 A-0	0	744.0	0.13978494623655913	-0.42302941009627215	0	không tan
SECSG-F49E10.2A A-0	0	790.0	0.09746835443037975	-0.6247927488350736	0	không tan
SECSG-F49E10.4A A-0	0	645.0	0.12868217054263567	-0.3725907737699753	0	không tan
SECSG-F49E11.4 A-0	0	213.0	0.09389671361502347	-0.10117390591005863	0	không tan
SECSG-F49E2.2B A-0	0	517.0	0.11605415860735009	-0.3008898843541323	0	không tan
SECSG-F49E2.5D A-0	0	889.0	0.16985376827896512	-0.4450416790663316	0	không tan
SECSG-F49E8.6 A-0	0	166.0	0.07228915662650602	-0.13859157359551988	0	không tan
SECSG-F49F1.5 A-0	0	159.0	0.0880503144654088	-0.07287439684284105	0	không tan
SECSG-F59C6.8 A-0	0	274.0	0.10583941605839416	-0.1130896459219013	0	không tan
SECSG-F59D6.1 A-0	0	118.0	0.11016949152542373	0.04836977889664396	1	tan
SECSG-F59D6.4 A-0	0	438.0	0.1187214611872146	-0.21734282994029044	0	không tan
SECSG-F59E12.H A-0	0	452.0	0.11946902654867257	-0.22756512965966308	0	không tan
SECSG-F59E12.I A-0	0	296.0	0.08783783783783784	-0.2011833235790265	0	không tan
SECSG-F59F3.2 A-0	0	338.0	0.1301775147928994	-0.08123803436124537	0	không tan
SECSG-F59H5.1 A-0	0	758.0	0.16886543535620052	-0.3268276460171894	0	không tan
SECSG-F59H5.B A-0	0	272.0	0.16544117647058823	0.11264782288025046	1	tan
SECSG-F59H5.E A-0	0	55.0	0.09090909090909091	0.034660269531306714	1	tan
SECSG-F59H6.12 A-0	0	208.0	0.1346153846153846	0.05642715317103053	1	tan
EFI-540157 A-0	0	738.0	0.11517615176151762	-0.5098804923647193	0	không tan
EFI-540316 A-0	0	364.0	0.1620879120879121	0.01442459320282731	1	tan
EFI-540478 A-0	0	323.0	0.09907120743034056	-0.18411843638743103	0	không tan
EFI-540482 A-0	0	331.0	0.18126888217522658	0.11718639514632051	1	tan
EFI-540494 A-0	0	370.0	0.0972972972972973	-0.23452618234032568	0	không tan
EFI-540502 A-0	0	365.0	0.13972602739726028	-0.07050180315756184	0	không tan
EFI-540515 A-0	0	425.0	0.08705882352941176	-0.3241743904179865	0	không tan
EFI-550035 A-0	0	294.0	0.1054421768707483	-0.133196473470032	0	không tan
EFI-550059 A-0	0	331.0	0.11178247734138973	-0.143818280695707	0	không tan
EFI-550105 A-0	0	336.0	0.09821428571428571	-0.19943677088841613	0	không tan
EFI-550110 A-0	0	638.0	0.10658307210031348	-0.44908420557601186	0	không tan
EFI-550120 A-0	0	425.0	0.1223529411764706	-0.19160270596216375	0	không tan
EFI-550132 A-0	0	435.0	0.15862068965517243	-0.06468123089767767	0	không tan
EFI-550136 A-0	0	568.0	0.16725352112676056	-0.15604248774089224	0	không tan
EFI-550137 A-0	0	483.0	0.13043478260869565	-0.21522839553322462	0	không tan
EFI-550138 A-0	0	577.0	0.1369150779896014	-0.2783763022472265	0	không tan
EFI-550178 A-0	0	328.0	0.1524390243902439	0.011687956678514244	1	tan
EFI-550182 A-0	0	359.0	0.13370473537604458	-0.0875345509723138	0	không tan
EFI-550191 A-0	0	309.0	0.13915857605177995	-0.02051205048999951	0	không tan
EFI-550193 A-0	0	215.0	0.12558139534883722	0.01597855171392208	1	tan
EFI-550201 A-0	0	490.0	0.21428571428571427	0.09321713186064354	1	tan
EFI-550210 A-0	0	337.0	0.20771513353115728	0.21093932877284313	1	tan
EFI-550211 A-0	0	336.0	0.15773809523809523	0.024146427102554685	1	tan
EFI-550216 A-0	0	283.0	0.18021201413427562	0.1578919144892807	1	tan
EFI-550225 A-0	0	430.0	0.1186046511627907	-0.2103357040425471	0	không tan
EFI-550226 A-0	0	415.0	0.1108433734939759	-0.22552755861389207	0	không tan
EFI-550230 A-0	0	344.0	0.125	-0.1062702192383667	0	không tan
EFI-550236 A-0	0	425.0	0.13411764705882354	-0.14741214447688952	0	không tan
EFI-550237 A-0	0	342.0	0.1111111111111111	-0.1565781602414547	0	không tan
EFI-550246 A-0	0	445.0	0.12359550561797752	-0.20555010684697705	0	không tan
EFI-550253 A-0	0	444.0	0.08558558558558559	-0.3473921461167918	0	không tan
EFI-550263 A-0	0	490.0	0.1836734693877551	-0.02176851282042705	0	không tan
EFI-550266 A-0	0	433.0	0.14087759815242495	-0.12946631899544156	0	không tan
EFI-550269 A-0	0	853.0	0.19226260257913247	-0.32736317311367436	0	không tan
EFI-550270 A-0	0	556.0	0.17266187050359713	-0.12455882694003109	0	không tan
EFI-550305 A-0	0	404.0	0.13861386138613863	-0.11097801989844898	0	không tan
EFI-550310 A-0	0	416.0	0.13221153846153846	-0.1461952418793707	0	không tan
EFI-550320 A-0	0	335.0	0.10149253731343283	-0.18619227375489392	0	không tan
EFI-550325 A-0	0	675.0	0.12296296296296297	-0.42199532619876184	0	không tan
EFI-550328 A-0	0	355.0	0.11267605633802817	-0.16279948363797278	0	không tan
EFI-550336 A-0	0	297.0	0.08754208754208755	-0.20322495609819696	0	không tan
EFI-550345 A-0	0	219.0	0.1141552511415525	-0.03066324890020979	0	không tan
EFI-550397 A-0	0	258.0	0.1511627906976744	0.07204568573583839	1	tan
EFI-560005 A-0	0	308.0	0.09740259740259741	-0.176425026618596	0	không tan
EFI-560006 A-0	0	253.0	0.14624505928853754	0.05822739385221824	1	tan
EFI-560107 A-0	0	342.0	0.16666666666666666	0.052099491216784685	1	tan
EFI-560110 A-0	0	260.0	0.16538461538461538	0.12360419942655627	1	tan
EFI-560169 A-0	0	341.0	0.12023460410557185	-0.12137778066948295	0	không tan
EFI-560170 A-0	0	633.0	0.13112164296998421	-0.35225880181629204	0	không tan
EFI-560171 A-0	0	97.0	0.1134020618556701	0.0800574067665077	1	tan
EFI-560172 A-0	0	229.0	0.13973799126637554	0.056123222080492585	1	tan
EFI-560199 A-0	0	412.0	0.12378640776699029	-0.17411875491463363	0	không tan
EFI-560200 A-0	0	406.0	0.1354679802955665	-0.12465604315937538	0	không tan
EFI-560201 A-0	0	367.0	0.16076294277929154	0.006655538706230188	1	tan
EFI-560203 A-0	0	368.0	0.14945652173913043	-0.036744350227564934	0	không tan
EFI-560215 A-0	0	147.0	0.20408163265306123	0.3741310078760443	1	tan
EFI-560216 A-0	0	230.0	0.13478260869565217	0.03657908940491504	1	tan
EFI-560221 A-0	0	326.0	0.13190184049079753	-0.06359229492665773	0	không tan
EFI-560241 A-0	0	233.0	0.13304721030042918	0.02726838210643568	1	tan
EFI-560250 A-0	0	287.0	0.10452961672473868	-0.13010907830038665	0	không tan
EFI-560269 A-0	0	262.0	0.1183206106870229	-0.055038979868152205	0	không tan
EFI-560271 A-0	0	246.0	0.12601626016260162	-0.011240823914204553	0	không tan
EFI-560284 A-0	0	623.0	0.13643659711075443	-0.3229874238502576	0	không tan
EFI-560287 A-0	0	674.0	0.129080118694362	-0.3980873438186381	0	không tan
EFI-560289 A-0	0	1294.0	0.13292117465224113	-0.9607158552195371	0	không tan
EFI-560290 A-0	0	325.0	0.11384615384615385	-0.1304822881163844	0	không tan
EFI-560296 A-0	0	734.0	0.11852861035422343	-0.4935650512985125	0	không tan
EFI-560297 A-0	0	690.0	0.11159420289855072	-0.4786596758640087	0	không tan
EFI-560304 A-0	0	1421.0	0.13511611541168192	-1.070674686933139	0	không tan
EFI-560311 A-0	0	591.0	0.116751269035533	-0.3671458586233066	0	không tan
EFI-560329 A-0	0	1009.0	0.1110009910802775	-0.777792658651752	0	không tan
EFI-560332 A-0	0	877.0	0.12428734321550741	-0.6050293501141243	0	không tan
EFI-560339 A-0	0	461.0	0.13665943600867678	-0.17137117610934122	0	không tan
EFI-560342 A-0	0	625.0	0.112	-0.41663758621639124	0	không tan
EFI-560349 A-0	0	330.0	0.13333333333333333	-0.061938268489327764	0	không tan
EFI-560351 A-0	0	818.0	0.13202933985330073	-0.521035460033203	0	không tan
EFI-560352 A-0	0	877.0	0.12086659064994298	-0.6178783731229555	0	không tan
EFI-560354 A-0	0	380.0	0.11842105263157894	-0.1644885398912307	0	không tan
EFI-560360 A-0	0	1141.0	0.11831726555652936	-0.8731684279565892	0	không tan
MCSG-APC90859.2 A-0	0	90.0	0.14444444444444443	0.20317388517894347	1	tan
MCSG-APC90860.1 A-0	0	404.0	0.1782178217821782	0.03778228609158299	1	tan
MCSG-APC90860.2 A-0	0	301.0	0.12624584717607973	-0.06156892588667813	0	không tan
MCSG-APC90861.1 A-0	0	407.0	0.12285012285012285	-0.17298194653681206	0	không tan
MCSG-APC90863.1 A-0	0	159.0	0.11320754716981132	0.02162114344013532	1	tan
MCSG-APC90864.1 A-0	0	163.0	0.10429447852760736	-0.015581048450550028	0	không tan
MCSG-APC90864.2 A-0	0	262.0	0.11450381679389313	-0.06937561241108471	0	không tan
MCSG-APC90865.1 A-0	0	164.0	0.12195121951219512	0.049810425957977925	1	tan
MCSG-APC90865.2 A-0	0	180.0	0.1111111111111111	-0.005798939462233935	0	không tan
MCSG-APC90866.1 A-0	0	165.0	0.13333333333333333	0.0916331600821008	1	tan
MCSG-APC90867.1 A-0	0	171.0	0.13450292397660818	0.09044195821259551	1	tan
MCSG-APC90869.1 A-0	0	173.0	0.12138728323699421	0.03931554642669596	1	tan
MCSG-APC90870.1 A-0	0	179.0	0.1340782122905028	0.08140076969704792	1	tan
MCSG-APC90872.1 A-0	0	134.0	0.11940298507462686	0.06816083147971431	1	tan
MCSG-APC90873.1 A-0	0	136.0	0.125	0.0873228543547069	1	tan
MCSG-APC90878.1 A-0	0	149.0	0.14093959731543623	0.13509556644869503	1	tan
MCSG-APC90879.1 A-0	0	270.0	0.10740740740740741	-0.10347701665901698	0	không tan
MCSG-APC90880.1 A-0	0	291.0	0.11683848797250859	-0.08759746782977383	0	không tan
MCSG-APC90880.2 A-0	0	90.0	0.1	0.036231764012351994	1	tan
MCSG-APC90881.1 A-0	0	404.0	0.0891089108910891	-0.29692840238598917	0	không tan
MCSG-APC90882.2 A-0	0	100.0	0.09	-0.010637572557490427	0	không tan
MCSG-APC90882.3 A-0	0	257.0	0.14007782101167315	0.03133908373648497	1	tan
MCSG-APC90883.1 A-0	0	120.0	0.16666666666666666	0.2587228678401613	1	tan
MCSG-APC90884.1 A-0	0	120.0	0.2	0.3839294587151051	1	tan
MCSG-APC90886.1 A-0	0	121.0	0.09917355371900827	0.0042746545180105955	1	tan
MCSG-APC90886.2 A-0	0	399.0	0.14035087719298245	-0.09979976542064517	0	không tan
MCSG-APC90888.1 A-0	0	129.0	0.13953488372093023	0.1484339030537001	1	tan
MCSG-APC90889.1 A-0	0	133.0	0.14285714285714285	0.15719002154420592	1	tan
MCSG-APC90889.2 A-0	0	261.0	0.11877394636015326	-0.052405425512776785	0	không tan
MCSG-APC90894.1 A-0	0	609.0	0.1477832512315271	-0.2673368444109822	0	không tan
MCSG-APC90894.2 A-0	0	581.0	0.1342512908777969	-0.2921049570627398	0	không tan
MCSG-APC90899.3 A-0	0	124.0	0.1532258064516129	0.20451339553861134	1	tan
MCSG-APC90901.1 A-0	0	116.0	0.19827586206896552	0.38117619946175857	1	tan
MCSG-APC90906.1 A-0	0	97.0	0.14432989690721648	0.196228470464909	1	tan
MCSG-APC90907.1 A-0	0	99.0	0.13131313131313133	0.14547345327582722	1	tan
MCSG-APC90910.1 A-0	0	100.0	0.19	0.36498220006734056	1	tan
MCSG-APC90910.2 A-0	0	248.0	0.13306451612903225	0.013372347259446414	1	tan
MCSG-APC90914.1 A-0	0	103.0	0.18446601941747573	0.3414032669939528	1	tan
MCSG-APC90917.1 A-0	0	195.0	0.15384615384615385	0.14076129192921902	1	tan
MCSG-APC90922.1 A-0	0	87.0	0.13793103448275862	0.1815004372829439	1	tan
MCSG-APC90924.2 A-0	0	140.0	0.10714285714285714	0.01652495123447191	1	tan
MCSG-APC90926.1 A-0	0	89.0	0.07865168539325842	-0.04302599084198841	0	không tan
MCSG-APC90927.1 A-0	0	90.0	0.13333333333333333	0.16143835488729563	1	tan
MCSG-APC90928.1 A-0	0	90.0	0.1111111111111111	0.07796729430399983	1	tan
MCSG-APC90928.2 A-0	0	151.0	0.0728476821192053	-0.12253260244875222	0	không tan
MCSG-APC90929.1 A-0	0	91.0	0.10989010989010989	0.0724502363631927	1	tan
MCSG-APC90930.1 A-0	0	91.0	0.12087912087912088	0.11372713445383348	1	tan
MCSG-APC90930.2 A-0	0	125.0	0.192	0.3492261972514389	1	tan
MCSG-APC90931.1 A-0	0	91.0	0.13186813186813187	0.15500403254447426	1	tan
MCSG-APC90934.1 A-0	0	93.0	0.16129032258064516	0.26365812653858894	1	tan
MCSG-APC90937.1 A-0	0	181.0	0.1270718232044199	0.05322191508122052	1	tan
MCSG-APC90938.2 A-0	0	85.0	0.15294117647058825	0.2397429703497657	1	tan
MCSG-APC90939.1 A-0	0	190.0	0.14210526315789473	0.10131386467552982	1	tan
MCSG-APC90940.1 A-0	0	273.0	0.1282051282051282	-0.028148872879678766	0	không tan
MCSG-APC90941.1 A-0	0	282.0	0.11347517730496454	-0.09185410433524611	0	không tan
MCSG-APC90943.2 A-0	0	380.0	0.12105263157894737	-0.15460380903268248	0	không tan
MCSG-APC90944.1 A-0	0	617.0	0.1312803889789303	-0.33677074552666286	0	không tan
MCSG-APC90944.2 A-0	0	887.0	0.1386696730552424	-0.5603138347793178	0	không tan
MCSG-APC90946.1 A-0	0	80.0	0.1625	0.2803014812102307	1	tan
MCSG-APC90947.2 A-0	0	145.0	0.15862068965517243	0.20523218901574225	1	tan
MCSG-APC90949.1 A-0	0	81.0	0.09876543209876543	0.039971106245458896	1	tan
MCSG-APC90949.2 A-0	0	118.0	0.11016949152542373	0.04836977889664396	1	tan
MCSG-APC90952.1 A-0	0	82.0	0.21951219512195122	0.4925890870342569	1	tan
MCSG-APC90952.2 A-0	0	100.0	0.1	0.026924404704992702	1	tan
MCSG-APC90954.1 A-0	0	84.0	0.10714285714285714	0.06864616335568402	1	tan
MCSG-APC90955.1 A-0	0	84.0	0.11904761904761904	0.11336280295387818	1	tan
MCSG-APC90959.1 A-0	0	86.0	0.12790697674418605	0.1447788303282718	1	tan
MCSG-APC90960.1 A-0	0	161.0	0.14285714285714285	0.13112941548359985	1	tan
MCSG-APC90961.1 A-0	0	162.0	0.15432098765432098	0.17325914731408792	1	tan
MCSG-APC90962.1 A-0	0	163.0	0.06748466257668712	-0.15384599542901542	0	không tan
MCSG-APC90964.1 A-0	0	254.0	0.09448818897637795	-0.13711238066278017	0	không tan
MCSG-APC90965.1 A-0	0	326.0	0.15337423312883436	0.017062257477447135	1	tan
MCSG-APC90966.2 A-0	0	91.0	0.15384615384615385	0.23755782872575582	1	tan
MCSG-APC90967.1 A-0	0	674.0	0.14836795252225518	-0.32563842625005046	0	không tan
MCSG-APC90968.1 A-0	0	150.0	0.1	-0.019612391831803855	0	không tan
MCSG-APC90969.1 A-0	0	153.0	0.1111111111111111	0.019330930667636192	1	tan
MCSG-APC90969.2 A-0	0	95.0	0.10526315789473684	0.05134754607576865	1	tan
MCSG-APC90973.1 A-0	0	158.0	0.13924050632911392	0.12033682137255877	1	tan
MCSG-APC90974.1 A-0	0	233.0	0.11587982832618025	-0.037215699030874363	0	không tan
MCSG-APC90977.1 A-0	0	239.0	0.12552301255230125	-0.006578407951340693	0	không tan
MCSG-APC90977.2 A-0	0	94.0	0.1595744680851064	0.2562823018531374	1	tan
MCSG-APC90980.1 A-0	0	314.0	0.1942675159235669	0.1818343444986818	1	tan
MCSG-APC90984.2 A-0	0	97.0	0.14432989690721648	0.196228470464909	1	tan
MCSG-APC90989.1 A-0	0	146.0	0.0684931506849315	-0.13423540386736857	0	không tan
MCSG-APC90996.1 A-0	0	289.0	0.16608996539792387	0.09926229155141283	1	tan
MCSG-APC90996.2 A-0	0	379.0	0.1741424802110818	0.04574289561694375	1	tan
MCSG-APC91000.2 A-0	0	379.0	0.10290237467018469	-0.22184902683346358	0	không tan
MCSG-APC91004.1 A-0	0	270.0	0.0962962962962963	-0.14521254695066488	0	không tan
MCSG-APC91007.1 A-0	0	123.0	0.14634146341463414	0.17958517780713423	1	tan
MCSG-APC91007.2 A-0	0	174.0	0.12643678160919541	0.057351724800316736	1	tan
MCSG-APC91010.2 A-0	0	86.0	0.11627906976744186	0.10110211258119839	1	tan
MCSG-APC91011.1 A-0	0	126.0	0.1349206349206349	0.13389407999389463	1	tan
MCSG-APC91012.1 A-0	0	127.0	0.09448818897637795	-0.01890891745931697	0	không tan
MCSG-APC91012.2 A-0	0	100.0	0.06	-0.12332350434493972	0	không tan
MCSG-APC91012.3 A-0	0	102.0	0.16666666666666666	0.27547611459340804	1	tan
MCSG-APC91013.1 A-0	0	127.0	0.09448818897637795	-0.01890891745931697	0	không tan
MCSG-APC91018.1 A-0	0	245.0	0.17551020408163265	0.1755989516282571	1	tan
MCSG-APC91020.1 A-0	0	255.0	0.19215686274509805	0.22881973374223827	1	tan
SSGCID-HepyC.19475.a A-0	0	407.0	0.11056511056511056	-0.21912688174870779	0	không tan
SSGCID-HepyC.19476.a A-0	0	201.0	0.09950248756218906	-0.06894867938702205	0	không tan
SSGCID-HepyC.19486.a A-0	0	401.0	0.10224438902743142	-0.24479674148486794	0	không tan
SSGCID-HepyC.19488.a A-0	0	67.0	0.1044776119402985	0.07445748620844989	1	tan
SSGCID-HepyC.19490.a A-0	0	106.0	0.1509433962264151	0.21269345819360416	1	tan
SSGCID-HepyC.19494.a A-0	0	736.0	0.08423913043478261	-0.6242245896676251	0	không tan
SSGCID-HepyC.19497.a A-0	0	42.0	0.09523809523809523	0.06302043284839896	1	tan
SSGCID-HepyC.19498.a A-0	0	49.0	0.02040816326530612	-0.22457073899825877	0	không tan
SSGCID-LebrA.19508.a A-0	0	561.0	0.1140819964349376	-0.34925009637432197	0	không tan
SSGCID-LedoB.19101.a A-0	0	123.0	0.13008130081300814	0.11850879201447886	1	tan
SSGCID-LedoB.19502.a A-0	0	1026.0	0.10818713450292397	-0.8041845711521071	0	không tan
SSGCID-LeinA.18748.a A-0	0	1555.0	0.08295819935691319	-1.3913087473425263	0	không tan
SSGCID-LeinA.18751.a A-0	0	167.0	0.16167664670658682	0.19623477746758705	1	tan
SSGCID-LemaA.00005.a A-0	0	306.0	0.10784313725490197	-0.1353468227030929	0	không tan
SSGCID-LemaA.00330.b A-0	0	286.0	0.12237762237762238	-0.06213770411822197	0	không tan
SSGCID-LemaA.00335.a A-0	0	372.0	0.10215053763440861	-0.21815792388260347	0	không tan
SSGCID-LemaA.01471.a A-0	0	411.0	0.09002433090024331	-0.3000050553441934	0	không tan
SSGCID-LemaA.18211.a A-0	0	776.0	0.12757731958762886	-0.49866721934142205	0	không tan
SSGCID-LemaA.18224.a A-0	0	407.0	0.1547911547911548	-0.053005114985883256	0	không tan
SSGCID-LepnA.00011.a A-0	0	398.0	0.135678391959799	-0.11641980789872174	0	không tan
SSGCID-LepnA.00032.a A-0	0	441.0	0.11791383219954649	-0.22316865189962945	0	không tan
SSGCID-LepnA.00054.a A-0	0	250.0	0.132	0.0075123423345489805	1	tan
SSGCID-LepnA.00060.a A-0	0	235.0	0.12340425531914893	-0.010813935330035858	0	không tan
SSGCID-LepnA.00063.a A-0	0	426.0	0.13145539906103287	-0.15834281028363587	0	không tan
SSGCID-LepnA.00096.a A-0	0	415.0	0.11566265060240964	-0.2074254008970327	0	không tan
SSGCID-LepnA.00163.a A-0	0	342.0	0.11988304093567251	-0.12362905737962744	0	không tan
SSGCID-LepnA.00166.a A-0	0	304.0	0.12828947368421054	-0.05668486843574421	0	không tan
SSGCID-LepnA.00633.a A-0	0	188.0	0.1276595744680851	0.048914473526247795	1	tan
SSGCID-LepnA.00663.a A-0	0	231.0	0.12554112554112554	0.0009355154619841016	1	tan
SSGCID-LepnA.00880.a A-0	0	441.0	0.16326530612244897	-0.05281954866841365	0	không tan
SSGCID-LepnA.01026.a A-0	0	429.0	0.1048951048951049	-0.2609007346303886	0	không tan
SSGCID-LepnA.01067.a A-0	0	330.0	0.15757575757575756	0.029121070328813045	1	tan
SSGCID-LepnA.01375.a A-0	0	164.0	0.12195121951219512	0.049810425957977925	1	tan
SSGCID-LepnA.01619.a A-0	0	140.0	0.12142857142857143	0.07018491875230493	1	tan
SSGCID-LepnA.01635.a A-0	0	58.0	0.27586206896551724	0.726588017377501	1	tan
SSGCID-LepnA.10201.a A-0	0	670.0	0.13582089552238805	-0.3690447095011156	0	không tan
SSGCID-LepnA.17292.a A-0	0	494.0	0.13562753036437247	-0.20596150345846553	0	không tan
SSGCID-LepnA.17630.a A-0	0	187.0	0.1497326203208556	0.132755934100535	1	tan
SSGCID-LepnA.17876.a A-0	0	525.0	0.12571428571428572	-0.2720504243256785	0	không tan
SSGCID-LepnA.18123.a A-0	0	602.0	0.12790697674418605	-0.33548090993146845	0	không tan
SSGCID-LepnA.19521.a A-0	0	126.0	0.07936507936507936	-0.07478357146434478	0	không tan
SSGCID-LepnA.19523.a A-0	0	312.0	0.11538461538461539	-0.11260395528412756	0	không tan
SSGCID-LepnA.19524.a A-0	0	199.0	0.11557788944723618	-0.006704819516408403	0	không tan
SSGCID-MyabA.00358.a A-0	0	273.0	0.11721611721611722	-0.06942577097031949	0	không tan
SSGCID-MyabA.00629.a A-0	0	396.0	0.11616161616161616	-0.1878672049140823	0	không tan
SSGCID-MyabA.00629.c A-0	0	124.0	0.14516129032258066	0.17422147839144758	1	tan
SSGCID-MyabA.01097.j A-0	0	214.0	0.12149532710280374	0.0015612073896116192	1	tan
SSGCID-MyabA.01125.a A-0	0	207.0	0.13526570048309178	0.05980060408539132	1	tan
SSGCID-MyabA.16715.a A-0	0	256.0	0.109375	-0.08305604680623463	0	không tan
SSGCID-MyabA.18631.a A-0	0	194.0	0.10824742268041238	-0.029585822464611125	0	không tan
SSGCID-MyavA.00358.c A-0	0	264.0	0.13636363636363635	0.010872720291511241	1	tan
SSGCID-MyavA.00358.k A-0	0	315.0	0.13333333333333333	-0.0479772295282888	0	không tan
SSGCID-MyavA.01249.a A-0	0	81.0	0.08641975308641975	-0.006401705189705426	0	không tan
SSGCID-MyavA.17112.a A-0	0	77.0	0.23376623376623376	0.5507837542334462	1	tan
SSGCID-MyavA.17112.c A-0	0	108.0	0.08333333333333333	-0.04312477817836664	0	không tan
SSGCID-MyavA.18630.a A-0	0	372.0	0.08602150537634409	-0.27874175817693103	0	không tan
SSGCID-MyavA.18635.a A-0	0	93.0	0.10752688172043011	0.06171201222416371	1	tan
SSGCID-MyavA.18638.a A-0	0	248.0	0.12096774193548387	-0.03206552846129923	0	không tan
SSGCID-MyboA.17065.b A-0	0	156.0	0.07051282051282051	-0.13595648395943888	0	không tan
SSGCID-MyboA.17112.a A-0	0	138.0	0.13768115942028986	0.13309432467392013	1	tan
SSGCID-MyfoA.00629.a A-0	0	320.0	0.14375	-0.013503849533548606	0	không tan
SSGCID-MyfoA.00999.a A-0	0	268.0	0.10074626865671642	-0.12663609902711512	0	không tan
SSGCID-MyfoA.10014.d A-0	0	245.0	0.12244897959183673	-0.02370949915226546	0	không tan
SSGCID-MyfoA.10014.g A-0	0	252.0	0.12301587301587301	-0.028095286877026792	0	không tan
SSGCID-MyfoA.17861.a A-0	0	738.0	0.0	-0.9425048917293621	0	không tan
SSGCID-MyfoA.18624.a A-0	0	149.0	0.10067114093959731	-0.01616071782976039	0	không tan
SSGCID-MyfoA.18630.a A-0	0	362.0	0.08839779005524862	-0.2605086037617519	0	không tan
SSGCID-MyfoA.18632.a A-0	0	128.0	0.0859375	-0.051957731880980254	0	không tan
SSGCID-MyfoA.18644.a A-0	0	47.0	0.10638297872340426	0.10022913920153939	1	tan
SSGCID-MyleA.00122.a A-0	0	172.0	0.10465116279069768	-0.022617895209164997	0	không tan
SSGCID-MyleA.18258.a A-0	0	183.0	0.15846994535519127	0.16929799825094274	1	tan
SSGCID-MyleA.18258.b A-0	0	229.0	0.16593886462882096	0.15453888303023	1	tan
SSGCID-MyleA.18299.a A-0	0	421.0	0.0997624703087886	-0.2727340375472858	0	không tan
SSGCID-MyleA.18321.a A-0	0	148.0	0.14189189189189189	0.1396033091022323	1	tan
SSGCID-MyleA.18326.a A-0	0	94.0	0.0851063829787234	-0.023434550101524065	0	không tan
SSGCID-MyleA.18366.a A-0	0	237.0	0.0759493670886076	-0.19092535046243475	0	không tan
SSGCID-MymaA.00629.e A-0	0	495.0	0.13737373737373737	-0.20033314059106616	0	không tan
SSGCID-MymaA.00760.a A-0	0	269.0	0.12267657992565056	-0.04519224963356292	0	không tan
NYSGRC-018326 A-0	0	505.0	0.10693069306930693	-0.32399059369480365	0	không tan
NYSGRC-018327 A-0	0	254.0	0.08267716535433071	-0.1814769207365791	0	không tan
NYSGRC-018338 A-0	0	594.0	0.1127946127946128	-0.384800049591205	0	không tan
NYSGRC-018339 A-0	0	1010.0	0.1188118811881188	-0.7493841469194391	0	không tan
NYSGRC-018341 A-0	0	364.0	0.09615384615384616	-0.23323679534101732	0	không tan
NYSGRC-018343 A-0	0	350.0	0.08571428571428572	-0.25941954549682306	0	không tan
NYSGRC-018346 A-0	0	385.0	0.08311688311688312	-0.3017516608030957	0	không tan
NYSGRC-018352 A-0	0	409.0	0.06356968215158924	-0.39751247496111364	0	không tan
NYSGRC-018359 A-0	0	373.0	0.08847184986595175	-0.27046851570727765	0	không tan
NYSGRC-018373 A-0	0	793.0	0.10970996216897856	-0.581603057473933	0	không tan
NYSGRC-018379 A-0	0	957.0	0.11389759665621735	-0.7185141669753002	0	không tan
NYSGRC-018386 A-0	0	385.0	0.10649350649350649	-0.2139444412284599	0	không tan
NYSGRC-018390 A-0	0	1151.0	0.13814074717636837	-0.808014870677184	0	không tan
NYSGRC-018391 A-0	0	380.0	0.12631578947368421	-0.1348343473155861	0	không tan
NYSGRC-018392 A-0	0	743.0	0.1063257065948856	-0.5477781940295875	0	không tan
NYSGRC-018393 A-0	0	706.0	0.11048158640226628	-0.49773065830931357	0	không tan
NYSGRC-018394 A-0	0	412.0	0.1262135922330097	-0.1650017701421863	0	không tan
NYSGRC-018399 A-0	0	427.0	0.12412177985948478	-0.1868200699843977	0	không tan
NYSGRC-018402 A-0	0	179.0	0.12290502793296089	0.039432080018295845	1	tan
NYSGRC-018403 A-0	0	136.0	0.08823529411764706	-0.050772650286775065	0	không tan
NYSGRC-018404 A-0	0	153.0	0.16339869281045752	0.21573342615774393	1	tan
NYSGRC-018405 A-0	0	149.0	0.10067114093959731	-0.01616071782976039	0	không tan
NYSGRC-018406 A-0	0	167.0	0.12574850299401197	0.061281565746090845	1	tan
NYSGRC-018413 A-0	0	814.0	0.14742014742014742	-0.4595015999225445	0	không tan
NYSGRC-018414 A-0	0	401.0	0.12718204488778054	-0.15112597524426175	0	không tan
NYSGRC-018415 A-0	0	291.0	0.16838487972508592	0.10602097166756176	1	tan
NYSGRC-018416 A-0	0	252.0	0.15476190476190477	0.09114908538482436	1	tan
NYSGRC-018417 A-0	0	752.0	0.14627659574468085	-0.4060913784201517	0	không tan
NYSGRC-018419 A-0	0	466.0	0.10944206008583691	-0.27825870131883745	0	không tan
NYSGRC-018421 A-0	0	470.0	0.09787234042553192	-0.3254397997231492	0	không tan
NYSGRC-018428 A-0	0	497.0	0.1267605633802817	-0.24205979247503398	0	không tan
NYSGRC-018437 A-0	0	663.0	0.09502262443438914	-0.5157759310815677	0	không tan
NYSGRC-018448 A-0	0	404.0	0.11138613861386139	-0.21325073026659608	0	không tan
NYSGRC-018452 A-0	0	515.0	0.11650485436893204	-0.2973355100977766	0	không tan
NYSGRC-018459 A-0	0	776.0	0.13402061855670103	-0.4744649144042551	0	không tan
NYSGRC-018466 A-0	0	353.0	0.1048158640226629	-0.19046244827935038	0	không tan
NYSGRC-018470 A-0	0	397.0	0.12090680100755667	-0.17097408831586855	0	không tan
NYSGRC-018473 A-0	0	358.0	0.10335195530726257	-0.20061485852125183	0	không tan
NYSGRC-018479 A-0	0	309.0	0.09061488673139159	-0.20285174593894661	0	không tan
NYSGRC-018481 A-0	0	354.0	0.096045197740113	-0.22433754095828298	0	không tan
NYSGRC-018484 A-0	0	414.0	0.12077294685990338	-0.18729938178344355	0	không tan
NYSGRC-018488 A-0	0	907.0	0.10804851157662625	-0.6939476905150967	0	không tan
NYSGRC-018491 A-0	0	430.0	0.10232558139534884	-0.27148310888844984	0	không tan
NYSGRC-018492 A-0	0	690.0	0.10144927536231885	-0.5167660296085568	0	không tan
NYSGRC-018494 A-0	0	728.0	0.11538461538461539	-0.4997901024702747	0	không tan
NYSGRC-018495 A-0	0	898.0	0.12583518930957685	-0.6187607886804528	0	không tan
NYSGRC-018497 A-0	0	444.0	0.13513513513513514	-0.1612742407621458	0	không tan
NYSGRC-018499 A-0	0	332.0	0.0783132530120482	-0.27046604095161025	0	không tan
NYSGRC-018505 A-0	0	355.0	0.07887323943661972	-0.2897695476238311	0	không tan
NYSGRC-018507 A-0	0	330.0	0.11212121212121212	-0.141615189955201	0	không tan
NYSGRC-018508 A-0	0	391.0	0.10485933503836317	-0.22566712791698468	0	không tan
NYSGRC-018516 A-0	0	417.0	0.09112709832134293	-0.30144725844889386	0	không tan
NYSGRC-018517 A-0	0	380.0	0.09473684210526316	-0.2534511176181643	0	không tan
NYSGRC-018523 A-0	0	430.0	0.09302325581395349	-0.3064244830861085	0	không tan
NYSGRC-018532 A-0	0	404.0	0.12623762376237624	-0.15746561552033406	0	không tan
NYSGRC-018540 A-0	0	256.0	0.12890625	-0.009692809965447335	0	không tan
NYSGRC-018546 A-0	0	459.0	0.11764705882352941	-0.24092395220129512	0	không tan
NYSGRC-018551 A-0	0	406.0	0.12561576354679804	-0.161662917309605	0	không tan
NYSGRC-018555 A-0	0	549.0	0.11475409836065574	-0.33555671748030125	0	không tan
NYSGRC-018559 A-0	0	604.0	0.1291390728476821	-0.332714385210469	0	không tan
NYSGRC-018561 A-0	0	276.0	0.14492753623188406	0.031871590335610316	1	tan
NYSGRC-018577 A-0	0	247.0	0.11336032388663968	-0.059709758908252225	0	không tan
NYSGRC-018578 A-0	0	386.0	0.11917098445595854	-0.16725606326207035	0	không tan
NYSGRC-018580 A-0	0	747.0	0.11780455153949129	-0.5083843264716464	0	không tan
NYSGRC-018581 A-0	0	446.0	0.10089686098654709	-0.2917414401312104	0	không tan
NYSGRC-018583 A-0	0	246.0	0.09349593495934959	-0.13339359549951543	0	không tan
NYSGRC-018584 A-0	0	395.0	0.14936708860759493	-0.06221014888275998	0	không tan
NYSGRC-018590 A-0	0	343.0	0.11370262390670553	-0.14777466170183545	0	không tan
NYSGRC-018598 A-0	0	358.0	0.08100558659217877	-0.28455223787875594	0	không tan
NYSGRC-018599 A-0	0	414.0	0.12077294685990338	-0.18729938178344355	0	không tan
NYSGRC-018600 A-0	0	314.0	0.09235668789808917	-0.20096287601070018	0	không tan
NYSGRC-023310 A-0	0	279.0	0.13620071684587814	-0.0037002765916925723	0	không tan
NYSGRC-023311 A-0	0	246.0	0.16260162601626016	0.1261810441192702	1	tan
NYSGRC-023317 A-0	0	283.0	0.10600706713780919	-0.12083653869522284	0	không tan
NYSGRC-023318 A-0	0	307.0	0.08794788273615635	-0.21100806842027253	0	không tan
NYSGRC-023319 A-0	0	412.0	0.1407766990291262	-0.1102998615075022	0	không tan
NYSGRC-023324 A-0	0	280.0	0.12857142857142856	-0.033288127791808925	0	không tan
NYSGRC-023328 A-0	0	276.0	0.11956521739130435	-0.06339429402575986	0	không tan
NYSGRC-023329 A-0	0	339.0	0.11209439528023599	-0.15009254268892408	0	không tan
NYSGRC-023337 A-0	0	225.0	0.14222222222222222	0.06917742847126328	1	tan
NYSGRC-023338 A-0	0	154.0	0.14285714285714285	0.13764456699875138	1	tan
NYSGRC-023339 A-0	0	249.0	0.10441767068273092	-0.09516160440087333	0	không tan
NYSGRC-023342 A-0	0	307.0	0.11074918566775244	-0.12536186619311238	0	không tan
NYSGRC-023344 A-0	0	236.0	0.1016949152542373	-0.09328924505094423	0	không tan
NYSGRC-023346 A-0	0	471.0	0.14225053078556263	-0.1596772779285231	0	không tan
NYSGRC-023348 A-0	0	167.0	0.10778443113772455	-0.006195040114657185	0	không tan
NYSGRC-023352 A-0	0	101.0	0.10891089108910891	0.05946473762201393	1	tan
NYSGRC-023354 A-0	0	1815.0	0.13168044077134985	-1.45028971691524	0	không tan
NYSGRC-023356 A-0	0	334.0	0.12275449101796407	-0.10539743566360092	0	không tan
NYSGRC-023360 A-0	0	166.0	0.15060240963855423	0.1555684893034442	1	tan
NYSGRC-023361 A-0	0	127.0	0.11811023622047244	0.0698201626882809	1	tan
NYSGRC-023364 A-0	0	129.0	0.10852713178294573	0.03196265572817113	1	tan
NYSGRC-023369 A-0	0	141.0	0.12056737588652482	0.06601936208467833	1	tan
NYSGRC-023370 A-0	0	195.0	0.12307692307692308	0.025185977275424876	1	tan
NYSGRC-023372 A-0	0	269.0	0.12639405204460966	-0.031228689312937295	0	không tan
NYSGRC-023373 A-0	0	63.0	0.09523809523809523	0.0434749783029444	1	tan
NYSGRC-023376 A-0	0	417.0	0.1079136690647482	-0.2383935795910086	0	không tan
NYSGRC-023379 A-0	0	276.0	0.13043478260869565	-0.022566057870886957	0	không tan
NYSGRC-023383 A-0	0	72.0	0.1111111111111111	0.0947205410572466	1	tan
NYSGRC-023384 A-0	0	582.0	0.13402061855670103	-0.2939021438414845	0	không tan
JCSG-377633 A-0	0	283.0	0.127208480565371	-0.04119983778536475	0	không tan
JCSG-377634 A-0	0	283.0	0.08480565371024736	-0.20047323960508098	0	không tan
JCSG-377635 A-0	0	282.0	0.1099290780141844	-0.1051739544283252	0	không tan
JCSG-377636 A-0	0	282.0	0.1276595744680851	-0.038574703962929696	0	không tan
JCSG-377640 A-0	0	281.0	0.12811387900355872	-0.035937510369023436	0	không tan
JCSG-377641 A-0	0	280.0	0.10357142857142858	-0.1271930709480166	0	không tan
JCSG-377644 A-0	0	279.0	0.13261648745519714	-0.017163350879320943	0	không tan
JCSG-377650 A-0	0	277.0	0.16967509025270758	0.12389756054809889	1	tan
JCSG-377653 A-0	0	276.0	0.13043478260869565	-0.022566057870886957	0	không tan
JCSG-377656 A-0	0	273.0	0.10989010989010989	-0.09694370303074668	0	không tan
JCSG-377663 A-0	0	270.0	0.13703703703703704	0.00781773078537739	1	tan
JCSG-377666 A-0	0	268.0	0.11940298507462686	-0.05655778323890039	0	không tan
JCSG-377670 A-0	0	267.0	0.20224719101123595	0.2555521706637733	1	tan
JCSG-377675 A-0	0	259.0	0.15057915057915058	0.06892268211895598	1	tan
JCSG-377678 A-0	0	266.0	0.15413533834586465	0.07576527500724792	1	tan
JCSG-377680 A-0	0	265.0	0.16981132075471697	0.13557810041882343	1	tan
JCSG-377682 A-0	0	259.0	0.07335907335907337	-0.221131196355817	0	không tan
JCSG-377688 A-0	0	264.0	0.1553030303030303	0.08201282874318382	1	tan
JCSG-377689 A-0	0	263.0	0.13307984790874525	-0.0005311025054952553	0	không tan
JCSG-377691 A-0	0	263.0	0.1444866920152091	0.042315259390873244	1	tan
JCSG-377692 A-0	0	263.0	0.10266159695817491	-0.11478806756247804	0	không tan
JCSG-377694 A-0	0	262.0	0.12213740458015267	-0.040702347325219754	0	không tan
JCSG-377700 A-0	0	261.0	0.13793103448275862	0.019552385334891963	1	tan
JCSG-377703 A-0	0	260.0	0.14615384615384616	0.051369627767934994	1	tan
JCSG-377706 A-0	0	259.0	0.138996138996139	0.025414600347740016	1	tan
JCSG-377707 A-0	0	259.0	0.1274131274131274	-0.018093481423475947	0	không tan
JCSG-377708 A-0	0	259.0	0.14285714285714285	0.03991729427147864	1	tan
JCSG-377711 A-0	0	258.0	0.1511627906976744	0.07204568573583839	1	tan
JCSG-377716 A-0	0	257.0	0.1517509727626459	0.07518574980164028	1	tan
JCSG-377721 A-0	0	252.0	0.1111111111111111	-0.07281192647522094	0	không tan
JCSG-377723 A-0	0	256.0	0.140625	0.03432513213902505	1	tan
JCSG-377724 A-0	0	253.0	0.1225296442687747	-0.03085239412204994	0	không tan
JCSG-377725 A-0	0	256.0	0.16015625	0.10768836897981235	1	tan
JCSG-377731 A-0	0	224.0	0.11160714285714286	-0.04488812709802342	0	không tan
JCSG-377736 A-0	0	252.0	0.09523809523809523	-0.1324341126061465	0	không tan
JCSG-377741 A-0	0	251.0	0.10358565737051793	-0.10014828277388793	0	không tan
JCSG-377742 A-0	0	251.0	0.11553784860557768	-0.05525348923307152	0	không tan
JCSG-377745 A-0	0	251.0	0.11952191235059761	-0.04028855805279933	0	không tan
JCSG-377748 A-0	0	251.0	0.15139442231075698	0.07943089138937787	1	tan
JCSG-377751 A-0	0	250.0	0.124	-0.022537239475437523	0	không tan
JCSG-377753 A-0	0	249.0	0.15261044176706828	0.08585997276771998	1	tan
JCSG-377758 A-0	0	247.0	0.13360323886639677	0.016326632311349232	1	tan
JCSG-377761 A-0	0	246.0	0.12601626016260162	-0.011240823914204553	0	không tan
JCSG-377765 A-0	0	246.0	0.11382113821138211	-0.057048113258696125	0	không tan
JCSG-377766 A-0	0	246.0	0.11382113821138211	-0.057048113258696125	0	không tan
JCSG-377770 A-0	0	245.0	0.09795918367346938	-0.11569801489712203	0	không tan
JCSG-377771 A-0	0	240.0	0.07916666666666666	-0.18163274489487746	0	không tan
JCSG-377774 A-0	0	244.0	0.14754098360655737	0.0714717652055776	1	tan
JCSG-377775 A-0	0	244.0	0.13114754098360656	0.009894753299867647	1	tan
JCSG-377776 A-0	0	239.0	0.13389121338912133	0.024854209004712084	1	tan
JCSG-377780 A-0	0	238.0	0.1092436974789916	-0.06679599828385031	0	không tan
JCSG-377805 A-0	0	235.0	0.14042553191489363	0.05312134511674392	1	tan
JCSG-377808 A-0	0	234.0	0.1111111111111111	-0.056058679721974196	0	không tan
JCSG-377817 A-0	0	232.0	0.1206896551724138	-0.01821830243666791	0	không tan
JCSG-377818 A-0	0	232.0	0.14655172413793102	0.07892474220768486	1	tan
JCSG-377819 A-0	0	228.0	0.12719298245614036	0.009932424442458112	1	tan
JCSG-377823 A-0	0	231.0	0.15584415584415584	0.11475968898466017	1	tan
JCSG-377827 A-0	0	231.0	0.09956709956709957	-0.09662806184316677	0	không tan
JCSG-377830 A-0	0	230.0	0.09565217391304348	-0.1104025607526275	0	không tan
JCSG-389110 A-0	0	289.0	0.15570934256055363	0.0602706196526415	1	tan
JCSG-389117 A-0	0	241.0	0.13278008298755187	0.018819111655299647	1	tan
JCSG-389124 A-0	0	385.0	0.10909090909090909	-0.20418808349794482	0	không tan
JCSG-389134 A-0	0	233.0	0.12446351931330472	-0.004973658462219314	0	không tan
JCSG-389135 A-0	0	481.0	0.13721413721413722	-0.18790232731736212	0	không tan
JCSG-389136 A-0	0	443.0	0.14672686230248308	-0.11680268560212675	0	không tan
JCSG-389149 A-0	0	279.0	0.14695340501792115	0.03668894627119245	1	tan
JCSG-389173 A-0	0	387.0	0.1421188630490956	-0.0819900297990426	0	không tan
JCSG-389181 A-0	0	222.0	0.14414414414414414	0.07918875501662098	1	tan
JCSG-389185 A-0	0	259.0	0.15057915057915058	0.06892268211895598	1	tan
JCSG-389188 A-0	0	118.0	0.16101694915254236	0.23936288362113425	1	tan
JCSG-389195 A-0	0	234.0	0.13675213675213677	0.040254082489521004	1	tan
JCSG-389197 A-0	0	174.0	0.1206896551724138	0.03576438154601608	1	tan
JCSG-389198 A-0	0	109.0	0.09174311926605505	-0.012466695310378209	0	không tan
JCSG-389217 A-0	0	328.0	0.13414634146341464	-0.057022977338223084	0	không tan
JCSG-389218 A-0	0	94.0	0.1276595744680851	0.13640365101542526	1	tan
JCSG-389224 A-0	0	180.0	0.12777777777777777	0.05680435597523788	1	tan
JCSG-389241 A-0	0	391.0	0.09974424552429667	-0.24488041551927786	0	không tan
JCSG-389276 A-0	0	372.0	0.10752688172043011	-0.197963312451161	0	không tan
JCSG-389295 A-0	0	231.0	0.09523809523809523	-0.11288865806069194	0	không tan
JCSG-389299 A-0	0	301.0	0.15614617940199335	0.05074263403436769	1	tan
JCSG-389315 A-0	0	381.0	0.12335958005249344	-0.14686919035251264	0	không tan
JCSG-389321 A-0	0	133.0	0.15037593984962405	0.18543210971148644	1	tan
JCSG-389324 A-0	0	362.0	0.1464088397790055	-0.042607630692098566	0	không tan
JCSG-389334 A-0	0	490.0	0.14285714285714285	-0.1750827057285214	0	không tan
JCSG-389336 A-0	0	331.0	0.18126888217522658	0.11718639514632051	1	tan
JCSG-389354 A-0	0	193.0	0.15025906735751296	0.12914895767820192	1	tan
JCSG-389355 A-0	0	146.0	0.15753424657534246	0.20022055805885078	1	tan
JCSG-389357 A-0	0	225.0	0.11555555555555555	-0.030987844228691667	0	không tan
JCSG-389360 A-0	0	240.0	0.07916666666666666	-0.18163274489487746	0	không tan
JCSG-389367 A-0	0	142.0	0.13380281690140844	0.11480355959994189	1	tan
JCSG-389368 A-0	0	183.0	0.14754098360655737	0.1282466569804694	1	tan
JCSG-389378 A-0	0	199.0	0.10552763819095477	-0.04445555043347686	0	không tan
JCSG-389387 A-0	0	296.0	0.10135135135135136	-0.1504238948459412	0	không tan
JCSG-389391 A-0	0	248.0	0.11290322580645161	-0.06235744560846304	0	không tan
JCSG-389394 A-0	0	262.0	0.09541984732824428	-0.14105877512574708	0	không tan
JCSG-401483 A-0	0	253.0	0.11462450592885376	-0.06054565678013933	0	không tan
JCSG-401500 A-0	0	212.0	0.1179245283018868	-0.00998994708581093	0	không tan
JCSG-401508 A-0	0	506.0	0.11462450592885376	-0.2960218472563298	0	không tan
JCSG-401525 A-0	0	104.0	0.22115384615384615	0.4782792624313633	1	tan
JCSG-401531 A-0	0	139.0	0.1510791366906475	0.18248904050242806	1	tan
JCSG-401533 A-0	0	140.0	0.17142857142857143	0.25799480506472044	1	tan
JCSG-401537 A-0	0	137.0	0.13138686131386862	0.11038243236898757	1	tan
JCSG-401544 A-0	0	314.0	0.10828025477707007	-0.1411508103061092	0	không tan
JCSG-401576 A-0	0	113.0	0.13274336283185842	0.13781538262417556	1	tan
JCSG-401653 A-0	0	150.0	0.14666666666666667	0.15567683539311725	1	tan
JCSG-401667 A-0	0	264.0	0.09848484848484848	-0.13140749661183382	0	không tan
JCSG-401734 A-0	0	338.0	0.10355029585798817	-0.18125513358087492	0	không tan
JCSG-401756 A-0	0	136.0	0.11764705882352941	0.059703753426410495	1	tan
JCSG-401766 A-0	0	135.0	0.0962962962962963	-0.019563196301314215	0	không tan
JCSG-401796 A-0	0	168.0	0.10714285714285714	-0.009535654826134152	0	không tan
JCSG-401802 A-0	0	106.0	0.10377358490566038	0.035514320163023555	1	tan
JCSG-401825 A-0	0	128.0	0.109375	0.036078152327964505	1	tan
JCSG-401830 A-0	0	151.0	0.10596026490066225	0.0018448057051653338	1	tan
JCSG-401860 A-0	0	169.0	0.1301775147928994	0.07605633793312692	1	tan
JCSG-401901 A-0	0	261.0	0.1417624521072797	0.03394394750442574	1	tan
JCSG-401905 A-0	0	307.0	0.09120521172638436	-0.19877289667353537	0	không tan
JCSG-401918 A-0	0	187.0	0.08021390374331551	-0.1283701110397218	0	không tan
JCSG-401920 A-0	0	262.0	0.13358778625954199	0.0023075503035777066	1	tan
JCSG-401927 A-0	0	375.0	0.13866666666666666	-0.08378833083245368	0	không tan
JCSG-401934 A-0	0	87.0	0.13793103448275862	0.1815004372829439	1	tan
JCSG-401935 A-0	0	299.0	0.09364548494983277	-0.18216086049430638	0	không tan
JCSG-401970 A-0	0	196.0	0.11734693877551021	0.0027322873402833917	1	tan
JCSG-401991 A-0	0	306.0	0.13398692810457516	-0.03714557495803909	0	không tan
JCSG-402007 A-0	0	348.0	0.1206896551724138	-0.12618367040203587	0	không tan
JCSG-402009 A-0	0	308.0	0.1396103896103896	-0.017884213497725836	0	không tan
JCSG-402013 A-0	0	110.0	0.15454545454545454	0.22250055773845023	1	tan
JCSG-402020 A-0	0	241.0	0.12863070539419086	0.0032332289737713434	1	tan
JCSG-402034 A-0	0	157.0	0.16560509554140126	0.22029816735595917	1	tan
JCSG-402040 A-0	0	129.0	0.14728682170542637	0.17755171488508242	1	tan
JCSG-402041 A-0	0	225.0	0.13777777777777778	0.05248321635460412	1	tan
JCSG-402042 A-0	0	355.0	0.1295774647887324	-0.09931445164504363	0	không tan
JCSG-402043 A-0	0	548.0	0.11861313868613138	-0.3201306630535131	0	không tan
JCSG-402071 A-0	0	191.0	0.09947643979057591	-0.05973916066016989	0	không tan
JCSG-402082 A-0	0	291.0	0.140893470790378	0.002757803935649429	1	tan
JCSG-402090 A-0	0	279.0	0.11827956989247312	-0.07101564802983434	0	không tan
JCSG-402093 A-0	0	409.0	0.12469437652811736	-0.16791603692637586	0	không tan
JCSG-402095 A-0	0	415.0	0.11325301204819277	-0.21647647975546236	0	không tan
JCSG-402108 A-0	0	309.0	0.13268608414239483	-0.04482400988319248	0	không tan
JCSG-402109 A-0	0	183.0	0.1092896174863388	-0.015433037466187273	0	không tan
JCSG-402110 A-0	0	218.0	0.08256880733944955	-0.14837744135920303	0	không tan
JCSG-402115 A-0	0	199.0	0.11055276381909548	-0.025580184974942605	0	không tan
JCSG-402130 A-0	0	280.0	0.125	-0.046703119671267126	0	không tan
JCSG-402134 A-0	0	299.0	0.13043478260869565	-0.04397298427781336	0	không tan
JCSG-402139 A-0	0	171.0	0.11695906432748537	0.02454375248894096	1	tan
JCSG-402142 A-0	0	318.0	0.10062893081761007	-0.17361363968836585	0	không tan
JCSG-402148 A-0	0	392.0	0.11479591836734694	-0.18927409214071492	0	không tan
JCSG-402149 A-0	0	197.0	0.15228426395939088	0.13303305282643782	1	tan
JCSG-402150 A-0	0	258.0	0.12790697674418605	-0.015307749758308292	0	không tan
JCSG-402155 A-0	0	140.0	0.11428571428571428	0.04335493499338842	1	tan
JCSG-402157 A-0	0	241.0	0.12033195020746888	-0.027938536389285114	0	không tan
JCSG-402158 A-0	0	292.0	0.10616438356164383	-0.12862225047833703	0	không tan
JCSG-402159 A-0	0	282.0	0.11702127659574468	-0.07853425424216698	0	không tan
JCSG-402161 A-0	0	267.0	0.1198501872659176	-0.05394726745406492	0	không tan
JCSG-402163 A-0	0	313.0	0.10543130990415335	-0.15092127462922983	0	không tan
JCSG-402165 A-0	0	269.0	0.09665427509293681	-0.14293717187794275	0	không tan
JCSG-402166 A-0	0	205.0	0.1073170731707317	-0.043318494415585135	0	không tan
JCSG-402167 A-0	0	264.0	0.10606060606060606	-0.10295145323116477	0	không tan
JCSG-402168 A-0	0	310.0	0.1032258064516129	-0.15641337389068727	0	không tan
JCSG-402169 A-0	0	175.0	0.06857142857142857	-0.1609327186394347	0	không tan
MCSG-APC36030 A-0	0	232.0	0.1724137931034483	0.17606778685203778	1	tan
MCSG-APC36033 A-0	0	140.0	0.15714285714285714	0.20433483754688742	1	tan
MCSG-APC36054 A-0	0	260.0	0.13076923076923078	-0.006418029558962091	0	không tan
MCSG-APC36066 A-0	0	184.0	0.14673913043478262	0.12430400198912814	1	tan
MCSG-APC36085 A-0	0	89.0	0.10112359550561797	0.041382946826512945	1	tan
MCSG-APC36095 A-0	0	138.0	0.15217391304347827	0.1875319728804174	1	tan
MCSG-APC36106 A-0	0	96.0	0.08333333333333333	-0.03195594700953547	0	không tan
MCSG-APC36111 A-0	0	430.0	0.15813953488372093	-0.06183486370249765	0	không tan
MCSG-APC36125 A-0	0	259.0	0.13513513513513514	0.010911906424001392	1	tan
LpCD00598841_pET21 A-0	0	294.0	0.13945578231292516	-0.0054346460466201466	0	không tan
LpCD00628032_pET21 A-0	0	115.0	0.1565217391304348	0.225270193749293	1	tan
LpCD00666242_pET21 A-0	0	449.0	0.1403118040089087	-0.1464833285626168	0	không tan
MaCD00385464_pET21 A-0	0	185.0	0.11891891891891893	0.01887505081875794	1	tan
MaCD00536382_pET21 A-0	0	151.0	0.15894039735099338	0.20084865875143343	1	tan
MaCD00600630_pET21 A-0	0	119.0	0.12605042016806722	0.10709095102411717	1	tan
MaCD00627774_pET21 A-0	0	200.0	0.12	0.00897476615636576	1	tan
MbCD00338286_pET21 A-0	0	148.0	0.16891891891891891	0.24112216656840282	1	tan
EFI-512408 A-0	0	499.0	0.16032064128256512	-0.11786297602723264	0	không tan
EFI-512415 A-0	0	921.0	0.16612377850162866	-0.488835807970442	0	không tan
EFI-512416 A-0	0	635.0	0.15748031496062992	-0.25511188987957545	0	không tan
EFI-512434 A-0	0	391.0	0.1278772378516624	-0.13920733370666552	0	không tan
EFI-512466 A-0	0	80.0	0.15	0.23334900963212674	1	tan
EFI-512495 A-0	0	616.0	0.1461038961038961	-0.2801599858381048	0	không tan
EFI-512496 A-0	0	781.0	0.1613316261203585	-0.37653304954577405	0	không tan
EFI-512523 A-0	0	239.0	0.1506276150627615	0.08771944291681776	1	tan
EFI-512526 A-0	0	494.0	0.13360323886639677	-0.21356514258042564	0	không tan
EFI-512530 A-0	0	772.0	0.15155440414507773	-0.4048816051217254	0	không tan
EFI-512533 A-0	0	684.0	0.17251461988304093	-0.24424612852035213	0	không tan
EFI-512539 A-0	0	246.0	0.15040650406504066	0.0803737547747787	1	tan
EFI-512542 A-0	0	328.0	0.1524390243902439	0.011687956678514244	1	tan
EFI-512565 A-0	0	403.0	0.13647642679900746	-0.11807591090389963	0	không tan
EFI-512577 A-0	0	907.0	0.1466372657111356	-0.5490006999762975	0	không tan
EFI-512579 A-0	0	679.0	0.1251840942562592	-0.41737526160812727	0	không tan
EFI-512580 A-0	0	485.0	0.10721649484536082	-0.30430234709871373	0	không tan
EFI-512582 A-0	0	736.0	0.12364130434782608	-0.4762222336062107	0	không tan
EFI-512583 A-0	0	419.0	0.14081145584725538	-0.11668445954142531	0	không tan
EFI-512585 A-0	0	723.0	0.12033195020746888	-0.4765532550040038	0	không tan
EFI-512625 A-0	0	342.0	0.11988304093567251	-0.12362905737962744	0	không tan
EFI-512634 A-0	0	477.0	0.12368972746331237	-0.23497974074931716	0	không tan
EFI-512649 A-0	0	277.0	0.1371841155234657	0.0018550351465292936	1	tan
EFI-512656 A-0	0	120.0	0.09166666666666666	-0.0229919616284619	0	không tan
EFI-512667 A-0	0	341.0	0.12316715542521994	-0.1103625380705143	0	không tan
EFI-512676 A-0	0	221.0	0.1493212669683258	0.09956578792805623	1	tan
EFI-512731 A-0	0	157.0	0.1910828025477707	0.3159974724833047	1	tan
EFI-512752 A-0	0	300.0	0.14333333333333334	0.0035457866952332898	1	tan
EFI-512759 A-0	0	376.0	0.14893617021276595	-0.0461447808936325	0	không tan
EFI-512760 A-0	0	622.0	0.13987138263665594	-0.3091549543369798	0	không tan
EFI-512762 A-0	0	508.0	0.14763779527559054	-0.1738788767376115	0	không tan
[truncated: 76,032 more rows]
