# Supplementary material for: Large-scale statistical dissection of sequence-derived biochemical features distinguishing soluble and insoluble proteins
Source: PLoS One. 2026 Jun 5;21(6):e0344883. doi: 10.1371/journal.pone.0344883 (PMC13240910; doi:10.1371/journal.pone.0344883)
Supplement: S2 File — (CSV) [file pone.0344883.s002.csv]

split	header	label	length	aggregation_ratio	disorder_ratio	freq_A	freq_C	freq_D	freq_E	freq_F	freq_G	freq_H	freq_I	freq_K	freq_L	freq_M	freq_N	freq_P	freq_Q	freq_R	freq_S	freq_T	freq_V	freq_W	freq_Y	helix_prop_mean	hydrophobic_ratio	isoelectric_point	mean_hydropathy	molecular_weight	neg_ratio	net_charge_pH7	polar_ratio	pos_ratio	sheet_prop_mean	sulfur_ratio	tiny_ratio	turn_prop_mean
train	SeCD00422904_pET21 A-0	0	316.0	0.0189873417721519	0.3670886075949367	0.11392405063291139	0.015822784810126583	0.04430379746835443	0.06329113924050633	0.028481012658227847	0.06962025316455696	0.028481012658227847	0.04746835443037975	0.0189873417721519	0.09177215189873418	0.02531645569620253	0.00949367088607595	0.06645569620253164	0.05063291139240506	0.06329113924050633	0.060126582278481014	0.08860759493670886	0.08227848101265822	0.0031645569620253164	0.028481012658227847	1.0271518987341772	0.4208860759493671	5.812722431986077	-0.04082278481012662	28478.585	0.10759493670886076	-6.0536713956664805	0.2088607594936709	0.11075949367088607	1.0090822784810127	0.04113924050632911	0.18354430379746836	0.9423734177215191
train	SeCD00422905_pET21 A-0	0	180.0	0.03333333333333333	0.3388888888888889	0.08888888888888889	0.016666666666666666	0.06666666666666667	0.03888888888888889	0.03333333333333333	0.07222222222222222	0.027777777777777776	0.06666666666666667	0.03333333333333333	0.15	0.016666666666666666	0.027777777777777776	0.03333333333333333	0.044444444444444446	0.06666666666666667	0.05555555555555555	0.07777777777777778	0.05555555555555555	0.0	0.027777777777777776	1.0245555555555554	0.4388888888888889	7.012556771062735	0.07166666666666661	16539.274999999998	0.10555555555555556	0.03189041203879128	0.20555555555555555	0.12777777777777777	1.035611111111111	0.03333333333333333	0.16111111111111112	0.9416111111111112
train	SfCD00344631_pET21 A-0	0	128.0	0.046875	0.3828125	0.1015625	0.0234375	0.078125	0.0703125	0.015625	0.03125	0.0078125	0.0859375	0.0703125	0.1171875	0.0390625	0.0390625	0.0234375	0.0625	0.0390625	0.0390625	0.0625	0.046875	0.0078125	0.0390625	1.076015625	0.453125	4.57813890297835	-0.14453124999999997	12178.894999999999	0.1484375	-4.928647848642473	0.203125	0.1171875	1.019296875	0.0625	0.1328125	0.916796875
train	ShCD00665859_pET21 A-0	0	114.0	0.03508771929824561	0.3508771929824561	0.03508771929824561	0.017543859649122806	0.07894736842105263	0.10526315789473684	0.05263157894736842	0.02631578947368421	0.02631578947368421	0.08771929824561403	0.06140350877192982	0.14035087719298245	0.017543859649122806	0.06140350877192982	0.02631578947368421	0.03508771929824561	0.017543859649122806	0.02631578947368421	0.07017543859649122	0.02631578947368421	0.008771929824561403	0.07894736842105263	1.045438596491228	0.4473684210526316	4.14685398547618	-0.2921052631578947	11544.835000000001	0.18421052631578946	-11.417358318051745	0.19298245614035087	0.10526315789473684	1.0335964912280702	0.03508771929824561	0.06140350877192982	0.9348245614035087
train	SmCD00340050_pET21 A-0	0	221.0	0.02262443438914027	0.3936651583710407	0.09954751131221719	0.004524886877828055	0.04524886877828054	0.06787330316742081	0.04072398190045249	0.058823529411764705	0.01809954751131222	0.07692307692307693	0.06787330316742081	0.09954751131221719	0.00904977375565611	0.03619909502262444	0.03167420814479638	0.04524886877828054	0.06787330316742081	0.06787330316742081	0.04524886877828054	0.06334841628959276	0.013574660633484163	0.04072398190045249	1.0445248868778279	0.4434389140271493	9.604993601203454	-0.22217194570135745	20953.46	0.11312217194570136	5.856805087529764	0.19457013574660634	0.15384615384615385	1.0192760180995475	0.013574660633484163	0.1583710407239819	0.9347058823529412
train	SoCD00338305_pET21 A-0	0	115.0	0.043478260869565216	0.34782608695652173	0.09565217391304348	0.008695652173913044	0.043478260869565216	0.06956521739130435	0.05217391304347826	0.06956521739130435	0.043478260869565216	0.05217391304347826	0.02608695652173913	0.1391304347826087	0.008695652173913044	0.02608695652173913	0.05217391304347826	0.05217391304347826	0.02608695652173913	0.0782608695652174	0.043478260869565216	0.06956521739130435	0.008695652173913044	0.034782608695652174	1.034695652173913	0.4608695652173913	4.753773805421193	0.12695652173913038	10553.73	0.11304347826086956	-5.909803719033409	0.2	0.09565217391304348	1.0190434782608695	0.017391304347826087	0.16521739130434782	0.9400869565217391
train	SoCD00340005_pET21 A-0	0	137.0	0.029197080291970802	0.40145985401459855	0.08029197080291971	0.0072992700729927005	0.08029197080291971	0.043795620437956206	0.029197080291970802	0.043795620437956206	0.0364963503649635	0.08029197080291971	0.043795620437956206	0.145985401459854	0.021897810218978103	0.021897810218978103	0.043795620437956206	0.08029197080291971	0.072992700729927	0.0364963503649635	0.051094890510948905	0.029197080291970802	0.014598540145985401	0.0364963503649635	1.0494160583941607	0.43795620437956206	7.038467958965817	-0.29635036496350364	13387.32	0.12408759124087591	0.09115255634801755	0.1897810218978102	0.15328467153284672	1.0246715328467153	0.029197080291970802	0.12408759124087591	0.9332846715328467
train	SoCD00340031_pET21 A-0	0	149.0	0.03355704697986577	0.3422818791946309	0.087248322147651	0.013422818791946308	0.06040268456375839	0.04697986577181208	0.06040268456375839	0.06711409395973154	0.03355704697986577	0.09395973154362416	0.06711409395973154	0.087248322147651	0.040268456375838924	0.040268456375838924	0.03355704697986577	0.040268456375838924	0.06040268456375839	0.03355704697986577	0.03355704697986577	0.08053691275167785	0.006711409395973154	0.013422818791946308	1.0541610738255034	0.4697986577181208	9.160388995069226	0.07583892617449658	14096.5	0.10738255033557047	4.0619194720560365	0.1476510067114094	0.1610738255033557	1.0426845637583892	0.053691275167785234	0.15436241610738255	0.9097986577181209
train	SoCD00342952_pET21 A-0	0	126.0	0.05555555555555555	0.3412698412698413	0.0873015873015873	0.015873015873015872	0.03968253968253968	0.07142857142857142	0.05555555555555555	0.06349206349206349	0.047619047619047616	0.06349206349206349	0.047619047619047616	0.11904761904761904	0.015873015873015872	0.007936507936507936	0.047619047619047616	0.03968253968253968	0.05555555555555555	0.03968253968253968	0.09523809523809523	0.047619047619047616	0.007936507936507936	0.031746031746031744	1.041984126984127	0.42857142857142855	7.1087689894319	-0.07142857142857145	11930.625	0.1111111111111111	0.30056522511454453	0.18253968253968253	0.15079365079365079	1.0233333333333332	0.031746031746031744	0.15079365079365079	0.9148412698412698
train	SoCD00598698_pET21 A-0	0	65.0	0.06153846153846154	0.38461538461538464	0.09230769230769231	0.0	0.06153846153846154	0.09230769230769231	0.015384615384615385	0.046153846153846156	0.015384615384615385	0.046153846153846156	0.07692307692307693	0.07692307692307693	0.046153846153846156	0.03076923076923077	0.046153846153846156	0.015384615384615385	0.046153846153846156	0.046153846153846156	0.046153846153846156	0.09230769230769231	0.046153846153846156	0.06153846153846154	1.064	0.47692307692307695	4.97481686112826	-0.35538461538461535	6390.73	0.15384615384615385	-1.8437878936194672	0.13846153846153847	0.13846153846153847	1.0052307692307694	0.046153846153846156	0.13846153846153847	0.9353846153846154
train	SoCD00627866_pET21 A-0	0	141.0	0.028368794326241134	0.3829787234042553	0.11347517730496454	0.0070921985815602835	0.05673758865248227	0.07092198581560284	0.05673758865248227	0.09219858156028368	0.02127659574468085	0.05673758865248227	0.03546099290780142	0.09219858156028368	0.0425531914893617	0.014184397163120567	0.014184397163120567	0.09219858156028368	0.07092198581560284	0.0425531914893617	0.06382978723404255	0.0425531914893617	0.0	0.014184397163120567	1.0741843971631206	0.41843971631205673	5.673306844419453	-0.2553191489361702	13068.74	0.1276595744680851	-2.3841657561062846	0.2127659574468085	0.1276595744680851	0.9958865248226951	0.04964539007092199	0.20567375886524822	0.9201418439716312
train	SrCD00338282_pET21 A-0	0	130.0	0.023076923076923078	0.4461538461538462	0.1	0.015384615384615385	0.06153846153846154	0.08461538461538462	0.015384615384615385	0.05384615384615385	0.03076923076923077	0.07692307692307693	0.07692307692307693	0.11538461538461539	0.015384615384615385	0.023076923076923078	0.046153846153846156	0.03076923076923077	0.07692307692307693	0.06923076923076923	0.06153846153846154	0.03076923076923077	0.007692307692307693	0.007692307692307693	1.0576923076923077	0.36923076923076925	8.067970187235513	-0.4507692307692308	12100.725	0.14615384615384616	1.8266926064817532	0.18461538461538463	0.18461538461538463	0.951	0.03076923076923077	0.15384615384615385	0.9493846153846154
train	SsCD00334840_pET21 A-0	0	97.0	0.041237113402061855	0.31958762886597936	0.041237113402061855	0.010309278350515464	0.09278350515463918	0.030927835051546393	0.030927835051546393	0.061855670103092786	0.05154639175257732	0.10309278350515463	0.05154639175257732	0.08247422680412371	0.020618556701030927	0.030927835051546393	0.030927835051546393	0.030927835051546393	0.020618556701030927	0.061855670103092786	0.07216494845360824	0.14432989690721648	0.0	0.030927835051546393	1.0035051546391753	0.4536082474226804	5.430517826050687	0.2865979381443299	8928.88	0.12371134020618557	-3.9124357088404054	0.1958762886597938	0.12371134020618557	1.094742268041237	0.030927835051546393	0.10309278350515463	0.9337113402061855
train	SsCD00334985_pET21 A-0	0	196.0	0.025510204081632654	0.34183673469387754	0.03571428571428571	0.00510204081632653	0.08673469387755102	0.05612244897959184	0.030612244897959183	0.09183673469387756	0.03571428571428571	0.09693877551020408	0.07653061224489796	0.10714285714285714	0.025510204081632654	0.04081632653061224	0.04591836734693878	0.00510204081632653	0.02040816326530612	0.05102040816326531	0.05612244897959184	0.08673469387755102	0.0	0.04591836734693878	0.998061224489796	0.42857142857142855	5.050626139755031	0.0035714285714285314	18116.095	0.14285714285714285	-7.421874393068084	0.15306122448979592	0.1326530612244898	1.0294897959183673	0.030612244897959183	0.12755102040816327	0.9751530612244897
train	SsCD00334986_pET21 A-0	0	269.0	0.01858736059479554	0.35315985130111527	0.03717472118959108	0.007434944237918215	0.07434944237918216	0.06691449814126393	0.02973977695167286	0.10780669144981413	0.03345724907063197	0.09665427509293681	0.07063197026022305	0.11524163568773234	0.022304832713754646	0.04460966542750929	0.05204460966542751	0.01486988847583643	0.02973977695167286	0.04460966542750929	0.04460966542750929	0.07434944237918216	0.0	0.03345724907063197	0.9992193308550187	0.40892193308550184	5.1757174200624005	-0.059479553903345764	24654.079999999998	0.1412639405204461	-8.961485691369813	0.14869888475836432	0.13382899628252787	1.0102230483271375	0.02973977695167286	0.1449814126394052	0.9808550185873607
train	SsCD00339205_pET21 A-0	0	209.0	0.028708133971291867	0.3875598086124402	0.07177033492822966	0.009569377990430622	0.04784688995215311	0.09090909090909091	0.03349282296650718	0.028708133971291867	0.014354066985645933	0.0861244019138756	0.05263157894736842	0.11961722488038277	0.009569377990430622	0.03827751196172249	0.009569377990430622	0.0861244019138756	0.028708133971291867	0.07177033492822966	0.07177033492822966	0.07177033492822966	0.0	0.05741626794258373	1.0608133971291867	0.44976076555023925	4.383762131609845	-0.10191387559808611	20070.13	0.13875598086124402	-11.410790821916692	0.2679425837320574	0.09569377990430622	1.059377990430622	0.019138755980861243	0.10047846889952153	0.903157894736842
train	SsCD00339206_pET21 A-0	0	149.0	0.040268456375838924	0.40268456375838924	0.04697986577181208	0.006711409395973154	0.06040268456375839	0.0738255033557047	0.026845637583892617	0.026845637583892617	0.013422818791946308	0.09395973154362416	0.04697986577181208	0.1342281879194631	0.006711409395973154	0.04697986577181208	0.013422818791946308	0.09395973154362416	0.03355704697986577	0.08053691275167785	0.06040268456375839	0.0738255033557047	0.0	0.06040268456375839	1.0394630872483221	0.4429530201342282	4.3861065061563655	-0.12550335570469795	14439.34	0.1342281879194631	-7.628224790686412	0.28187919463087246	0.09395973154362416	1.072751677852349	0.013422818791946308	0.0738255033557047	0.9239597315436241
train	SsCD00340071_pET21 A-0	0	131.0	0.04580152671755725	0.3969465648854962	0.03816793893129771	0.03816793893129771	0.03816793893129771	0.08396946564885496	0.030534351145038167	0.08396946564885496	0.06870229007633588	0.08396946564885496	0.03816793893129771	0.0916030534351145	0.007633587786259542	0.03816793893129771	0.05343511450381679	0.0916030534351145	0.03816793893129771	0.05343511450381679	0.007633587786259542	0.05343511450381679	0.022900763358778626	0.03816793893129771	1.0045038167938931	0.366412213740458	6.213326381503866	-0.4450381679389313	12698.13	0.12213740458015267	-4.068750068940256	0.19083969465648856	0.1450381679389313	1.0104580152671756	0.04580152671755725	0.12213740458015267	0.9824427480916029
train	SsCD00342735_pET21 A-0	0	210.0	0.023809523809523808	0.35714285714285715	0.06190476190476191	0.009523809523809525	0.04285714285714286	0.08571428571428572	0.0380952380952381	0.06666666666666667	0.047619047619047616	0.08095238095238096	0.07142857142857142	0.09047619047619047	0.02857142857142857	0.06666666666666667	0.01904761904761905	0.047619047619047616	0.03333333333333333	0.05714285714285714	0.047619047619047616	0.06666666666666667	0.009523809523809525	0.02857142857142857	1.0423809523809524	0.40476190476190477	6.506830447435738	-0.3285714285714286	20012.034999999996	0.12857142857142856	-2.726945181158012	0.21904761904761905	0.1523809523809524	1.0126666666666666	0.0380952380952381	0.12857142857142856	0.9447619047619048
train	SsCD00530909_pET21 A-0	0	180.0	0.022222222222222223	0.37222222222222223	0.044444444444444446	0.044444444444444446	0.03888888888888889	0.08333333333333333	0.05555555555555555	0.07222222222222222	0.022222222222222223	0.06666666666666667	0.06111111111111111	0.09444444444444444	0.016666666666666666	0.05555555555555555	0.03888888888888889	0.03888888888888889	0.05555555555555555	0.05555555555555555	0.03333333333333333	0.06111111111111111	0.011111111111111112	0.05	1.0055555555555555	0.4	6.858521434556995	-0.25777777777777783	17447.175	0.12222222222222222	-0.35950034787100194	0.18333333333333332	0.1388888888888889	1.0231666666666668	0.06111111111111111	0.11666666666666667	0.9728888888888889
train	SsCD00531099_pET21 A-0	0	287.0	0.017421602787456445	0.42857142857142855	0.05226480836236934	0.03484320557491289	0.059233449477351915	0.05574912891986063	0.0627177700348432	0.03832752613240418	0.0313588850174216	0.07317073170731707	0.05574912891986063	0.08013937282229965	0.013937282229965157	0.041811846689895474	0.04878048780487805	0.04529616724738676	0.05574912891986063	0.10801393728222997	0.0313588850174216	0.03484320557491289	0.017421602787456445	0.059233449477351915	0.9941114982578397	0.39372822299651566	7.171975449985648	-0.4069686411149826	28232.82	0.11498257839721254	0.7824916022656936	0.2264808362369338	0.14285714285714285	1.0113937282229966	0.04878048780487805	0.09059233449477352	1.0002090592334494
train	SsCD00591086_pET21 A-0	0	181.0	0.022099447513812154	0.35359116022099446	0.06629834254143646	0.011049723756906077	0.06629834254143646	0.06077348066298342	0.03314917127071823	0.11049723756906077	0.022099447513812154	0.04419889502762431	0.016574585635359115	0.13812154696132597	0.0055248618784530384	0.027624309392265192	0.04419889502762431	0.04419889502762431	0.06077348066298342	0.06077348066298342	0.06629834254143646	0.07734806629834254	0.022099447513812154	0.022099447513812154	1.0004972375690608	0.4088397790055249	4.557108681387596	-0.06464088397790055	16487.73	0.1270718232044199	-8.171407608577205	0.19889502762430938	0.09944751381215469	1.015414364640884	0.016574585635359115	0.17679558011049723	0.9812154696132597
train	SsCD00591273_pET21 A-0	0	125.0	0.04	0.36	0.024	0.008	0.024	0.088	0.032	0.048	0.024	0.096	0.072	0.12	0.04	0.064	0.072	0.016	0.04	0.048	0.032	0.08	0.024	0.048	1.02296	0.464	7.441419287222533	-0.03600000000000004	12335.369999999999	0.112	0.6093302609224001	0.16	0.136	1.04576	0.048	0.072	0.93512
train	StCD00336880_pET21 A-0	0	159.0	0.031446540880503145	0.39622641509433965	0.050314465408805034	0.025157232704402517	0.06918238993710692	0.1069182389937107	0.0440251572327044	0.05660377358490566	0.031446540880503145	0.06289308176100629	0.09433962264150944	0.11949685534591195	0.012578616352201259	0.031446540880503145	0.031446540880503145	0.050314465408805034	0.025157232704402517	0.018867924528301886	0.050314465408805034	0.07547169811320754	0.006289308176100629	0.03773584905660377	1.0626415094339623	0.4088050314465409	4.797324991647176	-0.30754716981132085	15422.71	0.1761006289308176	-7.989177868133687	0.1509433962264151	0.1509433962264151	1.008616352201258	0.03773584905660377	0.1069182389937107	0.9228930817610064
train	TaCD00536344_pET21 A-0	0	374.0	0.013368983957219251	0.393048128342246	0.026737967914438502	0.008021390374331552	0.09358288770053476	0.0481283422459893	0.06417112299465241	0.08823529411764706	0.03208556149732621	0.07219251336898395	0.058823529411764705	0.08021390374331551	0.029411764705882353	0.040106951871657755	0.034759358288770054	0.0213903743315508	0.06951871657754011	0.06684491978609626	0.029411764705882353	0.05080213903743316	0.013368983957219251	0.07219251336898395	0.9841176470588235	0.4090909090909091	6.648788656728564	-0.4802139037433156	36996.165	0.14171122994652408	-2.2742933081108774	0.15775401069518716	0.16042780748663102	1.015855614973262	0.0374331550802139	0.11497326203208556	1.011149732620321
train	TeCD00331048_pET21 A-0	0	227.0	0.01762114537444934	0.3436123348017621	0.1145374449339207	0.013215859030837005	0.048458149779735685	0.03524229074889868	0.04405286343612335	0.07488986784140969	0.02643171806167401	0.048458149779735685	0.013215859030837005	0.13656387665198239	0.01762114537444934	0.013215859030837005	0.06607929515418502	0.09251101321585903	0.06607929515418502	0.022026431718061675	0.048458149779735685	0.05726872246696035	0.02643171806167401	0.03524229074889868	1.036123348017621	0.4801762114537445	7.094298883674603	0.020264317180616706	21403.22	0.08370044052863436	0.2706919425996155	0.1762114537444934	0.10572687224669604	1.0441850220264317	0.030837004405286344	0.1894273127753304	0.9304845814977973
train	TeCD00331053_pET21 A-0	0	362.0	0.013812154696132596	0.3784530386740331	0.09944751381215469	0.013812154696132596	0.04419889502762431	0.058011049723756904	0.06077348066298342	0.04143646408839779	0.027624309392265192	0.03591160220994475	0.024861878453038673	0.13259668508287292	0.016574585635359115	0.03314917127071823	0.0718232044198895	0.07458563535911603	0.058011049723756904	0.04696132596685083	0.04143646408839779	0.058011049723756904	0.016574585635359115	0.04419889502762431	1.0383701657458564	0.46408839779005523	6.17645508626473	-0.1273480662983426	34873.365	0.10220994475138122	-4.81660802357468	0.19613259668508287	0.11049723756906077	1.0247513812154696	0.03038674033149171	0.1408839779005525	0.9383701657458563
train	TeCD00340122_pET21 A-0	0	173.0	0.028901734104046242	0.4161849710982659	0.06358381502890173	0.017341040462427744	0.05202312138728324	0.07514450867052024	0.017341040462427744	0.07514450867052024	0.017341040462427744	0.057803468208092484	0.023121387283236993	0.12138728323699421	0.04046242774566474	0.023121387283236993	0.09248554913294797	0.057803468208092484	0.07514450867052024	0.04046242774566474	0.03468208092485549	0.057803468208092484	0.028901734104046242	0.028901734104046242	1.0213872832369941	0.4161849710982659	5.007480240811092	-0.2630057803468208	16517.230000000003	0.12716763005780346	-4.443139006790602	0.15606936416184972	0.11560693641618497	0.9914450867052024	0.057803468208092484	0.13872832369942195	0.9701156069364163
train	TeCD00341424_pET21 A-0	0	130.0	0.038461538461538464	0.4	0.06923076923076923	0.015384615384615385	0.05384615384615385	0.07692307692307693	0.015384615384615385	0.06153846153846154	0.015384615384615385	0.07692307692307693	0.007692307692307693	0.13846153846153847	0.03076923076923077	0.03076923076923077	0.09230769230769231	0.06923076923076923	0.06153846153846154	0.038461538461538464	0.038461538461538464	0.046153846153846156	0.03076923076923077	0.03076923076923077	1.0269230769230768	0.43846153846153846	4.289740969829844	-0.13076923076923078	12423.165	0.13076923076923078	-7.656813171471786	0.17692307692307693	0.08461538461538462	1.0071538461538463	0.046153846153846156	0.13076923076923078	0.9576923076923077
train	TeCD00536347_pET21 A-0	0	159.0	0.018867924528301886	0.42138364779874216	0.07547169811320754	0.006289308176100629	0.018867924528301886	0.11949685534591195	0.031446540880503145	0.050314465408805034	0.018867924528301886	0.03773584905660377	0.018867924528301886	0.16352201257861634	0.012578616352201259	0.0	0.06918238993710692	0.050314465408805034	0.0880503144654088	0.05660377358490566	0.0880503144654088	0.050314465408805034	0.012578616352201259	0.031446540880503145	1.059748427672956	0.41509433962264153	5.054722771805241	-0.21446540880503145	15240.650000000001	0.13836477987421383	-4.378894976391358	0.1949685534591195	0.12578616352201258	0.9937106918238994	0.018867924528301886	0.12578616352201258	0.9060377358490567
train	JCSG-382105 A-0	0	471.0	0.010615711252653927	0.37579617834394907	0.09554140127388536	0.012738853503184714	0.05307855626326964	0.07006369426751592	0.025477707006369428	0.06794055201698514	0.014861995753715499	0.06157112526539278	0.036093418259023353	0.11252653927813164	0.01910828025477707	0.029723991507430998	0.027600849256900213	0.040339702760084924	0.07643312101910828	0.07218683651804671	0.06581740976645435	0.06157112526539278	0.004246284501061571	0.05307855626326964	1.030615711252654	0.43312101910828027	6.1998666102053965	-0.18174097664543526	44018.149999999994	0.12314225053078556	-3.5542477111760533	0.208067940552017	0.12738853503184713	1.0177282377919321	0.03184713375796178	0.16348195329087048	0.9484501061571124
train	JCSG-382118 A-0	0	467.0	0.01284796573875803	0.3169164882226981	0.13276231263383298	0.021413276231263382	0.04925053533190578	0.057815845824411134	0.04068522483940043	0.1006423982869379	0.034261241970021415	0.03854389721627409	0.02569593147751606	0.0835117773019272	0.021413276231263382	0.042826552462526764	0.044967880085653104	0.03640256959314775	0.06852248394004283	0.034261241970021415	0.05139186295503212	0.06423982869379015	0.021413276231263382	0.029978586723768737	1.0245182012847966	0.43254817987152033	6.708882037922817	-0.1963597430406853	42587.0	0.10706638115631692	-2.5141795761066845	0.16488222698072805	0.1284796573875803	0.9929122055674519	0.042826552462526764	0.2334047109207709	0.9690578158458244
train	JCSG-382123 A-0	0	465.0	0.010752688172043012	0.4	0.06666666666666667	0.008602150537634409	0.05806451612903226	0.09462365591397849	0.03870967741935484	0.06881720430107527	0.021505376344086023	0.07741935483870968	0.08172043010752689	0.060215053763440864	0.03655913978494624	0.04516129032258064	0.03870967741935484	0.02795698924731183	0.03225806451612903	0.06666666666666667	0.05161290322580645	0.06666666666666667	0.012903225806451613	0.04516129032258064	1.0358709677419355	0.4043010752688172	4.913868456587445	-0.3956989247311828	44130.95	0.15268817204301074	-15.756850017433322	0.1913978494623656	0.13548387096774195	0.987741935483871	0.04516129032258064	0.13548387096774195	0.9658494623655914
train	JCSG-382128 A-0	0	464.0	0.010775862068965518	0.40948275862068967	0.07543103448275862	0.004310344827586207	0.07327586206896551	0.07112068965517242	0.032327586206896554	0.05818965517241379	0.01939655172413793	0.05387931034482758	0.08405172413793104	0.07543103448275862	0.03879310344827586	0.05603448275862069	0.03017241379310345	0.04741379310344827	0.05603448275862069	0.04741379310344827	0.05818965517241379	0.04956896551724138	0.021551724137931036	0.04741379310344827	1.0394612068965516	0.39439655172413796	7.012789340684324	-0.6926724137931034	45242.975	0.14439655172413793	0.05494193917355972	0.20905172413793102	0.15948275862068967	0.984978448275862	0.04310344827586207	0.1336206896551724	0.9772844827586207
train	JCSG-382132 A-0	0	462.0	0.010822510822510822	0.39826839826839827	0.05194805194805195	0.010822510822510822	0.04112554112554113	0.09090909090909091	0.049783549783549784	0.04112554112554113	0.04112554112554113	0.09307359307359307	0.045454545454545456	0.12554112554112554	0.015151515151515152	0.047619047619047616	0.06277056277056277	0.03463203463203463	0.06060606060606061	0.06277056277056277	0.03896103896103896	0.03896103896103896	0.006493506493506494	0.04112554112554113	1.0309740259740259	0.42207792207792205	6.294169340735366	-0.23701298701298706	45179.034999999996	0.13203463203463203	-7.629849876993809	0.18398268398268397	0.1471861471861472	1.0092207792207792	0.025974025974025976	0.09307359307359307	0.9413636363636363
train	JCSG-382152 A-0	0	455.0	0.013186813186813187	0.3802197802197802	0.07912087912087912	0.006593406593406593	0.06373626373626373	0.04835164835164835	0.04395604395604396	0.08351648351648351	0.01098901098901099	0.04395604395604396	0.06373626373626373	0.05934065934065934	0.03956043956043956	0.041758241758241756	0.06153846153846154	0.041758241758241756	0.05934065934065934	0.041758241758241756	0.06813186813186813	0.05934065934065934	0.03076923076923077	0.05274725274725275	1.0019780219780219	0.4087912087912088	8.93409806413312	-0.5149450549450549	43589.37	0.11208791208791209	6.045471043437537	0.1934065934065934	0.13406593406593406	0.999956043956044	0.046153846153846156	0.16263736263736264	1.00021978021978
train	JCSG-382155 A-0	0	454.0	0.011013215859030838	0.40969162995594716	0.10792951541850221	0.004405286343612335	0.06607929515418502	0.06828193832599119	0.05726872246696035	0.048458149779735685	0.030837004405286344	0.05947136563876652	0.04405286343612335	0.08149779735682819	0.00881057268722467	0.039647577092511016	0.046255506607929514	0.05066079295154185	0.06167400881057269	0.07268722466960352	0.048458149779735685	0.06607929515418502	0.006607929515418502	0.030837004405286344	1.0403303964757709	0.4185022026431718	5.746267795172023	-0.32863436123348017	42644.705	0.1343612334801762	-9.740128092628709	0.21145374449339208	0.13656387665198239	0.9936343612334803	0.013215859030837005	0.15638766519823788	0.9539427312775329
train	JCSG-382161 A-0	0	451.0	0.011086474501108648	0.4212860310421286	0.08425720620842572	0.0022172949002217295	0.06208425720620843	0.07317073170731707	0.024390243902439025	0.06208425720620843	0.017738359201773836	0.05543237250554324	0.05543237250554324	0.10199556541019955	0.026607538802660754	0.03325942350332594	0.04434589800443459	0.03991130820399113	0.0975609756097561	0.04878048780487805	0.050997782705099776	0.07317073170731707	0.015521064301552107	0.031042128603104215	1.0443458980044347	0.4124168514412417	9.717186727345538	-0.44589800443458977	43240.47	0.1352549889135255	9.849091269452764	0.1729490022172949	0.17073170731707318	0.9962527716186252	0.028824833702882482	0.14634146341463414	0.9462305986696231
train	JCSG-382189 A-0	0	445.0	0.011235955056179775	0.3775280898876405	0.06741573033707865	0.01348314606741573	0.07191011235955057	0.05393258426966292	0.0449438202247191	0.04719101123595506	0.04943820224719101	0.08314606741573034	0.060674157303370786	0.09213483146067415	0.017977528089887642	0.038202247191011236	0.024719101123595506	0.035955056179775284	0.07640449438202247	0.05393258426966292	0.05393258426966292	0.06292134831460675	0.006741573033707865	0.0449438202247191	1.0298426966292133	0.4202247191011236	8.64100856802914	-0.33887640449438206	43512.649999999994	0.1258426966292135	10.046178362332114	0.18202247191011237	0.18651685393258427	1.0328988764044944	0.03146067415730337	0.1146067415730337	0.9415505617977529
train	JCSG-382194 A-0	0	444.0	0.01126126126126126	0.4346846846846847	0.06981981981981981	0.015765765765765764	0.06306306306306306	0.07207207207207207	0.04279279279279279	0.04054054054054054	0.03153153153153153	0.05405405405405406	0.0518018018018018	0.09009009009009009	0.02027027027027027	0.03153153153153153	0.060810810810810814	0.04054054054054054	0.07882882882882883	0.06756756756756757	0.0518018018018018	0.05630630630630631	0.013513513513513514	0.0472972972972973	1.022545045045045	0.39414414414414417	7.1763083396247564	-0.5148648648648648	43366.16499999999	0.13513513513513514	1.1002212912338365	0.19144144144144143	0.16216216216216217	0.9930405405405406	0.036036036036036036	0.11036036036036036	0.9697972972972972
train	JCSG-382207 A-0	0	442.0	0.01809954751131222	0.34841628959276016	0.11764705882352941	0.0022624434389140274	0.06787330316742081	0.04524886877828054	0.04751131221719457	0.08144796380090498	0.01809954751131222	0.038461538461538464	0.013574660633484163	0.10180995475113122	0.01809954751131222	0.05203619909502263	0.03167420814479638	0.04751131221719457	0.083710407239819	0.058823529411764705	0.04751131221719457	0.06561085972850679	0.00904977375565611	0.05203619909502263	1.0180995475113122	0.4502262443438914	5.898316568524101	-0.25090497737556566	41179.825000000004	0.11312217194570136	-5.169777111885544	0.20588235294117646	0.11538461538461539	1.0140045248868779	0.020361990950226245	0.19909502262443438	0.9743438914027149
train	JCSG-382217 A-0	0	440.0	0.011363636363636364	0.37727272727272726	0.07272727272727272	0.013636363636363636	0.06136363636363636	0.08863636363636364	0.045454545454545456	0.06363636363636363	0.031818181818181815	0.05909090909090909	0.04090909090909091	0.09545454545454546	0.04318181818181818	0.02727272727272727	0.05227272727272727	0.020454545454545454	0.07727272727272727	0.03636363636363636	0.06136363636363636	0.056818181818181816	0.00909090909090909	0.04318181818181818	1.04275	0.425	5.6210944005056485	-0.305	42596.785	0.15	-10.858734700087311	0.14545454545454545	0.15	0.9951136363636364	0.056818181818181816	0.13636363636363635	0.9402272727272727
train	JCSG-382231 A-0	0	438.0	0.01141552511415525	0.3561643835616438	0.1187214611872146	0.00228310502283105	0.05707762557077625	0.07077625570776255	0.04337899543378995	0.1187214611872146	0.0136986301369863	0.04794520547945205	0.0776255707762557	0.08904109589041095	0.02511415525114155	0.05251141552511415	0.03424657534246575	0.02054794520547945	0.03424657534246575	0.06164383561643835	0.03881278538812785	0.0639269406392694	0.0045662100456621	0.02511415525114155	1.031849315068493	0.4178082191780822	5.550562543802134	-0.2082191780821918	38573.235	0.1278538812785388	-5.635264034351152	0.1735159817351598	0.12557077625570776	0.9596575342465753	0.0273972602739726	0.2374429223744292	0.9865981735159818
train	JCSG-382236 A-0	0	437.0	0.011441647597254004	0.39359267734553777	0.06636155606407322	0.004576659038901602	0.05263157894736842	0.08237986270022883	0.04805491990846682	0.05491990846681922	0.016018306636155607	0.04805491990846682	0.08237986270022883	0.12585812356979406	0.034324942791762014	0.036613272311212815	0.034324942791762014	0.043478260869565216	0.05491990846681922	0.043478260869565216	0.043478260869565216	0.06636155606407322	0.011441647597254004	0.05034324942791762	1.0593135011441648	0.45080091533180777	8.003826211359897	-0.2864988558352404	42747.36	0.13501144164759726	2.5699588615920845	0.16704805491990846	0.15331807780320367	1.01558352402746	0.038901601830663615	0.12128146453089245	0.9269565217391303
train	JCSG-382239 A-0	0	436.0	0.013761467889908258	0.37155963302752293	0.07568807339449542	0.027522935779816515	0.06422018348623854	0.034403669724770644	0.02522935779816514	0.07339449541284404	0.04128440366972477	0.05504587155963303	0.05733944954128441	0.11697247706422019	0.020642201834862386	0.02981651376146789	0.034403669724770644	0.045871559633027525	0.08944954128440367	0.045871559633027525	0.05504587155963303	0.05504587155963303	0.016055045871559634	0.03669724770642202	1.0127981651376146	0.4013761467889908	9.861013204345436	-0.351834862385321	41746.994999999995	0.09862385321100918	24.890230523201872	0.17660550458715596	0.18807339449541285	1.0215366972477065	0.0481651376146789	0.14908256880733944	0.9679128440366972
train	JCSG-382256 A-0	0	433.0	0.011547344110854504	0.37644341801385683	0.12240184757505773	0.03233256351039261	0.050808314087759814	0.04157043879907621	0.03926096997690531	0.07852193995381063	0.023094688221709007	0.020785219399538105	0.011547344110854504	0.09237875288683603	0.016166281755196306	0.023094688221709007	0.04387990762124711	0.057736720554272515	0.10392609699769054	0.06697459584295612	0.057736720554272515	0.08314087759815242	0.013856812933025405	0.020785219399538105	1.0171593533487298	0.40877598152424943	8.728512252246436	-0.19237875288683606	39627.74999999999	0.09237875288683603	11.914615112115627	0.20554272517321015	0.13856812933025403	1.0095842956120091	0.04849884526558892	0.20092378752886836	0.965635103926097
train	JCSG-382261 A-0	0	432.0	0.013888888888888888	0.4050925925925926	0.034722222222222224	0.009259259259259259	0.041666666666666664	0.08564814814814815	0.03935185185185185	0.04398148148148148	0.023148148148148147	0.05324074074074074	0.0763888888888889	0.12731481481481483	0.016203703703703703	0.07175925925925926	0.020833333333333332	0.06712962962962964	0.04861111111111111	0.06481481481481481	0.037037037037037035	0.05555555555555555	0.013888888888888888	0.06944444444444445	1.0281018518518519	0.4097222222222222	7.283296317241649	-0.570601851851852	43349.905	0.12731481481481483	1.220835372395996	0.24074074074074073	0.14814814814814814	1.0283101851851852	0.02546296296296296	0.0787037037037037	0.9634722222222222
train	JCSG-382268 A-0	0	332.0	0.015060240963855422	0.4006024096385542	0.08132530120481928	0.0030120481927710845	0.05120481927710843	0.08433734939759036	0.03614457831325301	0.04216867469879518	0.02108433734939759	0.045180722891566265	0.0783132530120482	0.09337349397590361	0.030120481927710843	0.0391566265060241	0.03614457831325301	0.024096385542168676	0.0963855421686747	0.030120481927710843	0.07530120481927711	0.06626506024096386	0.02108433734939759	0.045180722891566265	1.0568373493975904	0.4186746987951807	10.045837340124713	-0.5828313253012049	33008.185	0.1355421686746988	14.592906593213478	0.1686746987951807	0.19578313253012047	1.004066265060241	0.03313253012048193	0.12349397590361445	0.926867469879518
train	JCSG-382283 A-0	0	427.0	0.01405152224824356	0.4098360655737705	0.07728337236533958	0.01405152224824356	0.053864168618266976	0.06323185011709602	0.0585480093676815	0.03981264637002342	0.02107728337236534	0.08196721311475409	0.0702576112412178	0.11241217798594848	0.00702576112412178	0.04449648711943794	0.0351288056206089	0.053864168618266976	0.06323185011709602	0.0702576112412178	0.0351288056206089	0.06088992974238876	0.00702576112412178	0.03044496487119438	1.0436065573770492	0.43559718969555034	9.021595576632556	-0.1756440281030445	41113.18	0.117096018735363	8.924619783993819	0.20374707259953162	0.15456674473067916	1.028360655737705	0.02107728337236534	0.117096018735363	0.9322014051522248
train	JCSG-382288 A-0	0	427.0	0.01405152224824356	0.40749414519906324	0.07962529274004684	0.0117096018735363	0.03747072599531616	0.07259953161592506	0.0351288056206089	0.0585480093676815	0.02107728337236534	0.07728337236533958	0.0936768149882904	0.09601873536299765	0.01639344262295082	0.03747072599531616	0.0351288056206089	0.0468384074941452	0.06791569086651054	0.053864168618266976	0.0468384074941452	0.06323185011709602	0.0117096018735363	0.03747072599531616	1.044519906323185	0.4168618266978923	10.159017001518695	-0.3531615925058548	41007.36	0.11007025761124122	23.950774639710325	0.18501170960187355	0.18266978922716628	1.0149648711943793	0.02810304449648712	0.13817330210772832	0.9346135831381732
train	JCSG-382289 A-0	0	426.0	0.009389671361502348	0.34507042253521125	0.08450704225352113	0.0	0.07042253521126761	0.035211267605633804	0.03755868544600939	0.12910798122065728	0.002347417840375587	0.07981220657276995	0.03286384976525822	0.06103286384976526	0.023474178403755867	0.07511737089201878	0.04460093896713615	0.04225352112676056	0.03755868544600939	0.08215962441314555	0.07276995305164319	0.05868544600938967	0.004694835680751174	0.025821596244131457	0.9630985915492957	0.3755868544600939	4.317907517746835	-0.22323943661971832	36947.375	0.1056338028169014	-14.818858840550892	0.27230046948356806	0.07276995305164319	0.993075117370892	0.023474178403755867	0.2136150234741784	1.0443192488262911
train	JCSG-382298 A-0	0	425.0	0.011764705882352941	0.40705882352941175	0.03058823529411765	0.009411764705882352	0.0611764705882353	0.07294117647058823	0.05647058823529412	0.04941176470588235	0.01647058823529412	0.06823529411764706	0.10588235294117647	0.09411764705882353	0.023529411764705882	0.07058823529411765	0.03058823529411765	0.03294117647058824	0.04941176470588235	0.05411764705882353	0.04470588235294118	0.06588235294117648	0.01411764705882353	0.04941176470588235	1.0225882352941178	0.4023529411764706	9.333153939955508	-0.5171764705882353	42274.22	0.13411764705882354	10.504123389048267	0.2023529411764706	0.17176470588235293	1.0201176470588236	0.03294117647058824	0.08	0.9689176470588236
train	JCSG-382313 A-0	0	422.0	0.011848341232227487	0.3909952606635071	0.0924170616113744	0.018957345971563982	0.052132701421800945	0.07109004739336493	0.04028436018957346	0.08056872037914692	0.014218009478672985	0.04976303317535545	0.02132701421800948	0.10426540284360189	0.02843601895734597	0.037914691943127965	0.054502369668246446	0.054502369668246446	0.07345971563981042	0.06398104265402843	0.045023696682464455	0.045023696682464455	0.014218009478672985	0.037914691943127965	1.0208767772511849	0.41232227488151657	4.897635367961196	-0.288388625592417	39498.415	0.12322274881516587	-10.853533960483375	0.2014218009478673	0.10900473933649289	0.9882227488151658	0.04739336492890995	0.17298578199052134	0.9784360189573459
train	JCSG-382340 A-0	0	418.0	0.011961722488038277	0.39952153110047844	0.08133971291866028	0.011961722488038277	0.05263157894736842	0.06937799043062201	0.050239234449760764	0.07177033492822966	0.0215311004784689	0.04066985645933014	0.02631578947368421	0.1339712918660287	0.0215311004784689	0.03349282296650718	0.0645933014354067	0.02631578947368421	0.10526315789473684	0.05502392344497608	0.03349282296650718	0.07177033492822966	0.011961722488038277	0.01674641148325359	1.0311244019138757	0.42822966507177035	8.649128887984965	-0.16220095693779907	39551.445	0.12200956937799043	5.964713449271763	0.14832535885167464	0.15311004784688995	0.9953588516746411	0.03349282296650718	0.15311004784688995	0.9498325358851674
train	JCSG-382358 A-0	0	414.0	0.012077294685990338	0.3647342995169082	0.11594202898550725	0.00966183574879227	0.050724637681159424	0.05555555555555555	0.021739130434782608	0.07729468599033816	0.026570048309178744	0.06521739130434782	0.036231884057971016	0.10386473429951691	0.021739130434782608	0.024154589371980676	0.04106280193236715	0.033816425120772944	0.08695652173913043	0.06038647342995169	0.07971014492753623	0.050724637681159424	0.012077294685990338	0.026570048309178744	1.0315217391304348	0.4178743961352657	9.411318383937111	-0.20241545893719806	37984.165	0.10628019323671498	9.463751923372413	0.19806763285024154	0.1497584541062802	0.999903381642512	0.03140096618357488	0.1932367149758454	0.9495893719806763
train	JCSG-382366 A-0	0	413.0	0.012106537530266344	0.37530266343825663	0.09927360774818401	0.009685230024213076	0.06295399515738499	0.043583535108958835	0.048426150121065374	0.1016949152542373	0.024213075060532687	0.04116222760290557	0.03389830508474576	0.10653753026634383	0.007263922518159807	0.024213075060532687	0.043583535108958835	0.053268765133171914	0.0847457627118644	0.053268765133171914	0.07506053268765134	0.04600484261501211	0.01694915254237288	0.024213075060532687	1.0076029055690072	0.3898305084745763	9.029182940630736	-0.35181598062954	38066.549999999996	0.10653753026634383	7.222135950604631	0.20581113801452786	0.14285714285714285	0.9945036319612591	0.01694915254237288	0.2009685230024213	0.9845520581113801
train	JCSG-382367 A-0	0	413.0	0.014527845036319613	0.3583535108958838	0.11380145278450363	0.01937046004842615	0.0387409200968523	0.07263922518159806	0.048426150121065374	0.06053268765133172	0.024213075060532687	0.029055690072639227	0.04600484261501211	0.11864406779661017	0.01694915254237288	0.026634382566585957	0.04116222760290557	0.024213075060532687	0.10411622276029056	0.031476997578692496	0.05569007263922518	0.08716707021791767	0.024213075060532687	0.01694915254237288	1.0612106537530266	0.4552058111380145	10.133812110814404	-0.12251815980629542	39390.53	0.11138014527845036	18.10823683700375	0.13801452784503632	0.17433414043583534	1.0171186440677966	0.03631961259079903	0.17433414043583534	0.9066343825665859
train	JCSG-382370 A-0	0	412.0	0.014563106796116505	0.38349514563106796	0.11893203883495146	0.007281553398058253	0.06067961165048544	0.07281553398058252	0.038834951456310676	0.07524271844660194	0.04611650485436893	0.04854368932038835	0.03155339805825243	0.09466019417475728	0.02912621359223301	0.007281553398058253	0.06067961165048544	0.038834951456310676	0.08737864077669903	0.03155339805825243	0.03398058252427184	0.08495145631067962	0.0048543689320388345	0.02669902912621359	1.0583252427184466	0.44660194174757284	6.830667926607377	-0.17645631067961165	38412.795	0.13349514563106796	-1.5712769426786437	0.11165048543689321	0.1650485436893204	0.9901456310679612	0.03640776699029126	0.1941747572815534	0.9221116504854369
train	JCSG-382382 A-0	0	410.0	0.01951219512195122	0.3853658536585366	0.07317073170731707	0.00975609756097561	0.04390243902439024	0.04390243902439024	0.03170731707317073	0.07073170731707316	0.03170731707317073	0.02926829268292683	0.05121951219512195	0.10975609756097561	0.03414634146341464	0.03414634146341464	0.07560975609756097	0.046341463414634146	0.06829268292682927	0.05609756097560976	0.03170731707317073	0.08048780487804878	0.036585365853658534	0.041463414634146344	1.0098536585365854	0.43658536585365854	9.84215700301279	-0.3041463414634146	39473.244999999995	0.08780487804878048	15.92990259043129	0.16829268292682928	0.15121951219512195	1.0141219512195123	0.04390243902439024	0.14390243902439023	0.9784878048780488
train	JCSG-382672 A-0	0	358.0	0.01675977653631285	0.3854748603351955	0.10335195530726257	0.013966480446927373	0.0670391061452514	0.0782122905027933	0.025139664804469275	0.05865921787709497	0.025139664804469275	0.06983240223463687	0.025139664804469275	0.1005586592178771	0.030726256983240222	0.030726256983240222	0.05865921787709497	0.030726256983240222	0.08100558659217877	0.0446927374301676	0.06424581005586592	0.06983240223463687	0.00558659217877095	0.01675977653631285	1.0470111731843574	0.42178770949720673	4.966794898700274	-0.15195530726256984	33130.255	0.1452513966480447	-12.033798437481465	0.17039106145251395	0.13128491620111732	0.991145251396648	0.0446927374301676	0.16201117318435754	0.9361731843575418
train	JCSG-382678 A-0	0	356.0	0.014044943820224719	0.3595505617977528	0.056179775280898875	0.014044943820224719	0.03932584269662921	0.05337078651685393	0.047752808988764044	0.03932584269662921	0.03651685393258427	0.11797752808988764	0.08146067415730338	0.10393258426966293	0.014044943820224719	0.0449438202247191	0.028089887640449437	0.0449438202247191	0.03932584269662921	0.07303370786516854	0.06179775280898876	0.056179775280898875	0.0	0.047752808988764044	1.0254213483146069	0.4438202247191011	9.46934649259494	-0.016573033707865215	34281.315	0.09269662921348315	12.896108269910606	0.2247191011235955	0.15730337078651685	1.065870786516854	0.028089887640449437	0.09550561797752809	0.9233707865168539
train	JCSG-382682 A-0	0	356.0	0.011235955056179775	0.36797752808988765	0.12078651685393259	0.028089887640449437	0.047752808988764044	0.0449438202247191	0.047752808988764044	0.07584269662921349	0.028089887640449437	0.03089887640449438	0.011235955056179775	0.14887640449438203	0.025280898876404494	0.019662921348314606	0.047752808988764044	0.05898876404494382	0.08707865168539326	0.0702247191011236	0.03651685393258427	0.03089887640449438	0.014044943820224719	0.025280898876404494	1.0367134831460674	0.4438202247191011	7.875966783703196	-0.05533707865168542	33028.295000000006	0.09269662921348315	4.030948394280536	0.1853932584269663	0.12640449438202248	0.9958426966292134	0.05337078651685393	0.19662921348314608	0.9556741573033709
train	JCSG-382685 A-0	0	356.0	0.014044943820224719	0.40168539325842695	0.10674157303370786	0.011235955056179775	0.05056179775280899	0.05898876404494382	0.033707865168539325	0.03932584269662921	0.042134831460674156	0.0449438202247191	0.03932584269662921	0.10393258426966293	0.016853932584269662	0.019662921348314606	0.056179775280898875	0.033707865168539325	0.10674157303370786	0.056179775280898875	0.07865168539325842	0.06460674157303371	0.019662921348314606	0.016853932584269662	1.0436797752808988	0.40730337078651685	10.37813346881741	-0.36882022471910114	34051.475000000006	0.10955056179775281	16.423989066983253	0.18820224719101122	0.18820224719101122	0.9996067415730338	0.028089887640449437	0.14606741573033707	0.9319101123595506
train	JCSG-382689 A-0	0	355.0	0.016901408450704224	0.39154929577464787	0.07042253521126761	0.011267605633802818	0.03380281690140845	0.07323943661971831	0.05070422535211268	0.03943661971830986	0.04788732394366197	0.061971830985915494	0.04788732394366197	0.12112676056338029	0.011267605633802818	0.036619718309859155	0.03943661971830986	0.05352112676056338	0.04225352112676056	0.10140845070422536	0.07887323943661972	0.03943661971830986	0.005633802816901409	0.03380281690140845	1.0282535211267605	0.39436619718309857	6.756773887974476	-0.26140845070422536	33693.48	0.10704225352112676	-2.0991451075508323	0.2704225352112676	0.13802816901408452	1.0091267605633802	0.022535211267605635	0.10985915492957747	0.9506478873239437
train	JCSG-382695 A-0	0	354.0	0.022598870056497175	0.3813559322033898	0.06779661016949153	0.00847457627118644	0.05367231638418079	0.07627118644067797	0.03954802259887006	0.07344632768361582	0.011299435028248588	0.08757062146892655	0.10734463276836158	0.06497175141242938	0.03954802259887006	0.07627118644067797	0.022598870056497175	0.0480225988700565	0.02824858757062147	0.04519774011299435	0.0423728813559322	0.059322033898305086	0.005649717514124294	0.0423728813559322	1.0376553672316384	0.4067796610169492	8.262088715650876	-0.4440677966101696	33648.685	0.12994350282485875	2.809338565575075	0.211864406779661	0.14689265536723164	1.0031920903954803	0.0480225988700565	0.14124293785310735	0.9662429378531073
train	JCSG-382710 A-0	0	350.0	0.017142857142857144	0.37714285714285717	0.07142857142857142	0.037142857142857144	0.07714285714285714	0.06571428571428571	0.05714285714285714	0.08857142857142856	0.017142857142857144	0.06285714285714286	0.054285714285714284	0.07142857142857142	0.017142857142857144	0.037142857142857144	0.03142857142857143	0.022857142857142857	0.06	0.06571428571428571	0.03428571428571429	0.08	0.002857142857142857	0.045714285714285714	1.0043714285714285	0.4085714285714286	5.039692199592758	-0.16657142857142856	32629.195	0.14285714285714285	-9.013187038697609	0.16	0.13142857142857142	1.0097428571428573	0.054285714285714284	0.16	0.985
train	JCSG-382718 A-0	0	348.0	0.022988505747126436	0.33620689655172414	0.08908045977011494	0.020114942528735632	0.04885057471264368	0.0603448275862069	0.04885057471264368	0.05747126436781609	0.04885057471264368	0.06609195402298851	0.08333333333333333	0.10344827586206896	0.028735632183908046	0.04310344827586207	0.031609195402298854	0.017241379310344827	0.06609195402298851	0.028735632183908046	0.02586206896551724	0.08620689655172414	0.008620689655172414	0.03735632183908046	1.0535919540229883	0.46839080459770116	9.747726097102241	-0.08850574712643673	33597.645	0.10919540229885058	17.803855812316293	0.11494252873563218	0.19827586206896552	1.0334482758620689	0.04885057471264368	0.14655172413793102	0.9124425287356321
train	JCSG-382726 A-0	0	347.0	0.01440922190201729	0.4265129682997118	0.06340057636887608	0.005763688760806916	0.05763688760806916	0.07204610951008646	0.03170028818443804	0.04899135446685879	0.01729106628242075	0.069164265129683	0.04610951008645533	0.10951008645533142	0.008645533141210375	0.04899135446685879	0.04610951008645533	0.043227665706051875	0.09221902017291066	0.069164265129683	0.05187319884726225	0.069164265129683	0.011527377521613832	0.037463976945244955	1.0207204610951008	0.40057636887608067	8.816005009469357	-0.41930835734870314	33507.38	0.12968299711815562	4.323781193230111	0.2132564841498559	0.15561959654178675	1.013342939481268	0.01440922190201729	0.11239193083573487	0.9604610951008645
train	JCSG-382746 A-0	0	343.0	0.014577259475218658	0.36151603498542273	0.09912536443148688	0.008746355685131196	0.04956268221574344	0.043731778425655975	0.03206997084548105	0.10204081632653061	0.02040816326530612	0.04956268221574344	0.061224489795918366	0.12536443148688048	0.03206997084548105	0.0058309037900874635	0.023323615160349854	0.029154518950437316	0.09620991253644315	0.05830903790087463	0.05539358600583091	0.07871720116618076	0.014577259475218658	0.014577259475218658	1.0444897959183672	0.446064139941691	10.978719847900415	-0.000583090379008765	31485.19	0.09329446064139942	23.52398041703826	0.14868804664723032	0.17784256559766765	1.0198542274052478	0.04081632653061224	0.20116618075801748	0.9277551020408162
train	JCSG-382748 A-0	0	343.0	0.02040816326530612	0.33527696793002915	0.13411078717201166	0.014577259475218658	0.05830903790087463	0.043731778425655975	0.026239067055393587	0.07580174927113703	0.023323615160349854	0.043731778425655975	0.008746355685131196	0.15160349854227406	0.011661807580174927	0.02040816326530612	0.06997084548104957	0.03206997084548105	0.07871720116618076	0.043731778425655975	0.043731778425655975	0.0728862973760933	0.023323615160349854	0.023323615160349854	1.0342857142857143	0.4868804664723032	6.305476717824978	0.1895043731778426	31111.24	0.10204081632653061	-3.2942020403886403	0.13994169096209913	0.11078717201166181	1.0155685131195336	0.026239067055393587	0.2099125364431487	0.9396793002915452
train	JCSG-382749 A-0	0	343.0	0.011661807580174927	0.4139941690962099	0.052478134110787174	0.037900874635568516	0.04081632653061224	0.09620991253644315	0.03498542274052478	0.04956268221574344	0.0058309037900874635	0.05830903790087463	0.10204081632653061	0.08454810495626822	0.03206997084548105	0.06997084548104957	0.052478134110787174	0.029154518950437316	0.03498542274052478	0.05830903790087463	0.04081632653061224	0.04664723032069971	0.02040816326530612	0.052478134110787174	1.0212244897959182	0.3819241982507289	7.011444433194884	-0.5384839650145772	33441.590000000004	0.13702623906705538	0.02396165947438078	0.19825072886297376	0.14285714285714285	0.9816618075801748	0.06997084548104957	0.10204081632653061	0.99
train	JCSG-382750 A-0	0	343.0	0.014577259475218658	0.40816326530612246	0.07580174927113703	0.0058309037900874635	0.061224489795918366	0.0641399416909621	0.029154518950437316	0.07580174927113703	0.023323615160349854	0.05539358600583091	0.05539358600583091	0.07580174927113703	0.026239067055393587	0.037900874635568516	0.029154518950437316	0.029154518950437316	0.09620991253644315	0.0728862973760933	0.05830903790087463	0.06997084548104957	0.014577259475218658	0.043731778425655975	1.016997084548105	0.39067055393586003	9.739434934489381	-0.5294460641399418	32758.26	0.12536443148688048	10.799243059741208	0.19825072886297376	0.1749271137026239	0.9983090379008747	0.03206997084548105	0.15160349854227406	0.9766180758017493
train	JCSG-382752 A-0	0	343.0	0.011661807580174927	0.36151603498542273	0.119533527696793	0.01749271137026239	0.04664723032069971	0.04664723032069971	0.043731778425655975	0.08163265306122448	0.03206997084548105	0.026239067055393587	0.01749271137026239	0.11661807580174927	0.01749271137026239	0.011661807580174927	0.06997084548104957	0.03206997084548105	0.07871720116618076	0.06997084548104957	0.09329446064139942	0.052478134110787174	0.008746355685131196	0.01749271137026239	1.0115451895043732	0.40233236151603496	7.829236644935553	-0.10495626822157435	30755.319999999996	0.09329446064139942	3.395098303977697	0.20699708454810495	0.1282798833819242	0.9846064139941691	0.03498542274052478	0.20116618075801748	0.9706413994169096
train	JCSG-382754 A-0	0	342.0	0.017543859649122806	0.41228070175438597	0.06140350877192982	0.017543859649122806	0.043859649122807015	0.08187134502923976	0.06140350877192982	0.05263157894736842	0.017543859649122806	0.06725146198830409	0.08187134502923976	0.09064327485380116	0.014619883040935672	0.043859649122807015	0.023391812865497075	0.06140350877192982	0.04093567251461988	0.07894736842105263	0.029239766081871343	0.05555555555555555	0.02631578947368421	0.049707602339181284	1.0404678362573099	0.4269005847953216	7.0609447310389735	-0.36403508771929827	33667.515	0.12573099415204678	0.19595157099933402	0.2134502923976608	0.14035087719298245	1.0217543859649123	0.03216374269005848	0.11403508771929824	0.9519005847953217
train	JCSG-382764 A-0	0	342.0	0.017543859649122806	0.4093567251461988	0.04678362573099415	0.005847953216374269	0.03216374269005848	0.0935672514619883	0.03508771929824561	0.05555555555555555	0.014619883040935672	0.06140350877192982	0.1023391812865497	0.1286549707602339	0.014619883040935672	0.04093567251461988	0.023391812865497075	0.02046783625730994	0.06725146198830409	0.07017543859649122	0.04678362573099415	0.0847953216374269	0.017543859649122806	0.038011695906432746	1.0494444444444444	0.4269005847953216	10.081161032516725	-0.2710526315789474	33316.075000000004	0.12573099415204678	16.082203877980092	0.1783625730994152	0.18421052631578946	1.0238888888888888	0.02046783625730994	0.1023391812865497	0.9237426900584795
train	JCSG-382773 A-0	0	340.0	0.014705882352941176	0.4147058823529412	0.052941176470588235	0.011764705882352941	0.052941176470588235	0.07352941176470588	0.04411764705882353	0.05	0.020588235294117647	0.08235294117647059	0.1	0.10294117647058823	0.026470588235294117	0.03529411764705882	0.029411764705882353	0.05588235294117647	0.05588235294117647	0.047058823529411764	0.052941176470588235	0.04411764705882353	0.008823529411764706	0.052941176470588235	1.0449411764705883	0.4147058823529412	9.51304463887622	-0.4420588235294118	33628.195	0.1264705882352941	11.494360275872602	0.19117647058823528	0.17647058823529413	1.0216470588235294	0.03823529411764706	0.10294117647058823	0.9376176470588236
train	JCSG-382776 A-0	0	339.0	0.014749262536873156	0.4247787610619469	0.07964601769911504	0.014749262536873156	0.058997050147492625	0.058997050147492625	0.02654867256637168	0.09144542772861357	0.008849557522123894	0.06784660766961652	0.035398230088495575	0.061946902654867256	0.017699115044247787	0.029498525073746312	0.029498525073746312	0.05309734513274336	0.11799410029498525	0.07079646017699115	0.05014749262536873	0.07079646017699115	0.017699115044247787	0.038348082595870206	1.005929203539823	0.3805309734513274	9.874471921526148	-0.5144542772861356	32131.449999999997	0.11799410029498525	12.505383529198227	0.20353982300884957	0.16224188790560473	1.008495575221239	0.032448377581120944	0.1710914454277286	0.9821828908554572
train	JCSG-382779 A-0	0	339.0	0.014749262536873156	0.40117994100294985	0.10619469026548672	0.011799410029498525	0.058997050147492625	0.061946902654867256	0.04129793510324484	0.07669616519174041	0.014749262536873156	0.05309734513274336	0.02064896755162242	0.11504424778761062	0.011799410029498525	0.014749262536873156	0.05014749262536873	0.04424778761061947	0.11799410029498525	0.0471976401179941	0.05604719764011799	0.06489675516224189	0.0029498525073746312	0.029498525073746312	1.0333333333333334	0.4247787610619469	9.298928070945042	-0.21002949852507374	31701.61	0.12094395280235988	7.020973862801711	0.16224188790560473	0.15339233038348082	1.0054277286135693	0.02359882005899705	0.18289085545722714	0.9402064896755162
train	JCSG-382780 A-0	0	339.0	0.014749262536873156	0.39823008849557523	0.12389380530973451	0.011799410029498525	0.061946902654867256	0.04129793510324484	0.02654867256637168	0.05309734513274336	0.04129793510324484	0.035398230088495575	0.011799410029498525	0.13864306784660768	0.017699115044247787	0.008849557522123894	0.0471976401179941	0.04424778761061947	0.10914454277286136	0.08259587020648967	0.05014749262536873	0.06489675516224189	0.0058997050147492625	0.02359882005899705	1.0415929203539824	0.4365781710914454	9.397517717716326	-0.13126843657817108	31394.190000000002	0.10324483775811209	9.17731609814117	0.18584070796460178	0.16224188790560473	1.000914454277286	0.029498525073746312	0.17699115044247787	0.9396460176991152
train	JCSG-382788 A-0	0	338.0	0.014792899408284023	0.31952662721893493	0.11834319526627218	0.005917159763313609	0.0650887573964497	0.05029585798816568	0.03254437869822485	0.08579881656804733	0.04437869822485207	0.05917159763313609	0.03254437869822485	0.11538461538461539	0.020710059171597635	0.038461538461538464	0.047337278106508875	0.038461538461538464	0.05029585798816568	0.03550295857988166	0.07100591715976332	0.0650887573964497	0.0029585798816568047	0.020710059171597635	1.0327218934911242	0.4349112426035503	6.10189450765069	-0.049704142011834374	30379.684999999998	0.11538461538461539	-7.516810549430282	0.1834319526627219	0.12721893491124261	1.00301775147929	0.026627218934911243	0.20414201183431951	0.9494674556213019
train	JCSG-382797 A-0	0	337.0	0.020771513353115726	0.3827893175074184	0.050445103857566766	0.01483679525222552	0.05341246290801187	0.050445103857566766	0.04451038575667656	0.032640949554896145	0.05637982195845697	0.10089020771513353	0.0830860534124629	0.10979228486646884	0.02967359050445104	0.05637982195845697	0.032640949554896145	0.06231454005934718	0.05637982195845697	0.04451038575667656	0.04154302670623145	0.03560830860534125	0.005934718100890208	0.03857566765578635	1.0389614243323442	0.41543026706231456	9.746266885967753	-0.39287833827893176	33613.229999999996	0.10385756676557864	16.34160426009157	0.20474777448071216	0.19584569732937684	1.0360830860534125	0.04451038575667656	0.0830860534124629	0.9345697329376854
train	JCSG-382804 A-0	0	336.0	0.01488095238095238	0.36904761904761907	0.050595238095238096	0.017857142857142856	0.02976190476190476	0.06845238095238096	0.03869047619047619	0.06547619047619048	0.03571428571428571	0.08333333333333333	0.08333333333333333	0.12797619047619047	0.017857142857142856	0.09226190476190477	0.050595238095238096	0.03273809523809524	0.03273809523809524	0.07142857142857142	0.03571428571428571	0.01488095238095238	0.03869047619047619	0.011904761904761904	1.0114285714285713	0.38392857142857145	8.962963463131157	-0.405654761904762	32325.214999999997	0.09821428571428571	8.637542367583144	0.23214285714285715	0.15178571428571427	0.9866071428571429	0.03571428571428571	0.11607142857142858	0.9961904761904761
train	NESG-AR2338 A-0	0	384.0	0.013020833333333334	0.3697916666666667	0.07552083333333333	0.013020833333333334	0.041666666666666664	0.06770833333333333	0.057291666666666664	0.052083333333333336	0.0234375	0.059895833333333336	0.057291666666666664	0.07291666666666667	0.0234375	0.057291666666666664	0.03125	0.0234375	0.08072916666666667	0.06770833333333333	0.057291666666666664	0.09375	0.013020833333333334	0.03125	1.0279166666666666	0.4270833333333333	9.723650197541918	-0.23072916666666665	36877.755	0.109375	12.950508749409423	0.20572916666666666	0.16145833333333334	1.0330208333333333	0.036458333333333336	0.12760416666666666	0.9406249999999999
train	NESG-AR2340 A-0	0	753.0	0.00796812749003984	0.42762284196547146	0.06640106241699867	0.02257636122177955	0.05444887118193891	0.07569721115537849	0.0398406374501992	0.05444887118193891	0.02390438247011952	0.057104913678618856	0.06374501992031872	0.1102257636122178	0.01859229747675963	0.033200531208499334	0.03054448871181939	0.025232403718459494	0.07436918990703852	0.10358565737051793	0.03851261620185923	0.06905710491367861	0.014608233731739707	0.02390438247011952	1.0330411686586984	0.399734395750332	8.17428914288675	-0.2557768924302789	71440.69	0.1301460823373174	9.794803998829508	0.20053120849933598	0.16201859229747675	0.9966932270916334	0.041168658698539175	0.12084993359893759	0.959667994687915
train	NESG-AR2342 A-0	0	868.0	0.008064516129032258	0.41244239631336405	0.06221198156682028	0.014976958525345621	0.08064516129032258	0.05184331797235023	0.04377880184331797	0.06451612903225806	0.03686635944700461	0.06566820276497695	0.07142857142857142	0.07142857142857142	0.02534562211981567	0.024193548387096774	0.055299539170506916	0.038018433179723504	0.055299539170506916	0.059907834101382486	0.04953917050691244	0.07142857142857142	0.020737327188940093	0.03686635944700461	1.013548387096774	0.39746543778801846	7.166040514890573	-0.4032258064516129	83280.47499999999	0.13248847926267282	2.275584901701464	0.1716589861751152	0.16359447004608296	1.0035714285714286	0.04032258064516129	0.12672811059907835	0.9797465437788018
train	NESG-AR2345 A-0	0	535.0	0.009345794392523364	0.4224299065420561	0.08224299065420561	0.03364485981308411	0.06355140186915888	0.056074766355140186	0.03551401869158879	0.052336448598130844	0.016822429906542057	0.048598130841121495	0.08971962616822429	0.09719626168224299	0.011214953271028037	0.029906542056074768	0.04672897196261682	0.026168224299065422	0.037383177570093455	0.102803738317757	0.03364485981308411	0.08598130841121496	0.007476635514018692	0.04299065420560748	1.014728971962617	0.411214953271028	7.9107213838116115	-0.1489719626168224	49383.11	0.11962616822429907	5.558514129120567	0.1925233644859813	0.14392523364485982	1.001158878504673	0.044859813084112146	0.13457943925233645	0.982392523364486
train	NESG-AR2353 A-0	0	431.0	0.016241299303944315	0.4060324825986079	0.06496519721577726	0.02320185614849188	0.05336426914153132	0.04408352668213457	0.04640371229698376	0.05568445475638051	0.027842227378190254	0.05336426914153132	0.04408352668213457	0.09744779582366589	0.02088167053364269	0.037122969837587005	0.06728538283062645	0.04176334106728538	0.060324825986078884	0.0951276102088167	0.04176334106728538	0.07424593967517401	0.016241299303944315	0.03480278422273782	0.9948027842227378	0.40835266821345706	8.05290509221529	-0.17795823665893268	40628.310000000005	0.09744779582366589	5.5128654167915485	0.21577726218097448	0.13225058004640372	1.0160556844547564	0.04408352668213457	0.12064965197215777	0.9887470997679814
train	NESG-AR2364 A-0	0	749.0	0.010680907877169559	0.3978638184245661	0.07343124165554073	0.009345794392523364	0.04672897196261682	0.06542056074766354	0.044058744993324434	0.08811748998664887	0.021361815754339118	0.0520694259012016	0.06275033377837116	0.102803738317757	0.01335113484646195	0.030707610146862484	0.044058744993324434	0.025367156208277702	0.05874499332443257	0.09479305740987984	0.04672897196261682	0.09212283044058744	0.004005340453938585	0.02403204272363151	1.0126969292389854	0.40587449933244324	8.831457762667434	-0.09919893190921229	67983.58	0.11214953271028037	10.606207637099004	0.19759679572763686	0.14285714285714285	1.0026168224299066	0.022696929238985315	0.16154873164218958	0.9701869158878504
train	NESG-AR2367 A-0	0	510.0	0.011764705882352941	0.41568627450980394	0.07058823529411765	0.00980392156862745	0.041176470588235294	0.06862745098039216	0.045098039215686274	0.06274509803921569	0.021568627450980392	0.07058823529411765	0.052941176470588235	0.09019607843137255	0.023529411764705882	0.025490196078431372	0.07450980392156863	0.01764705882352941	0.06470588235294118	0.09607843137254903	0.050980392156862744	0.07450980392156863	0.013725490196078431	0.025490196078431372	1.0117450980392158	0.4137254901960784	8.585175464572568	-0.1084313725490196	47443.134999999995	0.10980392156862745	6.444707124271261	0.19019607843137254	0.1392156862745098	0.9989411764705882	0.03333333333333333	0.13333333333333333	0.9661764705882353
train	NESG-AR2370 A-0	0	574.0	0.010452961672473868	0.42334494773519166	0.04529616724738676	0.012195121951219513	0.06794425087108014	0.07665505226480836	0.04529616724738676	0.07665505226480836	0.02613240418118467	0.07491289198606271	0.06794425087108014	0.08536585365853659	0.020905923344947737	0.03832752613240418	0.05749128919860627	0.0313588850174216	0.047038327526132406	0.07491289198606271	0.041811846689895474	0.078397212543554	0.006968641114982578	0.024390243902439025	1.010766550522648	0.38153310104529614	5.419688914164856	-0.29076655052264816	53694.784999999996	0.1445993031358885	-13.632661094399324	0.18641114982578397	0.14111498257839722	0.9915505226480836	0.033101045296167246	0.12195121951219512	0.9822125435540069
train	NESG-AR2375 A-0	0	685.0	0.008759124087591242	0.4291970802919708	0.07007299270072993	0.017518248175182483	0.058394160583941604	0.07883211678832117	0.026277372262773723	0.06569343065693431	0.029197080291970802	0.04525547445255475	0.052554744525547446	0.09781021897810219	0.04817518248175182	0.040875912408759124	0.06715328467153285	0.030656934306569343	0.07153284671532846	0.07007299270072993	0.04671532846715328	0.05693430656934306	0.01167883211678832	0.014598540145985401	1.0297226277372262	0.3708029197080292	6.592812563053317	-0.4534306569343066	64304.969999999994	0.13722627737226278	-4.5677151410687316	0.18832116788321168	0.15328467153284672	0.9556350364963504	0.06569343065693431	0.13576642335766423	0.9828467153284671
train	NESG-AR2378 A-0	0	411.0	0.014598540145985401	0.36496350364963503	0.06326034063260341	0.019464720194647202	0.04866180048661801	0.06082725060827251	0.038929440389294405	0.09732360097323602	0.021897810218978103	0.046228710462287104	0.0705596107055961	0.09002433090024331	0.021897810218978103	0.043795620437956206	0.051094890510948905	0.031630170316301706	0.046228710462287104	0.05596107055961071	0.0705596107055961	0.08759124087591241	0.004866180048661801	0.029197080291970802	0.9970559610705597	0.3819951338199513	8.139971007028606	-0.2265206812652068	37483.5	0.10948905109489052	4.859394605696991	0.20194647201946472	0.1386861313868613	1.0057177615571777	0.0413625304136253	0.16058394160583941	0.98661800486618
train	NESG-AR2402 A-0	0	814.0	0.006142506142506142	0.3882063882063882	0.07985257985257985	0.009828009828009828	0.04791154791154791	0.05528255528255528	0.045454545454545456	0.051597051597051594	0.020884520884520884	0.05528255528255528	0.052825552825552825	0.12285012285012285	0.022113022113022112	0.029484029484029485	0.042997542997543	0.028255528255528257	0.07371007371007371	0.08722358722358722	0.05405405405405406	0.08353808353808354	0.012285012285012284	0.02457002457002457	1.0341523341523342	0.44594594594594594	9.784568630205605	-0.0038083538083538275	76506.155	0.10319410319410319	22.812948566465153	0.19901719901719903	0.14742014742014742	1.0285872235872235	0.03194103194103194	0.13144963144963145	0.9352088452088452
train	NESG-AR2403 A-0	0	428.0	0.014018691588785047	0.4135514018691589	0.07710280373831775	0.014018691588785047	0.04672897196261682	0.07710280373831775	0.053738317757009345	0.05841121495327103	0.02336448598130841	0.06542056074766354	0.07242990654205607	0.09813084112149532	0.0397196261682243	0.028037383177570093	0.037383177570093455	0.053738317757009345	0.06775700934579439	0.05841121495327103	0.04205607476635514	0.053738317757009345	0.011682242990654205	0.02102803738317757	1.06142523364486	0.4205607476635514	9.075944863924345	-0.286214953271028	41218.585	0.12383177570093458	9.173045821452483	0.1822429906542056	0.16355140186915887	1.0000467289719626	0.053738317757009345	0.13551401869158877	0.9275934579439252
train	NESG-AR2404 A-0	0	486.0	0.0205761316872428	0.3559670781893004	0.0720164609053498	0.018518518518518517	0.053497942386831275	0.06584362139917696	0.02263374485596708	0.0823045267489712	0.037037037037037035	0.0411522633744856	0.059670781893004114	0.08847736625514403	0.03292181069958848	0.051440329218107	0.051440329218107	0.0205761316872428	0.03497942386831276	0.06995884773662552	0.05761316872427984	0.0720164609053498	0.00823045267489712	0.059670781893004114	0.9956584362139917	0.39711934156378603	6.229871895995127	-0.34917695473251026	45072.954999999994	0.11934156378600823	-8.008904117611408	0.19958847736625515	0.13168724279835392	0.9915226337448559	0.051440329218107	0.15432098765432098	1.004238683127572
train	NESG-AR2408 A-0	0	230.0	0.017391304347826087	0.43478260869565216	0.08260869565217391	0.004347826086956522	0.0391304347826087	0.09130434782608696	0.02608695652173913	0.04782608695652174	0.013043478260869565	0.06086956521739131	0.06521739130434782	0.13478260869565217	0.021739130434782608	0.0391304347826087	0.017391304347826087	0.04782608695652174	0.08260869565217391	0.09130434782608696	0.06086956521739131	0.05652173913043478	0.0	0.017391304347826087	1.0664347826086957	0.4	9.655762218106968	-0.31652173913043474	21646.355	0.13043478260869565	4.627258211287884	0.2391304347826087	0.1608695652173913	0.9919565217391305	0.02608695652173913	0.13043478260869565	0.924
train	NESG-AR2411 A-0	0	579.0	0.012089810017271158	0.4525043177892919	0.03454231433506045	0.013816925734024179	0.06735751295336788	0.07081174438687392	0.05008635578583765	0.04835924006908463	0.027633851468048358	0.05008635578583765	0.06217616580310881	0.06735751295336788	0.031088082901554404	0.04145077720207254	0.03626943005181347	0.039723661485319514	0.055267702936096716	0.12089810017271158	0.06390328151986183	0.07253886010362694	0.025906735751295335	0.02072538860103627	1.0102763385146805	0.35233160621761656	6.105427023991038	-0.5343696027633851	55821.19	0.1381692573402418	-8.424786501781938	0.2659758203799655	0.14507772020725387	0.9913989637305699	0.044905008635578586	0.08290155440414508	0.996683937823834
train	NESG-AR2416 A-0	0	351.0	0.019943019943019943	0.41025641025641024	0.06267806267806268	0.03133903133903134	0.05698005698005698	0.06552706552706553	0.037037037037037035	0.039886039886039885	0.02849002849002849	0.05413105413105413	0.04843304843304843	0.10541310541310542	0.014245014245014245	0.042735042735042736	0.05413105413105413	0.02564102564102564	0.07692307692307693	0.08262108262108261	0.05413105413105413	0.05128205128205128	0.037037037037037035	0.03133903133903134	1.0112250712250712	0.39316239316239315	7.639486406904751	-0.39344729344729346	34293.39	0.1225071225071225	3.0078426740204023	0.20512820512820512	0.15384615384615385	1.0025071225071225	0.045584045584045586	0.10256410256410256	0.9811396011396011
train	NESG-AR2440 A-0	0	256.0	0.02734375	0.40234375	0.03515625	0.0078125	0.0703125	0.0390625	0.0546875	0.046875	0.01953125	0.0625	0.04296875	0.1328125	0.00390625	0.046875	0.07421875	0.03125	0.06640625	0.078125	0.05859375	0.05859375	0.046875	0.0234375	0.9883203125	0.41796875	7.51117305878006	-0.2234375	25098.425	0.109375	1.0694762261353041	0.21484375	0.12890625	1.0323437500000001	0.01171875	0.08203125	0.9906640624999999
train	NESG-AR2441 A-0	0	316.0	0.022151898734177215	0.39556962025316456	0.07278481012658228	0.022151898734177215	0.060126582278481014	0.08544303797468354	0.028481012658227847	0.08227848101265822	0.028481012658227847	0.04746835443037975	0.04113924050632911	0.12025316455696203	0.022151898734177215	0.02531645569620253	0.0379746835443038	0.03164556962025317	0.04113924050632911	0.0981012658227848	0.0379746835443038	0.08544303797468354	0.012658227848101266	0.0189873417721519	1.0312341772151898	0.40822784810126583	4.522857508188749	-0.04272151898734182	28682.485	0.14556962025316456	-18.100914389481975	0.1930379746835443	0.11075949367088607	0.988386075949367	0.04430379746835443	0.1550632911392405	0.9665822784810126
train	NESG-RsR77 A-0	0	95.0	0.021052631578947368	0.5157894736842106	0.08421052631578947	0.021052631578947368	0.031578947368421054	0.08421052631578947	0.010526315789473684	0.042105263157894736	0.021052631578947368	0.021052631578947368	0.06315789473684211	0.06315789473684211	0.010526315789473684	0.021052631578947368	0.031578947368421054	0.12631578947368421	0.11578947368421053	0.06315789473684211	0.031578947368421054	0.11578947368421053	0.010526315789473684	0.031578947368421054	1.0545263157894735	0.3473684210526316	10.227339142571537	-0.8715789473684211	9282.09	0.11578947368421053	6.337489242346212	0.24210526315789474	0.2	1.0065263157894737	0.031578947368421054	0.12631578947368421	0.937578947368421
train	NESG-RsR79 A-0	0	113.0	0.035398230088495575	0.46017699115044247	0.10619469026548672	0.017699115044247787	0.017699115044247787	0.10619469026548672	0.017699115044247787	0.035398230088495575	0.07079646017699115	0.05309734513274336	0.04424778761061947	0.09734513274336283	0.035398230088495575	0.0	0.02654867256637168	0.09734513274336283	0.10619469026548672	0.061946902654867256	0.035398230088495575	0.05309734513274336	0.008849557522123894	0.008849557522123894	1.1064601769911504	0.3805309734513274	9.32781530382077	-0.6176991150442479	11063.43	0.12389380530973451	4.784986052218757	0.19469026548672566	0.22123893805309736	0.9764601769911505	0.05309734513274336	0.1415929203539823	0.8813274336283184
train	NESG-SaR43 A-0	0	457.0	0.015317286652078774	0.38074398249452956	0.07658643326039387	0.006564551422319475	0.05032822757111598	0.037199124726477024	0.04157549234135667	0.10940919037199125	0.01312910284463895	0.0350109409190372	0.07658643326039387	0.05689277899343545	0.0262582056892779	0.05908096280087528	0.030634573304157548	0.03282275711159737	0.0175054704595186	0.13566739606126915	0.06345733041575492	0.05908096280087528	0.024070021881838075	0.04814004376367615	0.9659956236323851	0.3676148796498906	8.522017974638501	-0.43501094091903725	40966.979999999996	0.087527352297593	4.2753719109795085	0.2910284463894967	0.10722100656455143	0.980656455142232	0.03282275711159737	0.18599562363238512	1.0605689277899344
train	NESG-SbR2 A-0	0	426.0	0.014084507042253521	0.40375586854460094	0.0539906103286385	0.009389671361502348	0.051643192488262914	0.07042253521126761	0.05868544600938967	0.051643192488262914	0.018779342723004695	0.07511737089201878	0.04929577464788732	0.07746478873239436	0.014084507042253521	0.06807511737089202	0.03286384976525822	0.04929577464788732	0.04460093896713615	0.1056338028169014	0.07746478873239436	0.06807511737089202	0.007042253521126761	0.01643192488262911	1.0082394366197183	0.37089201877934275	5.071845827248013	-0.30070422535211266	39820.245	0.12206572769953052	-10.245134436889337	0.3004694835680751	0.11267605633802817	1.0134507042253522	0.023474178403755867	0.1056338028169014	0.9789671361502347
train	NESG-ScR36 A-0	0	86.0	0.046511627906976744	0.32558139534883723	0.16279069767441862	0.0	0.023255813953488372	0.03488372093023256	0.011627906976744186	0.023255813953488372	0.06976744186046512	0.06976744186046512	0.046511627906976744	0.11627906976744186	0.03488372093023256	0.011627906976744186	0.03488372093023256	0.03488372093023256	0.023255813953488372	0.12790697674418605	0.08139534883720931	0.046511627906976744	0.011627906976744186	0.03488372093023256	1.0652325581395348	0.4883720930232558	8.777979008373535	0.18720930232558136	7722.465	0.05813953488372093	2.3530733743005294	0.2558139534883721	0.13953488372093023	1.0172093023255815	0.03488372093023256	0.18604651162790697	0.9087209302325581
train	NESG-SdR25 A-0	0	154.0	0.025974025974025976	0.42207792207792205	0.0	0.025974025974025976	0.06493506493506493	0.09740259740259741	0.05844155844155844	0.09740259740259741	0.012987012987012988	0.06493506493506493	0.16883116883116883	0.09090909090909091	0.01948051948051948	0.05844155844155844	0.0	0.0	0.045454545454545456	0.045454545454545456	0.0	0.09740259740259741	0.01948051948051948	0.032467532467532464	1.035	0.38311688311688313	9.68708452362802	-0.5000000000000001	15231.714999999998	0.16233766233766234	8.285795633736512	0.1038961038961039	0.22727272727272727	1.002857142857143	0.045454545454545456	0.09740259740259741	0.9672727272727273
train	NESG-SdR28 A-0	0	151.0	0.026490066225165563	0.3708609271523179	0.0728476821192053	0.026490066225165563	0.0728476821192053	0.059602649006622516	0.033112582781456956	0.09933774834437085	0.013245033112582781	0.059602649006622516	0.039735099337748346	0.09933774834437085	0.019867549668874173	0.026490066225165563	0.052980132450331126	0.026490066225165563	0.06622516556291391	0.052980132450331126	0.026490066225165563	0.08609271523178808	0.033112582781456956	0.033112582781456956	1.0072185430463576	0.4370860927152318	4.943339223213374	-0.06754966887417221	14109.119999999999	0.13245033112582782	-3.7177949262691854	0.13245033112582782	0.11920529801324503	1.0149668874172184	0.046357615894039736	0.17218543046357615	0.9806622516556293
train	NESG-SdR58 A-0	0	195.0	0.03076923076923077	0.37948717948717947	0.10256410256410256	0.0	0.06666666666666667	0.046153846153846156	0.015384615384615385	0.15384615384615385	0.005128205128205128	0.046153846153846156	0.07179487179487179	0.09230769230769231	0.005128205128205128	0.05641025641025641	0.07179487179487179	0.05128205128205128	0.046153846153846156	0.02564102564102564	0.07179487179487179	0.041025641025641026	0.010256410256410256	0.020512820512820513	0.974051282051282	0.3333333333333333	8.597296591269593	-0.5907692307692307	16826.92	0.11282051282051282	1.1656822624729024	0.20512820512820512	0.12307692307692308	0.9392820512820512	0.005128205128205128	0.2564102564102564	1.0555897435897437
train	NESG-SeR134 A-0	0	889.0	0.0044994375703037125	0.4049493813273341	0.06524184476940383	0.0	0.0764904386951631	0.05736782902137233	0.03374578177727784	0.07086614173228346	0.006749156355455568	0.05849268841394826	0.08773903262092239	0.06749156355455568	0.013498312710911136	0.06974128233970754	0.015748031496062992	0.02924634420697413	0.05849268841394826	0.0798650168728909	0.06974128233970754	0.08098987626546682	0.00562429696287964	0.052868391451068614	1.001259842519685	0.3779527559055118	9.362171069293186	-0.5845894263217098	83690.92000000001	0.13385826771653545	12.419002701459462	0.24859392575928008	0.1529808773903262	1.0059955005624297	0.013498312710911136	0.1361079865016873	1.0027109111361079
train	NESG-SeR149 A-0	0	354.0	0.014124293785310734	0.2994350282485876	0.01694915254237288	0.05649717514124294	0.01977401129943503	0.00847457627118644	0.14124293785310735	0.01694915254237288	0.03389830508474576	0.10734463276836158	0.03389830508474576	0.03672316384180791	0.014124293785310734	0.09887005649717515	0.01977401129943503	0.014124293785310734	0.07344632768361582	0.12994350282485875	0.08757062146892655	0.031073446327683617	0.011299435028248588	0.0480225988700565	0.9359039548022599	0.4067796610169492	9.885529940556825	0.005367231638418028	35759.455	0.02824858757062147	30.173036325716208	0.3305084745762712	0.14124293785310735	1.1149152542372882	0.07062146892655367	0.03389830508474576	0.9907062146892655
train	NESG-SeR81 A-0	0	640.0	0.009375	0.484375	0.0421875	0.0015625	0.0625	0.1109375	0.0421875	0.0234375	0.0296875	0.0609375	0.1140625	0.065625	0.0125	0.0984375	0.0203125	0.0640625	0.0625	0.05	0.0421875	0.04375	0.00625	0.046875	1.046890625	0.3203125	8.455508784199488	-1.2457812499999998	65173.195	0.1734375	6.528885667905286	0.2546875	0.20625	0.9605625	0.0140625	0.065625	0.9830937499999999
train	NESG-SfR171 A-0	0	145.0	0.027586206896551724	0.33793103448275863	0.0896551724137931	0.013793103448275862	0.04827586206896552	0.034482758620689655	0.027586206896551724	0.0896551724137931	0.034482758620689655	0.05517241379310345	0.06206896551724138	0.11724137931034483	0.027586206896551724	0.04827586206896552	0.013793103448275862	0.034482758620689655	0.04827586206896552	0.09655172413793103	0.06206896551724138	0.04827586206896552	0.0	0.04827586206896552	1.0041379310344827	0.41379310344827586	9.328161504496673	-0.16827586206896547	13202.949999999999	0.08275862068965517	5.054013691325826	0.2413793103448276	0.14482758620689656	1.0132413793103447	0.041379310344827586	0.1793103448275862	0.9878620689655173
train	NESG-SfR201 A-0	0	216.0	0.023148148148148147	0.4305555555555556	0.046296296296296294	0.009259259259259259	0.05555555555555555	0.046296296296296294	0.046296296296296294	0.018518518518518517	0.037037037037037035	0.09259259259259259	0.09259259259259259	0.08333333333333333	0.027777777777777776	0.08333333333333333	0.027777777777777776	0.046296296296296294	0.046296296296296294	0.11574074074074074	0.041666666666666664	0.06018518518518518	0.004629629629629629	0.018518518518518517	1.0203703703703704	0.37962962962962965	10.064823543321612	-0.42500000000000004	20858.205	0.10185185185185185	9.785656613113112	0.28703703703703703	0.17592592592592593	1.0164351851851852	0.037037037037037035	0.06481481481481481	0.9743981481481482
train	NESG-SfR69 A-0	0	80.0	0.0375	0.35	0.0125	0.025	0.0375	0.0375	0.0125	0.025	0.1625	0.075	0.075	0.1	0.0375	0.0375	0.0375	0.0125	0.075	0.075	0.0875	0.025	0.0125	0.0375	0.994125	0.3125	10.234191311787761	-0.825	8180.925000000001	0.075	8.974002148000197	0.2125	0.3125	1.009125	0.0625	0.0375	0.9713749999999999
train	NESG-SgR170 A-0	0	269.0	0.01486988847583643	0.4200743494423792	0.05947955390334572	0.026022304832713755	0.05204460966542751	0.055762081784386616	0.04460966542750929	0.055762081784386616	0.01858736059479554	0.08178438661710037	0.11152416356877323	0.07063197026022305	0.011152416356877323	0.06691449814126393	0.026022304832713755	0.055762081784386616	0.02973977695167286	0.08921933085501858	0.026022304832713755	0.06691449814126393	0.01486988847583643	0.03717472118959108	1.0131970260223049	0.38661710037174724	9.258308107612077	-0.4144981412639406	25628.92	0.10780669144981413	9.913163846834205	0.2379182156133829	0.15985130111524162	1.0150557620817844	0.03717472118959108	0.11524163568773234	0.9878438661710038
train	NESG-SgR173 A-0	0	200.0	0.025	0.37	0.065	0.01	0.05	0.035	0.05	0.08	0.045	0.03	0.025	0.125	0.03	0.03	0.1	0.075	0.04	0.045	0.035	0.06	0.045	0.025	0.9986	0.43	6.592804553281311	-0.21100000000000002	19126.195	0.085	-1.9778601468026622	0.185	0.11	1.0116500000000002	0.04	0.145	0.9923000000000001
train	NESG-SgR177 A-0	0	241.0	0.012448132780082987	0.4066390041493776	0.05394190871369295	0.024896265560165973	0.04564315352697095	0.058091286307053944	0.04149377593360996	0.0954356846473029	0.016597510373443983	0.058091286307053944	0.029045643153526972	0.0912863070539419	0.012448132780082987	0.016597510373443983	0.029045643153526972	0.1078838174273859	0.06224066390041494	0.07468879668049792	0.06224066390041494	0.06224066390041494	0.029045643153526972	0.029045643153526972	1.005643153526971	0.3775933609958506	6.113311797555572	-0.32821576763485477	22817.22	0.1037344398340249	-2.2940705981707588	0.26141078838174275	0.1078838174273859	1.0356846473029044	0.03734439834024896	0.14937759336099585	0.9759336099585062
train	NESG-SgR187 A-0	0	138.0	0.036231884057971016	0.41304347826086957	0.057971014492753624	0.007246376811594203	0.07246376811594203	0.043478260869565216	0.043478260869565216	0.043478260869565216	0.036231884057971016	0.043478260869565216	0.06521739130434782	0.10144927536231885	0.028985507246376812	0.050724637681159424	0.028985507246376812	0.021739130434782608	0.11594202898550725	0.06521739130434782	0.050724637681159424	0.050724637681159424	0.050724637681159424	0.021739130434782608	1.0278985507246376	0.39855072463768115	10.755201350882416	-0.6833333333333333	14030.934999999998	0.11594202898550725	10.09145188790714	0.18840579710144928	0.21739130434782608	1.0060144927536232	0.036231884057971016	0.10144927536231885	0.9721739130434782
train	NESG-SgR21 A-0	0	129.0	0.031007751937984496	0.4496124031007752	0.03875968992248062	0.046511627906976744	0.046511627906976744	0.08527131782945736	0.03875968992248062	0.046511627906976744	0.06976744186046512	0.046511627906976744	0.10852713178294573	0.08527131782945736	0.007751937984496124	0.06976744186046512	0.046511627906976744	0.05426356589147287	0.08527131782945736	0.023255813953488372	0.015503875968992248	0.023255813953488372	0.015503875968992248	0.046511627906976744	1.0152713178294575	0.3023255813953488	9.438138285644012	-1.182170542635659	13277.9	0.13178294573643412	9.899151349582812	0.16279069767441862	0.26356589147286824	0.9586821705426357	0.05426356589147287	0.08527131782945736	1.0018604651162792
train	NESG-SgR211 A-0	0	250.0	0.02	0.412	0.12	0.0	0.036	0.048	0.024	0.044	0.0	0.056	0.028	0.1	0.02	0.036	0.068	0.084	0.06	0.088	0.084	0.076	0.004	0.024	1.02824	0.424	8.567625877155564	-0.11120000000000002	22508.274999999998	0.084	0.9255293058104854	0.292	0.088	1.0178	0.02	0.164	0.95044
train	NESG-SgR214 A-0	0	286.0	0.013986013986013986	0.3951048951048951	0.09090909090909091	0.0	0.03146853146853147	0.055944055944055944	0.05244755244755245	0.06293706293706294	0.0034965034965034965	0.08041958041958042	0.04895104895104895	0.0944055944055944	0.024475524475524476	0.03146853146853147	0.055944055944055944	0.11188811188811189	0.03146853146853147	0.05944055944055944	0.05944055944055944	0.08741258741258741	0.006993006993006993	0.01048951048951049	1.0479020979020979	0.44755244755244755	5.387281813256442	0.06958041958041959	26184.114999999998	0.08741258741258741	-1.8278974332821143	0.26223776223776224	0.08391608391608392	1.0491258741258742	0.024475524475524476	0.15384615384615385	0.9160489510489511
train	NESG-SgR219 A-0	0	123.0	0.024390243902439025	0.3902439024390244	0.07317073170731707	0.07317073170731707	0.056910569105691054	0.10569105691056911	0.056910569105691054	0.08130081300813008	0.032520325203252036	0.024390243902439025	0.024390243902439025	0.07317073170731707	0.024390243902439025	0.032520325203252036	0.06504065040650407	0.032520325203252036	0.056910569105691054	0.04878048780487805	0.024390243902439025	0.04065040650406504	0.016260162601626018	0.056910569105691054	1.0023577235772356	0.36585365853658536	4.403808978608624	-0.4544715447154472	11815.01	0.16260162601626016	-9.38980386693121	0.13821138211382114	0.11382113821138211	0.9573170731707317	0.0975609756097561	0.15447154471544716	1.0119512195121951
train	NESG-SgR224 A-0	0	654.0	0.00764525993883792	0.39143730886850153	0.04892966360856269	0.00764525993883792	0.0581039755351682	0.045871559633027525	0.05045871559633028	0.0856269113149847	0.0015290519877675841	0.05045871559633028	0.021406727828746176	0.1345565749235474	0.009174311926605505	0.05198776758409786	0.0871559633027523	0.0581039755351682	0.05045871559633028	0.07033639143730887	0.0672782874617737	0.0581039755351682	0.012232415902140673	0.03058103975535168	0.9699388379204893	0.3944954128440367	4.374399420641118	-0.1441896024464832	60149.435	0.10397553516819572	-20.954113309367536	0.24770642201834864	0.07339449541284404	1.0127217125382264	0.016819571865443424	0.1345565749235474	1.0149847094801223
train	NESG-SgR43 A-0	0	110.0	0.03636363636363636	0.39090909090909093	0.09090909090909091	0.0	0.03636363636363636	0.08181818181818182	0.05454545454545454	0.06363636363636363	0.06363636363636363	0.07272727272727272	0.05454545454545454	0.10909090909090909	0.01818181818181818	0.00909090909090909	0.02727272727272727	0.1	0.05454545454545454	0.03636363636363636	0.01818181818181818	0.03636363636363636	0.03636363636363636	0.03636363636363636	1.083181818181818	0.45454545454545453	7.211964457984908	-0.4027272727272727	11003.265	0.11818181818181818	0.6013346230195076	0.16363636363636364	0.17272727272727273	1.0191818181818182	0.01818181818181818	0.15454545454545454	0.9000909090909092
train	NESG-SgR50 A-0	0	146.0	0.0273972602739726	0.3698630136986301	0.0410958904109589	0.00684931506849315	0.04794520547945205	0.0547945205479452	0.07534246575342465	0.0547945205479452	0.0684931506849315	0.0821917808219178	0.0821917808219178	0.0410958904109589	0.02054794520547945	0.04794520547945205	0.0273972602739726	0.0410958904109589	0.06164383561643835	0.0547945205479452	0.0684931506849315	0.0410958904109589	0.02054794520547945	0.06164383561643835	1.003904109589041	0.3835616438356164	9.79359660281536	-0.7047945205479452	14862.744999999999	0.10273972602739725	8.287635402947071	0.21232876712328766	0.21232876712328766	1.031917808219178	0.0273972602739726	0.0958904109589041	0.9697260273972602
train	NESG-ShR1 A-0	0	52.0	0.09615384615384616	0.38461538461538464	0.0	0.0	0.07692307692307693	0.07692307692307693	0.038461538461538464	0.019230769230769232	0.038461538461538464	0.11538461538461539	0.09615384615384616	0.11538461538461539	0.07692307692307693	0.057692307692307696	0.0	0.038461538461538464	0.019230769230769232	0.07692307692307693	0.038461538461538464	0.057692307692307696	0.019230769230769232	0.038461538461538464	1.073846153846154	0.46153846153846156	5.5744482714578405	-0.16923076923076924	5322.544999999999	0.15384615384615385	-1.6044557851984758	0.21153846153846154	0.15384615384615385	1.0534615384615384	0.07692307692307693	0.019230769230769232	0.9084615384615383
train	NESG-ShR37 A-0	0	464.0	0.01293103448275862	0.3577586206896552	0.06896551724137931	0.00646551724137931	0.05818965517241379	0.032327586206896554	0.040948275862068964	0.08189655172413793	0.02586206896551724	0.0603448275862069	0.11422413793103449	0.0668103448275862	0.01293103448275862	0.07543103448275862	0.032327586206896554	0.034482758620689655	0.03879310344827586	0.04741379310344827	0.05387931034482758	0.05818965517241379	0.028017241379310345	0.0625	0.9876724137931034	0.39870689655172414	10.149057412484986	-0.621551724137931	44738.625	0.09051724137931035	31.709110594379425	0.21120689655172414	0.1788793103448276	1.0180387931034482	0.01939655172413793	0.15086206896551724	1.014116379310345
train	NESG-ShR4 A-0	0	70.0	0.04285714285714286	0.4714285714285714	0.07142857142857142	0.0	0.04285714285714286	0.11428571428571428	0.04285714285714286	0.02857142857142857	0.02857142857142857	0.07142857142857142	0.14285714285714285	0.08571428571428572	0.02857142857142857	0.02857142857142857	0.0	0.05714285714285714	0.05714285714285714	0.05714285714285714	0.07142857142857142	0.04285714285714286	0.0	0.02857142857142857	1.1055714285714286	0.37142857142857144	9.931752676449836	-0.7700000000000001	6952.455	0.15714285714285714	3.3989780792439817	0.21428571428571427	0.22857142857142856	0.9757142857142856	0.02857142857142857	0.1	0.8964285714285715
train	NESG-ShR41 A-0	0	647.0	0.0077279752704791345	0.41112828438948995	0.05873261205564142	0.00927357032457496	0.04636785162287481	0.0401854714064915	0.030911901081916538	0.07418856259659969	0.015455950540958269	0.06027820710973725	0.1035548686244204	0.05564142194744977	0.02009273570324575	0.05873261205564142	0.06646058732612056	0.03709428129829984	0.04791344667697063	0.0695517774343122	0.07109737248840804	0.04636785162287481	0.02627511591962906	0.061823802163833076	0.9698763523956723	0.3601236476043277	10.183871740940905	-0.7216383307573415	61990.56999999999	0.0865533230293663	44.141865734639076	0.23647604327666152	0.16692426584234932	0.9946058732612055	0.02936630602782071	0.13292117465224113	1.0351159196290571
train	NESG-ShR5 A-0	0	74.0	0.04054054054054054	0.44594594594594594	0.04054054054054054	0.0	0.02702702702702703	0.10810810810810811	0.013513513513513514	0.02702702702702703	0.02702702702702703	0.12162162162162163	0.14864864864864866	0.05405405405405406	0.02702702702702703	0.04054054054054054	0.02702702702702703	0.02702702702702703	0.08108108108108109	0.02702702702702703	0.0945945945945946	0.0945945945945946	0.0	0.013513513513513514	1.0751351351351353	0.36486486486486486	10.734939378192092	-0.5878378378378378	7309.134999999999	0.13513513513513514	7.3988132905043	0.1891891891891892	0.25675675675675674	1.0235135135135134	0.02702702702702703	0.06756756756756757	0.8775675675675675
train	NESG-ShR56 A-0	0	302.0	0.013245033112582781	0.4139072847682119	0.029801324503311258	0.04304635761589404	0.04304635761589404	0.08278145695364239	0.03642384105960265	0.052980132450331126	0.04304635761589404	0.04304635761589404	0.11920529801324503	0.06291390728476821	0.019867549668874173	0.08278145695364239	0.026490066225165563	0.029801324503311258	0.06291390728476821	0.04966887417218543	0.04304635761589404	0.04966887417218543	0.016556291390728478	0.06291390728476821	0.9982450331125827	0.3211920529801324	9.396287523787876	-1.0079470198675495	30508.464999999997	0.12582781456953643	19.654918730621674	0.2052980132450331	0.2251655629139073	0.984635761589404	0.06291390728476821	0.08278145695364239	1.0132450331125828
train	NESG-ShR58 A-0	0	108.0	0.027777777777777776	0.4074074074074074	0.05555555555555555	0.027777777777777776	0.046296296296296294	0.08333333333333333	0.027777777777777776	0.027777777777777776	0.05555555555555555	0.046296296296296294	0.10185185185185185	0.08333333333333333	0.018518518518518517	0.12037037037037036	0.018518518518518517	0.037037037037037035	0.09259259259259259	0.027777777777777776	0.037037037037037035	0.018518518518518517	0.018518518518518517	0.05555555555555555	1.0226851851851853	0.32407407407407407	9.824609239345136	-1.288888888888889	11205.245	0.12962962962962962	8.2675225917017	0.2222222222222222	0.25	0.9673148148148148	0.046296296296296294	0.08333333333333333	1.0025
train	NESG-ShR6 A-0	0	87.0	0.05747126436781609	0.42528735632183906	0.05747126436781609	0.0	0.11494252873563218	0.09195402298850575	0.05747126436781609	0.011494252873563218	0.06896551724137931	0.13793103448275862	0.06896551724137931	0.09195402298850575	0.022988505747126436	0.05747126436781609	0.011494252873563218	0.034482758620689655	0.04597701149425287	0.05747126436781609	0.022988505747126436	0.0	0.011494252873563218	0.034482758620689655	1.0785057471264368	0.41379310344827586	4.87165534170409	-0.6045977011494253	8890.5	0.20689655172413793	-6.634613583861384	0.1724137931034483	0.1839080459770115	0.982183908045977	0.022988505747126436	0.06896551724137931	0.9334482758620689
train	NESG-ShR73 A-0	0	1067.0	0.005623242736644799	0.46954076850984067	0.05810684161199625	0.0	0.08528584817244611	0.09372071227741331	0.015932521087160263	0.06654170571696345	0.020618556701030927	0.038425492033739454	0.06466729147141519	0.05060918462980318	0.011246485473289597	0.07591377694470477	0.041237113402061855	0.061855670103092786	0.023430178069353328	0.09934395501405811	0.09184629803186505	0.06373008434864105	0.0028116213683223993	0.03467666354264293	0.9940112464854732	0.2755388940955951	4.196283363147136	-1.0128397375820057	97679.15999999999	0.1790065604498594	-91.64763475610575	0.3289597000937207	0.10871602624179943	0.9327741330834114	0.011246485473289597	0.1246485473289597	1.0534676663542641
train	NESG-SiR110 A-0	0	986.0	0.006085192697768763	0.3935091277890467	0.10446247464503043	0.005070993914807302	0.05476673427991886	0.06997971602434078	0.0436105476673428	0.09127789046653144	0.02332657200811359	0.0486815415821501	0.036511156186612576	0.08924949290060852	0.015212981744421906	0.032454361054766734	0.059837728194726165	0.034482758620689655	0.08620689655172414	0.05172413793103448	0.0486815415821501	0.07099391480730223	0.014198782961460446	0.019269776876267748	1.025212981744422	0.4056795131845842	7.400287784484116	-0.31328600405679513	90760.16500000001	0.12474645030425964	3.3903328741348133	0.16734279918864098	0.1460446247464503	0.9791379310344829	0.02028397565922921	0.19574036511156187	0.968052738336714
train	NESG-SiR124 A-0	0	388.0	0.01804123711340206	0.30670103092783507	0.17525773195876287	0.005154639175257732	0.05670103092783505	0.028350515463917526	0.028350515463917526	0.10824742268041238	0.030927835051546393	0.02577319587628866	0.01288659793814433	0.11855670103092783	0.01804123711340206	0.02577319587628866	0.05412371134020619	0.030927835051546393	0.0979381443298969	0.02577319587628866	0.030927835051546393	0.09020618556701031	0.020618556701030927	0.015463917525773196	1.0421134020618557	0.49226804123711343	10.608469884697111	0.09046391752577322	34252.845	0.08505154639175258	12.756564250828937	0.1134020618556701	0.14175257731958762	1.002036082474227	0.023195876288659795	0.28350515463917525	0.9416237113402061
train	NYSGRC-001102 A-0	0	1616.0	0.0037128712871287127	0.40470297029702973	0.024133663366336634	0.017945544554455444	0.0426980198019802	0.07054455445544554	0.03341584158415842	0.06188118811881188	0.01547029702970297	0.06311881188118812	0.06373762376237624	0.08106435643564357	0.018564356435643563	0.09405940594059406	0.050742574257425746	0.04888613861386139	0.038985148514851485	0.0891089108910891	0.07301980198019802	0.043316831683168314	0.017945544554455444	0.05136138613861386	0.966460396039604	0.33292079207920794	6.244841564687699	-0.6902846534653465	155537.465	0.11324257425742575	-11.857701609845321	0.30507425742574257	0.11819306930693069	0.9986633663366337	0.03650990099009901	0.08601485148514851	1.0398824257425743
train	NYSGRC-001103 A-0	0	218.0	0.045871559633027525	0.463302752293578	0.03211009174311927	0.013761467889908258	0.0045871559633027525	0.03669724770642202	0.05045871559633028	0.05504587155963303	0.01834862385321101	0.06422018348623854	0.013761467889908258	0.03669724770642202	0.03211009174311927	0.09174311926605505	0.24311926605504589	0.08256880733944955	0.05963302752293578	0.022935779816513763	0.05045871559633028	0.07339449541284404	0.0	0.01834862385321101	0.898440366972477	0.3073394495412844	10.245810770407054	-0.5926605504587158	20242.855	0.04128440366972477	7.785429933761838	0.24770642201834864	0.09174311926605505	0.9709633027522937	0.045871559633027525	0.0871559633027523	1.0790825688073395
train	NYSGRC-001104 A-0	0	882.0	0.006802721088435374	0.4013605442176871	0.045351473922902494	0.007936507936507936	0.05555555555555555	0.049886621315192746	0.06575963718820861	0.048752834467120185	0.0045351473922902496	0.08956916099773243	0.06802721088435375	0.08503401360544217	0.011337868480725623	0.06689342403628118	0.04081632653061224	0.02834467120181406	0.017006802721088437	0.1417233560090703	0.07369614512471655	0.06575963718820861	0.0045351473922902496	0.02947845804988662	0.9844557823129251	0.3968253968253968	4.752299350415188	-0.04138321995464854	80950.075	0.1054421768707483	-17.280322097907813	0.31065759637188206	0.08956916099773243	1.0272108843537415	0.01927437641723356	0.09410430839002268	0.9995804988662131
train	NYSGRC-001105 A-0	0	938.0	0.008528784648187633	0.4275053304904051	0.023454157782515993	0.06609808102345416	0.042643923240938165	0.08528784648187633	0.02771855010660981	0.06183368869936034	0.026652452025586353	0.07356076759061833	0.07889125799573561	0.05543710021321962	0.0255863539445629	0.07142857142857142	0.05863539445628998	0.04371002132196162	0.04157782515991471	0.0767590618336887	0.04584221748400853	0.04797441364605544	0.0021321961620469083	0.04477611940298507	0.9715351812366737	0.3006396588486141	6.815794650618728	-0.6261194029850747	89536.525	0.1279317697228145	-2.89781871658964	0.23773987206823027	0.14712153518123666	0.9805223880597015	0.09168443496801706	0.08528784648187633	1.0339765458422174
train	NYSGRC-001107 A-0	0	323.0	0.030959752321981424	0.5479876160990712	0.02786377708978328	0.006191950464396285	0.10526315789473684	0.18575851393188855	0.01238390092879257	0.08978328173374613	0.018575851393188854	0.06501547987616099	0.1609907120743034	0.05263157894736842	0.01238390092879257	0.09597523219814241	0.0030959752321981426	0.02786377708978328	0.018575851393188854	0.04643962848297214	0.015479876160990712	0.03715170278637771	0.0030959752321981426	0.015479876160990712	1.0702786377708977	0.2260061919504644	4.360880227152626	-1.5622291021671824	30989.07	0.29102167182662536	-34.620372960150604	0.18575851393188855	0.19814241486068113	0.8396904024767801	0.018575851393188854	0.11764705882352941	1.0335294117647058
train	NYSGRC-001108 A-0	0	1012.0	0.00691699604743083	0.4367588932806324	0.029644268774703556	0.014822134387351778	0.044466403162055336	0.06521739130434782	0.05039525691699605	0.038537549407114624	0.019762845849802372	0.08992094861660078	0.10375494071146245	0.09683794466403162	0.024703557312252964	0.06324110671936758	0.05138339920948617	0.03557312252964427	0.03557312252964427	0.1007905138339921	0.05039525691699605	0.037549407114624504	0.011857707509881422	0.03557312252964427	1.007598814229249	0.37648221343873517	9.606968409680444	-0.41936758893280635	98268.945	0.10968379446640317	34.32785210500941	0.25	0.1590909090909091	1.003201581027668	0.039525691699604744	0.06818181818181818	0.9871640316205533
train	NYSGRC-001111 A-0	0	742.0	0.006738544474393531	0.522911051212938	0.04177897574123989	0.0013477088948787063	0.05660377358490566	0.09568733153638814	0.02830188679245283	0.05660377358490566	0.009433962264150943	0.04986522911051213	0.0876010781671159	0.07412398921832884	0.026954177897574125	0.06873315363881402	0.04851752021563342	0.02830188679245283	0.057951482479784364	0.14824797843665768	0.05121293800539083	0.04716981132075472	0.0	0.0215633423180593	1.0033018867924528	0.28975741239892183	6.2762284265869175	-0.8747978436657682	68994.965	0.1522911051212938	-3.3401938210365927	0.29649595687331537	0.15498652291105122	0.9181401617250674	0.02830188679245283	0.09838274932614555	1.04177897574124
train	NYSGRC-001112 A-0	0	992.0	0.006048387096774193	0.3810483870967742	0.03024193548387097	0.017137096774193547	0.038306451612903226	0.0625	0.06955645161290322	0.04435483870967742	0.021169354838709676	0.08669354838709678	0.07459677419354839	0.09475806451612903	0.02217741935483871	0.08669354838709678	0.03125	0.03931451612903226	0.04435483870967742	0.0907258064516129	0.04435483870967742	0.034274193548387094	0.015120967741935484	0.05241935483870968	0.9985383064516129	0.40524193548387094	8.958303832546022	-0.37691532258064514	98324.61499999999	0.10080645161290322	22.488400991548673	0.2610887096774194	0.14012096774193547	1.0330645161290322	0.03931451612903226	0.07459677419354839	0.9860080645161289
train	NYSGRC-001115 A-0	0	2091.0	0.001912960306073649	0.45528455284552843	0.02773792443806791	0.014347202295552367	0.06217120994739359	0.0899091343854615	0.041128646580583454	0.05404112864658058	0.018173122907699665	0.07938785270205644	0.08608321377331421	0.09469153515064563	0.01912960306073649	0.06217120994739359	0.03825920612147298	0.040172166427546625	0.05643232902917265	0.08225729316116691	0.04399808703969393	0.04447632711621234	0.012434241989478718	0.03299856527977044	1.0179053084648493	0.3519846963175514	6.488769981172209	-0.6306551889048303	204021.43	0.15208034433285508	-11.624870075554725	0.22859875657580106	0.1606886657101865	0.9821903395504544	0.03347680535628886	0.08177905308464849	0.9903108560497369
train	NYSGRC-001116 A-0	0	1007.0	0.006951340615690168	0.44786494538232374	0.019860973187686197	0.005958291956305859	0.05263157894736842	0.09433962264150944	0.0506454816285998	0.030784508440913606	0.015888778550148957	0.09731876861966236	0.1211519364448858	0.1300893743793446	0.013902681231380337	0.07646474677259185	0.009930486593843098	0.0407149950347567	0.029791459781529295	0.09930486593843098	0.03773584905660377	0.041708043694141016	0.00893743793445879	0.022840119165839126	1.0505461767626612	0.3853028798411122	8.384152180288964	-0.427408142999007	98978.13	0.14697120158887786	7.693176350189361	0.2542204568023833	0.16683217477656406	1.0048957298907648	0.019860973187686197	0.0506454816285998	0.9498411122144985
train	NYSGRC-001119 A-0	0	1114.0	0.004488330341113106	0.4964093357271095	0.04578096947935368	0.004488330341113106	0.04757630161579892	0.09515260323159784	0.0421903052064632	0.05296229802513465	0.009874326750448833	0.06014362657091562	0.08797127468581688	0.06732495511669659	0.013464991023339317	0.0718132854578097	0.05116696588868941	0.05385996409335727	0.0296229802513465	0.1310592459605027	0.06552962298025135	0.0421903052064632	0.0017953321364452424	0.026032315978456014	1.0016337522441652	0.2989228007181329	4.9545992825476874	-0.7956014362657092	103630.125	0.14272890484739678	-25.464573351481505	0.322262118491921	0.12746858168761221	0.9413375224416518	0.017953321364452424	0.09874326750448834	1.0312118491921005
train	NYSGRC-001121 A-0	0	297.0	0.04377104377104377	0.37037037037037035	0.020202020202020204	0.030303030303030304	0.050505050505050504	0.06060606060606061	0.04713804713804714	0.020202020202020204	0.0	0.1111111111111111	0.10774410774410774	0.12457912457912458	0.030303030303030304	0.08080808080808081	0.026936026936026935	0.04040404040404041	0.020202020202020204	0.06397306397306397	0.04713804713804714	0.06060606060606061	0.013468013468013467	0.04377104377104377	1.0283838383838384	0.4511784511784512	8.387605017884855	0.0010101010101010006	29389.619999999995	0.1111111111111111	4.652465648114877	0.23232323232323232	0.12794612794612795	1.0738720538720539	0.06060606060606061	0.04040404040404041	0.9361616161616161
train	NYSGRC-001122 A-0	0	461.0	0.013015184381778741	0.3774403470715835	0.021691973969631236	0.021691973969631236	0.03470715835140998	0.06724511930585683	0.06724511930585683	0.05422993492407809	0.013015184381778741	0.10412147505422993	0.1019522776572668	0.09761388286334056	0.01735357917570499	0.11496746203904555	0.01735357917570499	0.02386117136659436	0.03253796095444685	0.09978308026030369	0.03253796095444685	0.039045553145336226	0.010845986984815618	0.028199566160520606	0.9981778741865509	0.38611713665943603	9.50660834659217	-0.3088937093275489	44644.119999999995	0.1019522776572668	16.078064385146845	0.27114967462039047	0.1475054229934924	1.0240130151843818	0.039045553145336226	0.07592190889370933	0.993817787418655
train	NYSGRC-001123 A-0	0	261.0	0.03065134099616858	0.5862068965517241	0.01532567049808429	0.02681992337164751	0.038314176245210725	0.04597701149425287	0.04980842911877394	0.05363984674329502	0.011494252873563218	0.03065134099616858	0.04980842911877394	0.05363984674329502	0.011494252873563218	0.05363984674329502	0.07279693486590039	0.019157088122605363	0.0842911877394636	0.27586206896551724	0.034482758620689655	0.06130268199233716	0.0	0.011494252873563218	0.9147126436781609	0.23371647509578544	10.301827949529773	-0.7026819923371648	23470.379999999997	0.0842911877394636	13.43391638565748	0.3831417624521073	0.14559386973180077	0.9252873563218391	0.038314176245210725	0.06896551724137931	1.1242528735632185
train	NYSGRC-001125 A-0	0	1002.0	0.005988023952095809	0.5	0.03493013972055888	0.006986027944111776	0.04790419161676647	0.05788423153692615	0.04291417165668663	0.03093812375249501	0.013972055888223553	0.07984031936127745	0.08183632734530938	0.06487025948103792	0.016966067864271458	0.07385229540918163	0.07784431137724551	0.04291417165668663	0.04091816367265469	0.1506986027944112	0.041916167664670656	0.04590818363273453	0.00499001996007984	0.041916167664670656	0.9700199600798403	0.3323353293413174	9.385446187640746	-0.6414171656686627	95028.095	0.10578842315369262	20.122750137087564	0.3093812375249501	0.13672654690618763	0.9728243512974052	0.023952095808383235	0.0658682634730539	1.0457884231536925
train	NYSGRC-001126 A-0	0	1258.0	0.005564387917329093	0.4395866454689984	0.015103338632750398	0.00397456279809221	0.05087440381558029	0.10015898251192369	0.04689984101748808	0.026232114467408585	0.016693163751987282	0.11128775834658187	0.11208267090620032	0.11844197138314785	0.01589825119236884	0.08744038155802862	0.015103338632750398	0.04769475357710652	0.03418124006359301	0.0794912559618442	0.03656597774244833	0.031001589825119236	0.00397456279809221	0.04689984101748808	1.0427742448330684	0.38950715421303655	6.899274109288847	-0.554610492845787	126285.515	0.151033386327504	-1.0588216089833793	0.25119236883942764	0.16295707472178061	1.0129888712241653	0.01987281399046105	0.04133545310015898	0.9530763116057234
train	NYSGRC-001127 A-0	0	1316.0	0.004559270516717325	0.4217325227963526	0.03343465045592705	0.015957446808510637	0.03571428571428571	0.0668693009118541	0.05623100303951368	0.07142857142857142	0.012917933130699088	0.08890577507598785	0.08738601823708207	0.0790273556231003	0.012917933130699088	0.07446808510638298	0.044072948328267476	0.03115501519756839	0.037993920972644375	0.11854103343465046	0.04559270516717325	0.05547112462006079	0.0060790273556231	0.025835866261398176	0.9837462006079026	0.35790273556231	9.412021832986436	-0.331306990881459	122742.025	0.10258358662613981	33.45237971733465	0.26975683890577506	0.13829787234042554	1.0002811550151975	0.028875379939209727	0.10486322188449848	1.0106382978723405
train	NYSGRC-001128 A-0	0	579.0	0.0051813471502590676	0.531951640759931	0.024179620034542316	0.039723661485319514	0.04835924006908463	0.13126079447322972	0.025906735751295335	0.039723661485319514	0.0069084628670120895	0.055267702936096716	0.14162348877374784	0.07599309153713299	0.017271157167530225	0.07426597582037997	0.02936096718480138	0.055267702936096716	0.024179620034542316	0.10189982728842832	0.04835924006908463	0.03626943005181347	0.0017271157167530224	0.022452504317789293	1.0349222797927462	0.25906735751295334	5.416814907404672	-1.0362694300518134	55682.96000000001	0.17962003454231434	-7.740374650505558	0.27979274611398963	0.17271157167530224	0.9202590673575131	0.05699481865284974	0.06390328151986183	1.0144041450777204
train	NYSGRC-001133 A-0	0	429.0	0.02097902097902098	0.40093240093240096	0.04428904428904429	0.02097902097902098	0.04895104895104895	0.06293706293706294	0.07459207459207459	0.04428904428904429	0.009324009324009324	0.07226107226107226	0.08391608391608392	0.1585081585081585	0.018648018648018648	0.05128205128205128	0.02097902097902098	0.030303030303030304	0.04428904428904429	0.10955710955710955	0.03496503496503497	0.04428904428904429	0.004662004662004662	0.02097902097902098	1.0383216783216782	0.4382284382284382	8.706392035945228	0.06153846153846152	41031.74	0.11188811188811189	7.632056035609914	0.2261072261072261	0.13752913752913754	1.0270629370629372	0.039627039627039624	0.08857808857808858	0.9427972027972028
train	NYSGRC-001134 A-0	0	1240.0	0.004838709677419355	0.43306451612903224	0.04516129032258064	0.004032258064516129	0.05967741935483871	0.06612903225806452	0.03225806451612903	0.06935483870967742	0.012096774193548387	0.0846774193548387	0.07741935483870968	0.08709677419354839	0.02338709677419355	0.0467741935483871	0.04758064516129032	0.03064516129032258	0.06129032258064516	0.09032258064516129	0.056451612903225805	0.06612903225806452	0.008870967741935484	0.03064516129032258	1.0054838709677418	0.3782258064516129	9.425327249977979	-0.37532258064516133	116638.33499999999	0.12580645161290321	19.475968045891477	0.22419354838709676	0.15080645161290324	0.9996370967741935	0.027419354838709678	0.11451612903225807	0.9865403225806452
train	NYSGRC-001136 A-0	0	238.0	0.02100840336134454	0.41596638655462187	0.0546218487394958	0.012605042016806723	0.058823529411764705	0.058823529411764705	0.05042016806722689	0.037815126050420166	0.004201680672268907	0.06302521008403361	0.06722689075630252	0.1092436974789916	0.04201680672268908	0.046218487394957986	0.04201680672268908	0.037815126050420166	0.046218487394957986	0.10504201680672269	0.05042016806722689	0.08403361344537816	0.0	0.029411764705882353	1.0307983193277312	0.4327731092436975	6.02276941501573	-0.026890756302521003	22414.515	0.11764705882352941	-0.9219019635658547	0.23949579831932774	0.11764705882352941	1.0258823529411765	0.0546218487394958	0.09243697478991597	0.9519747899159664
train	NYSGRC-001138 A-0	0	1769.0	0.002826455624646693	0.4183154324477106	0.04465799886941775	0.016958733747880157	0.054267947993216506	0.08083663086489543	0.041831543244771056	0.07122668174109667	0.017524024872809497	0.06840022611644997	0.06331260599208592	0.08196721311475409	0.018654607122668174	0.05144149236856981	0.05031091011871114	0.029395138496325607	0.05031091011871114	0.08988128886376484	0.05652911249293386	0.059355568117580554	0.016958733747880157	0.03617863199547767	0.9984963256076879	0.36800452232899944	5.417710119512013	-0.4240248728094969	167473.27000000002	0.13510457885811192	-31.375371965938086	0.22724703222159412	0.13114754098360656	0.9898699830412662	0.035613340870548335	0.11588468061051442	1.0005370265686828
train	NYSGRC-001139 A-0	0	617.0	0.009724473257698542	0.4327390599675851	0.050243111831442464	0.006482982171799027	0.059967585089141004	0.09238249594813615	0.03727714748784441	0.03889789303079417	0.01620745542949757	0.06320907617504051	0.055105348460291734	0.12317666126418152	0.014586709886547812	0.05834683954619125	0.055105348460291734	0.02106969205834684	0.03241491085899514	0.1166936790923825	0.055105348460291734	0.05834683954619125	0.014586709886547812	0.03079416531604538	1.0189303079416532	0.39222042139384117	4.354021703971402	-0.27633711507293357	58066.26	0.15235008103727715	-37.73036214596853	0.25121555915721233	0.10372771474878444	0.9811507293354943	0.02106969205834684	0.08914100486223663	0.9863047001620745
train	NYSGRC-001140 A-0	0	543.0	0.016574585635359115	0.4530386740331492	0.01289134438305709	0.0055248618784530384	0.055248618784530384	0.0847145488029466	0.04788213627992634	0.027624309392265192	0.009208103130755065	0.10865561694290976	0.09944751381215469	0.11602209944751381	0.01289134438305709	0.07918968692449356	0.03314917127071823	0.02394106813996317	0.020257826887661142	0.13627992633517497	0.058931860036832415	0.034990791896869246	0.003683241252302026	0.029465930018416207	1.0103683241252301	0.3664825046040516	5.083266263476685	-0.3429097605893186	52032.67999999999	0.13996316758747698	-9.921120465112907	0.2983425414364641	0.1289134438305709	0.999134438305709	0.01841620626151013	0.040515653775322284	0.9894106813996317
train	NYSGRC-001144 A-0	0	458.0	0.015283842794759825	0.462882096069869	0.05458515283842795	0.019650655021834062	0.05895196506550218	0.0851528384279476	0.03711790393013101	0.0611353711790393	0.017467248908296942	0.08951965065502183	0.07641921397379912	0.08078602620087336	0.017467248908296942	0.03275109170305677	0.039301310043668124	0.04585152838427948	0.06986899563318777	0.08733624454148471	0.048034934497816595	0.03056768558951965	0.010917030567685589	0.03711790393013101	1.0226855895196507	0.35807860262008734	7.658911855617693	-0.5740174672489082	44123.065	0.14410480349344978	2.6066863983227933	0.21397379912663755	0.16375545851528384	0.9777729257641922	0.03711790393013101	0.11572052401746726	0.981353711790393
train	NYSGRC-001145 A-0	0	1302.0	0.004608294930875576	0.40706605222734255	0.03379416282642089	0.018433179723502304	0.040706605222734255	0.0629800307219662	0.059907834101382486	0.03609831029185868	0.017665130568356373	0.08602150537634409	0.06912442396313365	0.1098310291858679	0.009216589861751152	0.07603686635944701	0.03686635944700461	0.03302611367127496	0.03609831029185868	0.1282642089093702	0.041474654377880185	0.05145929339477726	0.0015360983102918587	0.05145929339477726	0.9912826420890938	0.4032258064516129	7.64740342733445	-0.19377880184331797	124891.635	0.10368663594470046	6.776935064185068	0.27880184331797236	0.1228878648233487	1.0302611367127497	0.027649769585253458	0.06989247311827956	0.9903072196620583
train	NYSGRC-001146 A-0	0	177.0	0.02824858757062147	0.384180790960452	0.0903954802259887	0.005649717514124294	0.022598870056497175	0.07344632768361582	0.03954802259887006	0.04519774011299435	0.01694915254237288	0.05084745762711865	0.11864406779661017	0.14124293785310735	0.022598870056497175	0.05084745762711865	0.02824858757062147	0.05084745762711865	0.02824858757062147	0.062146892655367235	0.07909604519774012	0.05649717514124294	0.0	0.01694915254237288	1.069039548022599	0.4180790960451977	10.309875348924617	-0.1932203389830509	16471.43	0.096045197740113	9.613118166605442	0.24293785310734464	0.1638418079096045	1.0055367231638417	0.02824858757062147	0.13559322033898305	0.9159887005649717
train	NYSGRC-001149 A-0	0	825.0	0.012121212121212121	0.4084848484848485	0.02666666666666667	0.037575757575757575	0.05090909090909091	0.0703030303030303	0.048484848484848485	0.05333333333333334	0.013333333333333334	0.08242424242424243	0.07757575757575758	0.06787878787878789	0.01575757575757576	0.09333333333333334	0.048484848484848485	0.04	0.03878787878787879	0.08242424242424243	0.06060606060606061	0.04727272727272727	0.014545454545454545	0.030303030303030304	0.9773333333333333	0.3333333333333333	6.689800014629303	-0.5353939393939394	79139.51	0.12121212121212122	-2.3220799120824154	0.27636363636363637	0.1296969696969697	1.0015151515151515	0.05333333333333334	0.08	1.0237575757575759
train	NYSGRC-001150 A-0	0	566.0	0.01060070671378092	0.49823321554770317	0.03180212014134275	0.014134275618374558	0.07420494699646643	0.10424028268551237	0.019434628975265017	0.0353356890459364	0.0088339222614841	0.053003533568904596	0.10247349823321555	0.09187279151943463	0.0176678445229682	0.05653710247349823	0.04063604240282685	0.038869257950530034	0.030035335689045935	0.10777385159010601	0.0989399293286219	0.05653710247349823	0.0	0.0176678445229682	1.0220848056537102	0.2879858657243816	4.603342014407274	-0.7734982332155477	52985.555	0.1784452296819788	-25.044408433040232	0.30212014134275617	0.1413427561837456	0.9454946996466431	0.03180212014134275	0.06713780918727916	1.0057773851590106
train	NESG-ChR75 A-0	0	698.0	0.0071633237822349575	0.3982808022922636	0.08882521489971347	0.01002865329512894	0.06017191977077364	0.0659025787965616	0.04011461318051576	0.07449856733524356	0.01862464183381089	0.06303724928366762	0.08739255014326648	0.07736389684813753	0.015759312320916905	0.06017191977077364	0.04297994269340974	0.034383954154727794	0.04011461318051576	0.0673352435530086	0.044412607449856735	0.05157593123209169	0.0071633237822349575	0.050143266475644696	1.01378223495702	0.3939828080229226	7.767483091448434	-0.4868194842406876	65159.825	0.12607449856733524	3.871571509148623	0.20630372492836677	0.14613180515759314	0.9794985673352437	0.025787965616045846	0.16332378223495703	0.9979083094555874
train	NESG-ChR84 A-0	0	758.0	0.0079155672823219	0.36675461741424803	0.09234828496042216	0.009234828496042216	0.051451187335092345	0.06464379947229551	0.036939313984168866	0.06464379947229551	0.0158311345646438	0.06860158311345646	0.0712401055408971	0.08443271767810026	0.023746701846965697	0.055408970976253295	0.04353562005277045	0.036939313984168866	0.032981530343007916	0.06596306068601583	0.06596306068601583	0.06860158311345646	0.013192612137203167	0.03430079155672823	1.026358839050132	0.42216358839050133	6.136301866663385	-0.20184696569920843	70005.535	0.11609498680738786	-6.35902861376681	0.22427440633245382	0.12005277044854881	1.007401055408971	0.032981530343007916	0.15699208443271767	0.965065963060686
train	NESG-ChR89 A-0	0	896.0	0.005580357142857143	0.42075892857142855	0.07477678571428571	0.008928571428571428	0.06361607142857142	0.0625	0.03571428571428571	0.0625	0.021205357142857144	0.06919642857142858	0.125	0.08370535714285714	0.020089285714285716	0.044642857142857144	0.05133928571428571	0.027901785714285716	0.03459821428571429	0.05580357142857143	0.05357142857142857	0.0546875	0.013392857142857142	0.036830357142857144	1.0277232142857142	0.38839285714285715	9.803715108533655	-0.5013392857142858	84745.275	0.12611607142857142	34.30041164534616	0.18191964285714285	0.18080357142857142	0.9797991071428571	0.029017857142857144	0.13727678571428573	0.9796986607142857
train	NESG-ChR97 A-0	0	514.0	0.007782101167315175	0.5155642023346303	0.048638132295719845	0.011673151750972763	0.048638132295719845	0.07976653696498054	0.033073929961089495	0.048638132295719845	0.011673151750972763	0.05058365758754864	0.09533073929961089	0.058365758754863814	0.019455252918287938	0.09533073929961089	0.06031128404669261	0.0933852140077821	0.07782101167315175	0.06031128404669261	0.04085603112840467	0.042801556420233464	0.005836575875486381	0.017509727626459144	1.0099027237354086	0.27626459143968873	10.243806885328986	-1.214591439688716	50036.015	0.12840466926070038	24.22317361640323	0.2898832684824903	0.18482490272373542	0.9435603112840467	0.0311284046692607	0.09727626459143969	1.0272762645914397
train	NESG-ClR39 A-0	0	460.0	0.010869565217391304	0.35	0.06086956521739131	0.01956521739130435	0.05434782608695652	0.06521739130434782	0.03695652173913044	0.08043478260869565	0.013043478260869565	0.08043478260869565	0.08695652173913043	0.06956521739130435	0.017391304347826087	0.06956521739130435	0.02391304347826087	0.02391304347826087	0.04565217391304348	0.05	0.04565217391304348	0.1	0.004347826086956522	0.05217391304347826	1.0058913043478261	0.4217391304347826	8.501571816513266	-0.20478260869565215	43204.384999999995	0.11956521739130435	7.106963352935431	0.1891304347826087	0.14565217391304347	1.04	0.03695652173913044	0.14130434782608695	0.9688695652173913
train	NESG-ClR49 A-0	0	252.0	0.01984126984126984	0.376984126984127	0.0873015873015873	0.007936507936507936	0.047619047619047616	0.09523809523809523	0.051587301587301584	0.05952380952380952	0.007936507936507936	0.09523809523809523	0.0992063492063492	0.06349206349206349	0.015873015873015872	0.05555555555555555	0.007936507936507936	0.027777777777777776	0.04365079365079365	0.05555555555555555	0.07936507936507936	0.08333333333333333	0.0	0.015873015873015872	1.0626587301587302	0.4126984126984127	7.295199131781772	-0.1861111111111111	23409.425	0.14285714285714285	0.3609454848703635	0.21825396825396826	0.15079365079365079	1.0166666666666666	0.023809523809523808	0.14682539682539683	0.9131746031746032
train	NESG-ClR65 A-0	0	374.0	0.013368983957219251	0.39037433155080214	0.0374331550802139	0.0106951871657754	0.045454545454545456	0.08288770053475936	0.053475935828877004	0.07219251336898395	0.0106951871657754	0.13368983957219252	0.08021390374331551	0.08021390374331551	0.02406417112299465	0.058823529411764705	0.0374331550802139	0.026737967914438502	0.053475935828877004	0.06417112299465241	0.0427807486631016	0.040106951871657755	0.008021390374331552	0.0374331550802139	1.0181283422459892	0.4144385026737968	8.164592531929255	-0.19786096256684493	36071.215	0.12834224598930483	2.7841568987688987	0.1925133689839572	0.1443850267379679	1.024385026737968	0.034759358288770054	0.10962566844919786	0.9545454545454546
train	NESG-ClR71 A-0	0	405.0	0.012345679012345678	0.44938271604938274	0.03950617283950617	0.01728395061728395	0.03209876543209877	0.06419753086419754	0.03950617283950617	0.04938271604938271	0.014814814814814815	0.07160493827160494	0.13580246913580246	0.08395061728395062	0.007407407407407408	0.056790123456790124	0.019753086419753086	0.05185185185185185	0.07901234567901234	0.06666666666666667	0.04691358024691358	0.07407407407407407	0.014814814814814815	0.0345679012345679	1.025283950617284	0.3654320987654321	10.80636789388969	-0.654320987654321	40063.21	0.0962962962962963	49.159241699387415	0.2222222222222222	0.22962962962962963	1.0256543209876543	0.024691358024691357	0.08888888888888889	0.9561481481481482
train	NESG-ClR74 A-0	0	167.0	0.023952095808383235	0.4431137724550898	0.059880239520958084	0.0	0.0718562874251497	0.11377245508982035	0.029940119760479042	0.041916167664670656	0.005988023952095809	0.08383233532934131	0.1317365269461078	0.08982035928143713	0.017964071856287425	0.05389221556886228	0.011976047904191617	0.017964071856287425	0.05389221556886228	0.041916167664670656	0.03592814371257485	0.0718562874251497	0.005988023952095809	0.059880239520958084	1.072934131736527	0.41916167664670656	7.247818365288313	-0.6083832335329342	16557.039999999997	0.18562874251497005	0.17143208950436772	0.1497005988023952	0.19161676646706588	0.9928143712574851	0.017964071856287425	0.10179640718562874	0.9293413173652694
train	NESG-ClR86 A-0	0	121.0	0.03305785123966942	0.4297520661157025	0.03305785123966942	0.06611570247933884	0.01652892561983471	0.09090909090909091	0.049586776859504134	0.049586776859504134	0.024793388429752067	0.05785123966942149	0.08264462809917356	0.09917355371900827	0.024793388429752067	0.04132231404958678	0.0743801652892562	0.03305785123966942	0.05785123966942149	0.0743801652892562	0.01652892561983471	0.05785123966942149	0.0	0.049586776859504134	1.0005785123966942	0.371900826446281	8.330323911530574	-0.28181818181818175	11769.61	0.10743801652892562	4.393797764182539	0.1652892561983471	0.1652892561983471	0.9990909090909091	0.09090909090909091	0.08264462809917356	0.9791735537190083
train	NESG-CmR107 A-0	0	242.0	0.01652892561983471	0.4256198347107438	0.1115702479338843	0.0	0.024793388429752067	0.1446280991735537	0.03305785123966942	0.04132231404958678	0.004132231404958678	0.07851239669421488	0.10330578512396695	0.09090909090909091	0.028925619834710745	0.10330578512396695	0.004132231404958678	0.045454545454545456	0.06611570247933884	0.0371900826446281	0.0371900826446281	0.024793388429752067	0.0	0.02066115702479339	1.1103305785123967	0.3884297520661157	7.269432219290382	-0.7818181818181817	23396.985	0.16942148760330578	0.19025834342117065	0.2231404958677686	0.17355371900826447	0.940702479338843	0.028925619834710745	0.15289256198347106	0.9169421487603306
train	NESG-CmR52 A-0	0	1942.0	0.0025746652935118436	0.38877445932028837	0.04325437693099897	0.006694129763130793	0.07929969104016478	0.07363542739443872	0.027806385169927908	0.07878475798146241	0.008753861997940269	0.07672502574665294	0.07260556127703399	0.06024716786817714	0.017507723995880537	0.08187435633367662	0.03038105046343975	0.021627188465499485	0.0607621009268795	0.05046343975283213	0.06488156539649846	0.054067971163748715	0.007723995880535531	0.08290422245108137	0.9791349124613801	0.3702368692070031	5.110214733598499	-0.7557672502574666	188604.525	0.1529351184346035	-34.25344806336483	0.2188465499485067	0.14212152420185376	1.001503604531411	0.02420185375901133	0.12203913491246138	1.0263594232749742
train	NESG-CmR68 A-0	0	582.0	0.00859106529209622	0.39862542955326463	0.070446735395189	0.006872852233676976	0.05670103092783505	0.08934707903780069	0.024054982817869417	0.08419243986254296	0.013745704467353952	0.070446735395189	0.06872852233676977	0.10824742268041238	0.02577319587628866	0.03951890034364261	0.029209621993127148	0.020618556701030927	0.07903780068728522	0.054982817869415807	0.044673539518900345	0.09106529209621993	0.003436426116838488	0.018900343642611683	1.0462714776632303	0.41237113402061853	7.883988359134642	-0.20154639175257735	54023.065	0.14604810996563575	2.7849867816979526	0.15979381443298968	0.16151202749140894	0.9991065292096221	0.03264604810996564	0.15463917525773196	0.937491408934708
train	NESG-CpR102 A-0	0	138.0	0.043478260869565216	0.3695652173913043	0.050724637681159424	0.021739130434782608	0.09420289855072464	0.08695652173913043	0.014492753623188406	0.057971014492753624	0.050724637681159424	0.10144927536231885	0.08695652173913043	0.07971014492753623	0.036231884057971016	0.050724637681159424	0.036231884057971016	0.014492753623188406	0.014492753623188406	0.036231884057971016	0.007246376811594203	0.043478260869565216	0.007246376811594203	0.10869565217391304	1.0210144927536233	0.4420289855072464	4.712418877417957	-0.4949275362318841	13736.404999999999	0.18115942028985507	-9.489379171253447	0.10869565217391304	0.15217391304347827	1.0008695652173913	0.057971014492753624	0.10869565217391304	0.986376811594203
train	NESG-CpR107 A-0	0	136.0	0.022058823529411766	0.4117647058823529	0.029411764705882353	0.0661764705882353	0.051470588235294115	0.07352941176470588	0.007352941176470588	0.03676470588235294	0.03676470588235294	0.09558823529411764	0.14705882352941177	0.07352941176470588	0.022058823529411766	0.058823529411764705	0.007352941176470588	0.04411764705882353	0.08088235294117647	0.007352941176470588	0.0661764705882353	0.007352941176470588	0.022058823529411766	0.0661764705882353	1.0216176470588234	0.3235294117647059	9.757121466131636	-1.0161764705882352	14175.405	0.125	14.842383242785619	0.17647058823529413	0.2647058823529412	1.012794117647059	0.08823529411764706	0.0661764705882353	0.9718382352941175
train	NESG-CpR129 A-0	0	310.0	0.016129032258064516	0.36451612903225805	0.04516129032258064	0.016129032258064516	0.05806451612903226	0.08064516129032258	0.01935483870967742	0.0935483870967742	0.012903225806451613	0.13225806451612904	0.1064516129032258	0.08709677419354839	0.025806451612903226	0.08064516129032258	0.01935483870967742	0.0064516129032258064	0.01935483870967742	0.07419354838709677	0.041935483870967745	0.05161290322580645	0.0	0.02903225806451613	1.0109354838709677	0.3903225806451613	5.811102655121165	-0.16096774193548388	28304.494999999995	0.13870967741935483	-3.24970952052778	0.2032258064516129	0.13870967741935483	1.0001612903225807	0.041935483870967745	0.13870967741935483	0.9850000000000001
train	NESG-CpR152 A-0	0	878.0	0.0056947608200455585	0.3804100227790433	0.06264236902050115	0.018223234624145785	0.06719817767653759	0.08769931662870159	0.04441913439635535	0.06947608200455581	0.011389521640091117	0.08769931662870159	0.08656036446469248	0.08656036446469248	0.014806378132118452	0.05694760820045558	0.04100227790432802	0.012528473804100227	0.0193621867881549	0.06605922551252848	0.05239179954441914	0.06264236902050115	0.010250569476082005	0.04214123006833713	1.0198291571753986	0.41116173120728927	4.512237762387078	-0.1958997722095672	81977.755	0.1548974943052392	-41.07652767478956	0.18792710706150342	0.11731207289293849	0.9975740318906606	0.03302961275626424	0.13211845102505695	0.9762870159453303
train	NESG-CpR169 A-0	0	270.0	0.022222222222222223	0.362962962962963	0.014814814814814815	0.025925925925925925	0.05555555555555555	0.05925925925925926	0.07037037037037037	0.05185185185185185	0.011111111111111112	0.0962962962962963	0.14074074074074075	0.10740740740740741	0.025925925925925925	0.08148148148148149	0.018518518518518517	0.011111111111111112	0.037037037037037035	0.040740740740740744	0.037037037037037035	0.04814814814814815	0.014814814814814815	0.05185185185185185	1.0184814814814815	0.42962962962962964	9.875680698490648	-0.28518518518518526	27200.785	0.11481481481481481	17.43025991113675	0.17037037037037037	0.18888888888888888	1.048185185185185	0.05185185185185185	0.06666666666666667	0.9581481481481481
train	NESG-MgR14 A-0	0	1616.0	0.004331683168316832	0.5352722772277227	0.03650990099009901	0.0006188118811881188	0.07735148514851485	0.16336633663366337	0.053836633663366336	0.022277227722772276	0.009900990099009901	0.043316831683168314	0.06930693069306931	0.055693069306930694	0.0006188118811881188	0.05198019801980198	0.07054455445544554	0.0686881188118812	0.011757425742574257	0.07425742574257425	0.07116336633663366	0.08292079207920793	0.01547029702970297	0.02042079207920792	1.0537252475247525	0.3087871287128713	3.817621912384367	-0.9172029702970296	156568.07499999998	0.2407178217821782	-253.89023692599864	0.2660891089108911	0.09096534653465346	0.9306249999999999	0.0012376237623762376	0.058787128712871284	0.9796039603960396
train	NESG-MgR5 A-0	0	72.0	0.041666666666666664	0.3888888888888889	0.013888888888888888	0.013888888888888888	0.027777777777777776	0.013888888888888888	0.013888888888888888	0.041666666666666664	0.09722222222222222	0.05555555555555555	0.1388888888888889	0.09722222222222222	0.013888888888888888	0.08333333333333333	0.013888888888888888	0.041666666666666664	0.09722222222222222	0.05555555555555555	0.1111111111111111	0.041666666666666664	0.013888888888888888	0.013888888888888888	0.9830555555555556	0.2638888888888889	11.982258911997832	-1.1458333333333333	7253.834999999999	0.041666666666666664	15.56077913159001	0.2916666666666667	0.3333333333333333	1.0180555555555555	0.027777777777777776	0.05555555555555555	0.9947222222222221
train	NESG-MjR144 A-0	0	301.0	0.016611295681063124	0.42524916943521596	0.026578073089700997	0.019933554817275746	0.06312292358803986	0.053156146179401995	0.053156146179401995	0.04983388704318937	0.009966777408637873	0.05647840531561462	0.132890365448505	0.10963455149501661	0.013289036544850499	0.07973421926910298	0.04983388704318937	0.019933554817275746	0.05647840531561462	0.04983388704318937	0.023255813953488372	0.08305647840531562	0.009966777408637873	0.03986710963455149	1.0045182724252493	0.3920265780730897	10.214473102152173	-0.4853820598006645	29595.440000000002	0.11627906976744186	22.465336463555126	0.17275747508305647	0.19933554817275748	1.0154485049833886	0.03322259136212625	0.07641196013289037	0.9887375415282392
train	NESG-MjR2 A-0	0	202.0	0.0297029702970297	0.41089108910891087	0.04950495049504951	0.01485148514851485	0.07920792079207921	0.11386138613861387	0.04950495049504951	0.04455445544554455	0.034653465346534656	0.0891089108910891	0.13861386138613863	0.12376237623762376	0.009900990099009901	0.07920792079207921	0.009900990099009901	0.0049504950495049506	0.0049504950495049506	0.0594059405940594	0.0297029702970297	0.0297029702970297	0.01485148514851485	0.019801980198019802	1.0703960396039605	0.38613861386138615	5.069550628884861	-0.5054455445544555	19634.565	0.19306930693069307	-8.466968899736305	0.17326732673267325	0.1782178217821782	0.9578217821782178	0.024752475247524754	0.09405940594059406	0.9565346534653465
train	NESG-MjR47 A-0	0	120.0	0.05	0.30833333333333335	0.05	0.041666666666666664	0.041666666666666664	0.09166666666666666	0.058333333333333334	0.06666666666666667	0.075	0.10833333333333334	0.075	0.10833333333333334	0.008333333333333333	0.075	0.016666666666666666	0.008333333333333333	0.03333333333333333	0.041666666666666664	0.03333333333333333	0.008333333333333333	0.008333333333333333	0.05	1.0205	0.4	6.774757309813569	-0.3158333333333333	11820.255	0.13333333333333333	-1.0701744612682127	0.15833333333333333	0.18333333333333332	1.0077500000000001	0.05	0.11666666666666667	0.9600000000000001
train	NESG-MjR52 A-0	0	76.0	0.05263157894736842	0.4473684210526316	0.013157894736842105	0.013157894736842105	0.06578947368421052	0.10526315789473684	0.02631578947368421	0.02631578947368421	0.07894736842105263	0.13157894736842105	0.19736842105263158	0.09210526315789473	0.039473684210526314	0.013157894736842105	0.02631578947368421	0.0	0.013157894736842105	0.039473684210526314	0.0	0.05263157894736842	0.0	0.06578947368421052	1.085	0.42105263157894735	9.317603630969806	-0.5276315789473686	7840.834999999999	0.17105263157894737	4.327760410623437	0.05263157894736842	0.2894736842105263	0.9977631578947368	0.05263157894736842	0.039473684210526314	0.9001315789473684
train	NESG-MlR15 A-0	0	267.0	0.02247191011235955	0.3707865168539326	0.12734082397003746	0.011235955056179775	0.07116104868913857	0.052434456928838954	0.018726591760299626	0.08614232209737828	0.0299625468164794	0.0599250936329588	0.018726591760299626	0.11235955056179775	0.018726591760299626	0.02247191011235955	0.0299625468164794	0.0299625468164794	0.0898876404494382	0.07865168539325842	0.03745318352059925	0.07865168539325842	0.0	0.026217228464419477	1.0361048689138577	0.4419475655430712	6.5082547826373185	-0.022846441947565587	23874.800000000003	0.12359550561797752	-2.2344599644423084	0.16853932584269662	0.13857677902621723	0.9977153558052434	0.0299625468164794	0.21348314606741572	0.9517977528089887
train	NESG-MlR29 A-0	0	238.0	0.01680672268907563	0.40756302521008403	0.13025210084033614	0.0	0.07563025210084033	0.04201680672268908	0.01680672268907563	0.08403361344537816	0.037815126050420166	0.046218487394957986	0.04201680672268908	0.10504201680672269	0.029411764705882353	0.04201680672268908	0.046218487394957986	0.08403361344537816	0.046218487394957986	0.07142857142857142	0.046218487394957986	0.02100840336134454	0.004201680672268907	0.029411764705882353	1.0314285714285714	0.38235294117647056	6.021241976865354	-0.5521008403361344	21441.215	0.11764705882352941	-4.908820880360942	0.24369747899159663	0.12605042016806722	0.9476050420168067	0.029411764705882353	0.21428571428571427	1.005
train	NESG-MlR307 A-0	0	931.0	0.0053705692803437165	0.3791621911922664	0.09774436090225563	0.015037593984962405	0.06981740064446831	0.06659505907626208	0.04403866809881848	0.05800214822771214	0.023630504833512353	0.04833512352309345	0.03007518796992481	0.10204081632653061	0.017185821697099892	0.036519871106337275	0.050483351235230935	0.034371643394199784	0.07733619763694952	0.050483351235230935	0.0397422126745435	0.07841031149301826	0.01288936627282492	0.047261009667024706	1.0310204081632652	0.44790547798066593	5.291324829521229	-0.2076262083780881	88581.58	0.1364124597207304	-22.144405412862014	0.1611170784103115	0.1310418904403867	1.0120730397422126	0.0322234156820623	0.15574650912996776	0.9532438238453277
train	NESG-MlR320 A-0	0	73.0	0.0958904109589041	0.2876712328767123	0.1917808219178082	0.0	0.0821917808219178	0.0273972602739726	0.0273972602739726	0.0821917808219178	0.0410958904109589	0.0410958904109589	0.0410958904109589	0.0410958904109589	0.0273972602739726	0.0410958904109589	0.0136986301369863	0.0273972602739726	0.0547945205479452	0.0410958904109589	0.1506849315068493	0.0547945205479452	0.0136986301369863	0.0	1.0461643835616439	0.3972602739726027	6.772822028876383	-0.3219178082191782	6297.37	0.1095890410958904	-0.36323516415072454	0.2602739726027397	0.136986301369863	0.9745205479452055	0.0273972602739726	0.273972602739726	0.95986301369863
train	NESG-MlR327 A-0	0	351.0	0.011396011396011397	0.5299145299145299	0.12535612535612536	0.017094017094017096	0.05413105413105413	0.09971509971509972	0.02849002849002849	0.06837606837606838	0.02564102564102564	0.02564102564102564	0.05982905982905983	0.05698005698005698	0.011396011396011397	0.017094017094017096	0.1225071225071225	0.05698005698005698	0.06837606837606838	0.06837606837606838	0.045584045584045586	0.045584045584045586	0.0	0.002849002849002849	1.026894586894587	0.2962962962962963	5.68246906770877	-0.8413105413105414	31349.11	0.15384615384615385	-7.057536229047749	0.18803418803418803	0.15384615384615385	0.8708262108262107	0.02849002849002849	0.19373219373219372	1.018205128205128
train	NESG-MlR329 A-0	0	82.0	0.08536585365853659	0.34146341463414637	0.15853658536585366	0.024390243902439025	0.024390243902439025	0.036585365853658534	0.012195121951219513	0.07317073170731707	0.024390243902439025	0.036585365853658534	0.0975609756097561	0.0975609756097561	0.012195121951219513	0.024390243902439025	0.06097560975609756	0.024390243902439025	0.012195121951219513	0.08536585365853659	0.10975609756097561	0.07317073170731707	0.012195121951219513	0.0	1.028048780487805	0.4024390243902439	9.988920609951496	0.06585365853658537	6880.504999999999	0.06097560975609756	4.332504619613648	0.24390243902439024	0.13414634146341464	0.9797560975609757	0.036585365853658534	0.23170731707317074	0.9635365853658537
train	NESG-MlR331 A-0	0	173.0	0.06358381502890173	0.28901734104046245	0.13872832369942195	0.011560693641618497	0.03468208092485549	0.03468208092485549	0.046242774566473986	0.11560693641618497	0.0	0.06358381502890173	0.03468208092485549	0.09826589595375723	0.023121387283236993	0.028901734104046242	0.04046242774566474	0.057803468208092484	0.028901734104046242	0.057803468208092484	0.09826589595375723	0.057803468208092484	0.005780346820809248	0.023121387283236993	1.0164161849710982	0.45664739884393063	5.055270015431165	0.2815028901734104	14792.070000000002	0.06936416184971098	-1.143925220218284	0.24277456647398843	0.06358381502890173	1.0293063583815028	0.03468208092485549	0.2543352601156069	0.954971098265896
train	NESG-MlR352 A-0	0	265.0	0.011320754716981131	0.4075471698113208	0.1169811320754717	0.01509433962264151	0.07169811320754717	0.045283018867924525	0.04905660377358491	0.07169811320754717	0.03018867924528302	0.06792452830188679	0.03773584905660377	0.0830188679245283	0.026415094339622643	0.007547169811320755	0.04905660377358491	0.04150943396226415	0.1018867924528302	0.06037735849056604	0.04150943396226415	0.06037735849056604	0.011320754716981131	0.011320754716981131	1.0437735849056602	0.42641509433962266	9.593074715085233	-0.18226415094339626	24674.13	0.1169811320754717	7.734744903791146	0.1509433962264151	0.16981132075471697	0.9941132075471698	0.04150943396226415	0.18867924528301888	0.9421509433962264
train	NESG-MlR370 A-0	0	67.0	0.1044776119402985	0.29850746268656714	0.22388059701492538	0.0	0.04477611940298507	0.0	0.029850746268656716	0.07462686567164178	0.014925373134328358	0.029850746268656716	0.029850746268656716	0.04477611940298507	0.014925373134328358	0.05970149253731343	0.029850746268656716	0.05970149253731343	0.029850746268656716	0.1044776119402985	0.11940298507462686	0.07462686567164178	0.0	0.014925373134328358	1.018507462686567	0.43283582089552236	8.973366534558256	-0.004477611940298558	5445.37	0.04477611940298507	1.1507340017494867	0.34328358208955223	0.07462686567164178	0.9961194029850745	0.014925373134328358	0.29850746268656714	0.9849253731343283
train	NESG-MlR377 A-0	0	233.0	0.02145922746781116	0.3605150214592275	0.15879828326180256	0.0	0.04291845493562232	0.04721030042918455	0.030042918454935622	0.0815450643776824	0.017167381974248927	0.055793991416309016	0.055793991416309016	0.11587982832618025	0.02145922746781116	0.02575107296137339	0.05150214592274678	0.017167381974248927	0.09012875536480687	0.055793991416309016	0.04721030042918455	0.060085836909871244	0.008583690987124463	0.017167381974248927	1.0549785407725323	0.4678111587982833	10.98246589259307	-0.012017167381974244	20832.79	0.09012875536480687	13.886695591209666	0.1459227467811159	0.1630901287553648	0.9848497854077253	0.02145922746781116	0.24034334763948498	0.9316309012875537
train	NESG-MlR39 A-0	0	332.0	0.02108433734939759	0.3674698795180723	0.11746987951807229	0.015060240963855422	0.06325301204819277	0.06626506024096386	0.0391566265060241	0.09036144578313253	0.03313253012048193	0.030120481927710843	0.0572289156626506	0.09337349397590361	0.018072289156626505	0.03313253012048193	0.02108433734939759	0.024096385542168676	0.08132530120481928	0.05421686746987952	0.0572289156626506	0.06927710843373494	0.012048192771084338	0.024096385542168676	1.0412650602409639	0.4036144578313253	8.39418614689318	-0.3698795180722892	30573.605	0.12951807228915663	5.433616847755339	0.1686746987951807	0.1716867469879518	0.9773192771084338	0.03313253012048193	0.20783132530120482	0.9614156626506024
train	NESG-MlR400 A-0	0	163.0	0.024539877300613498	0.3067484662576687	0.12269938650306748	0.006134969325153374	0.03067484662576687	0.05521472392638037	0.03067484662576687	0.0736196319018405	0.06748466257668712	0.04294478527607362	0.012269938650306749	0.10429447852760736	0.03680981595092025	0.024539877300613498	0.06748466257668712	0.018404907975460124	0.05521472392638037	0.06748466257668712	0.06748466257668712	0.0736196319018405	0.024539877300613498	0.018404907975460124	1.031840490797546	0.4539877300613497	6.909515370482931	0.04294478527607362	14841.05	0.08588957055214724	-0.4660947480332318	0.17791411042944785	0.13496932515337423	1.001717791411043	0.04294478527607362	0.19631901840490798	0.9414723926380367
train	NESG-MlR406 A-0	0	155.0	0.025806451612903226	0.36774193548387096	0.07096774193548387	0.0	0.04516129032258064	0.0967741935483871	0.05161290322580645	0.0967741935483871	0.012903225806451613	0.05161290322580645	0.03225806451612903	0.05806451612903226	0.03225806451612903	0.012903225806451613	0.05806451612903226	0.01935483870967742	0.07096774193548387	0.04516129032258064	0.10967741935483871	0.09032258064516129	0.03870967741935484	0.0064516129032258064	1.0296774193548386	0.4	4.694978434899199	-0.21806451612903224	14479.44	0.14193548387096774	-5.587481849137493	0.1870967741935484	0.11612903225806452	1.0010967741935486	0.03225806451612903	0.16774193548387098	0.9433548387096774
train	NESG-MlR411 A-0	0	149.0	0.03355704697986577	0.3624161073825503	0.12080536912751678	0.006711409395973154	0.03355704697986577	0.08053691275167785	0.03355704697986577	0.12751677852348994	0.006711409395973154	0.06040268456375839	0.10067114093959731	0.08053691275167785	0.020134228187919462	0.020134228187919462	0.04697986577181208	0.03355704697986577	0.013422818791946308	0.053691275167785234	0.06711409395973154	0.0738255033557047	0.006711409395973154	0.013422818791946308	1.0402013422818792	0.40939597315436244	7.183203065375452	-0.046979865771812054	12776.630000000001	0.11409395973154363	0.13390234497549613	0.174496644295302	0.12080536912751678	0.9686577181208055	0.026845637583892617	0.2483221476510067	0.959731543624161
train	NESG-MlR50 A-0	0	467.0	0.008565310492505354	0.38329764453961457	0.12633832976445397	0.010706638115631691	0.07708779443254818	0.06209850107066381	0.04068522483940043	0.06638115631691649	0.019271948608137045	0.044967880085653104	0.02569593147751606	0.10278372591006424	0.014989293361884369	0.019271948608137045	0.05353319057815846	0.027837259100642397	0.08565310492505353	0.05139186295503212	0.05139186295503212	0.07494646680942184	0.019271948608137045	0.02569593147751606	1.044561027837259	0.44967880085653106	5.141126974025428	-0.13511777301927194	43254.14	0.139186295503212	-11.02828908585844	0.14989293361884368	0.13062098501070663	0.9933832976445397	0.02569593147751606	0.19271948608137046	0.9458029978586724
train	NESG-MlR61 A-0	0	1826.0	0.0032858707557502738	0.343921139101862	0.08817086527929902	0.004928806133625411	0.06626506024096386	0.029025191675794086	0.029025191675794086	0.0963855421686747	0.0104052573932092	0.04216867469879518	0.0312157721796276	0.06133625410733844	0.01095290251916758	0.050383351588170866	0.052026286966046005	0.03450164293537788	0.05257393209200438	0.0783132530120482	0.12705366922234393	0.06462212486308871	0.01588170865279299	0.054764512595837894	0.951829134720701	0.3669222343921139	5.588944523438282	-0.4137458926615553	164143.165	0.09529025191675794	-16.72788492171216	0.2902519167579409	0.09419496166484119	1.0111226725082147	0.01588170865279299	0.18455640744797372	1.0394359255202628
train	NESG-MlR91 A-0	0	479.0	0.010438413361169102	0.38204592901878914	0.09394572025052192	0.010438413361169102	0.05636743215031315	0.06471816283924843	0.033402922755741124	0.10647181628392484	0.014613778705636743	0.05219206680584551	0.060542797494780795	0.07724425887265135	0.025052192066805846	0.018789144050104383	0.05010438413361169	0.022964509394572025	0.06680584551148225	0.060542797494780795	0.05010438413361169	0.07515657620041753	0.025052192066805846	0.03549060542797495	1.0163256784968684	0.4175365344467641	8.335176731021718	-0.24801670146137786	44039.33	0.12108559498956159	4.479939090232939	0.1524008350730689	0.1419624217118998	0.9894363256784968	0.03549060542797495	0.20041753653444677	0.9791231732776617
train	NESG-MlR94 A-0	0	406.0	0.012315270935960592	0.35960591133004927	0.11083743842364532	0.012315270935960592	0.0665024630541872	0.046798029556650245	0.03940886699507389	0.08374384236453201	0.019704433497536946	0.05172413793103448	0.04433497536945813	0.07389162561576355	0.04187192118226601	0.019704433497536946	0.04926108374384237	0.04187192118226601	0.08620689655172414	0.024630541871921183	0.06403940886699508	0.09113300492610837	0.009852216748768473	0.022167487684729065	1.0401231527093595	0.4408866995073892	9.288372810578377	-0.13399014778325122	37560.075000000004	0.11330049261083744	8.713187255119074	0.15024630541871922	0.15024630541871922	1.0163546798029557	0.054187192118226604	0.19458128078817735	0.9358866995073892
train	NESG-MlR98 A-0	0	370.0	0.010810810810810811	0.33513513513513515	0.14864864864864866	0.010810810810810811	0.05675675675675676	0.05945945945945946	0.03513513513513514	0.11081081081081082	0.021621621621621623	0.062162162162162166	0.013513513513513514	0.0945945945945946	0.005405405405405406	0.01891891891891892	0.05405405405405406	0.02702702702702703	0.07567567567567568	0.04864864864864865	0.043243243243243246	0.07567567567567568	0.008108108108108109	0.02972972972972973	1.0258378378378379	0.4594594594594595	5.2384385048240345	0.08432432432432431	32458.145	0.11621621621621622	-8.256654699010177	0.13783783783783785	0.11081081081081082	0.9954864864864864	0.016216216216216217	0.2594594594594595	0.9548918918918919
train	NYSGRC-010028 A-0	0	1022.0	0.005870841487279843	0.4070450097847358	0.050880626223091974	0.016634050880626222	0.06555772994129158	0.08317025440313111	0.03522504892367906	0.04892367906066536	0.016634050880626222	0.06555772994129158	0.07045009784735812	0.0958904109589041	0.033268101761252444	0.05577299412915851	0.0273972602739726	0.03913894324853229	0.05675146771037182	0.06457925636007827	0.049902152641878667	0.07338551859099804	0.009784735812133072	0.0410958904109589	1.0367123287671232	0.4050880626223092	5.390643838112779	-0.3857142857142857	99046.495	0.1487279843444227	-18.412465554088243	0.20939334637964774	0.14383561643835616	1.0115166340508805	0.049902152641878667	0.09980430528375733	0.9565068493150685
train	NYSGRC-010034 A-0	0	222.0	0.018018018018018018	0.3783783783783784	0.07657657657657657	0.02252252252252252	0.02702702702702703	0.1036036036036036	0.05405405405405406	0.05855855855855856	0.036036036036036036	0.07207207207207207	0.08558558558558559	0.07657657657657657	0.04054054054054054	0.04504504504504504	0.02252252252252252	0.04504504504504504	0.036036036036036036	0.05855855855855856	0.036036036036036036	0.05855855855855856	0.009009009009009009	0.036036036036036036	1.0672972972972974	0.42342342342342343	6.927472820283701	-0.2864864864864865	21423.085	0.13063063063063063	-0.2977304133764207	0.18468468468468469	0.15765765765765766	1.0011261261261262	0.06306306306306306	0.13513513513513514	0.9215315315315316
train	NYSGRC-010035 A-0	0	280.0	0.02142857142857143	0.4107142857142857	0.07142857142857142	0.007142857142857143	0.05714285714285714	0.08928571428571429	0.039285714285714285	0.05714285714285714	0.02142857142857143	0.1	0.08214285714285714	0.09642857142857143	0.02857142857142857	0.05	0.03571428571428571	0.03214285714285714	0.060714285714285714	0.05357142857142857	0.025	0.05357142857142857	0.010714285714285714	0.02857142857142857	1.0578571428571428	0.42857142857142855	7.114286776700026	-0.29714285714285715	26988.975	0.14642857142857144	0.3235130755926505	0.16071428571428573	0.16428571428571428	0.9971785714285714	0.03571428571428571	0.12857142857142856	0.9339285714285714
train	NYSGRC-010038 A-0	0	387.0	0.0103359173126615	0.330749354005168	0.08785529715762273	0.01808785529715762	0.06718346253229975	0.059431524547803614	0.046511627906976744	0.082687338501292	0.041343669250646	0.07493540051679587	0.06201550387596899	0.08785529715762273	0.01808785529715762	0.04909560723514212	0.03875968992248062	0.023255813953488372	0.04392764857881137	0.03617571059431524	0.03875968992248062	0.082687338501292	0.002583979328165375	0.03875968992248062	1.0225064599483205	0.4392764857881137	6.5052816818084525	-0.08578811369509053	35914.52	0.12661498708010335	-4.427515396938077	0.14728682170542637	0.14728682170542637	1.0196640826873384	0.03617571059431524	0.17054263565891473	0.9552713178294574
train	NYSGRC-010042 A-0	0	481.0	0.010395010395010396	0.3804573804573805	0.04573804573804574	0.006237006237006237	0.0893970893970894	0.079002079002079	0.04781704781704782	0.09147609147609148	0.04158004158004158	0.058212058212058215	0.07692307692307693	0.08316008316008316	0.016632016632016633	0.058212058212058215	0.02286902286902287	0.0395010395010395	0.02494802494802495	0.04781704781704782	0.037422037422037424	0.056133056133056136	0.02702702702702703	0.0498960498960499	1.0148232848232848	0.38461538461538464	4.7477473810134	-0.6264033264033264	46614.490000000005	0.1683991683991684	-27.32072388682576	0.18295218295218296	0.14345114345114346	0.9865280665280665	0.02286902286902287	0.13721413721413722	1.004760914760915
train	NYSGRC-010050 A-0	0	244.0	0.020491803278688523	0.3524590163934426	0.06967213114754098	0.020491803278688523	0.06967213114754098	0.028688524590163935	0.05737704918032787	0.04918032786885246	0.01639344262295082	0.06557377049180328	0.07377049180327869	0.0942622950819672	0.040983606557377046	0.06967213114754098	0.036885245901639344	0.036885245901639344	0.06147540983606557	0.045081967213114756	0.045081967213114756	0.05737704918032787	0.00819672131147541	0.05327868852459016	1.0135655737704918	0.44672131147540983	9.500686117478729	-0.2475409836065574	23794.135	0.09836065573770492	9.726038328033479	0.19672131147540983	0.15163934426229508	1.0404508196721312	0.06147540983606557	0.11885245901639344	0.9699180327868853
train	NYSGRC-010063 A-0	0	277.0	0.018050541516245487	0.36101083032490977	0.061371841155234655	0.021660649819494584	0.05776173285198556	0.04693140794223827	0.08303249097472924	0.05415162454873646	0.010830324909747292	0.09386281588447654	0.05415162454873646	0.08664259927797834	0.021660649819494584	0.04693140794223827	0.02888086642599278	0.032490974729241874	0.07220216606498195	0.06859205776173286	0.05415162454873646	0.04693140794223827	0.0036101083032490976	0.05415162454873646	1.0109747292418774	0.45126353790613716	8.85383986355297	-0.06245487364620943	27026.06	0.10469314079422383	6.460754367658133	0.20216606498194944	0.1371841155234657	1.0562815884476533	0.04332129963898917	0.11552346570397112	0.9491335740072201
train	NYSGRC-010072 A-0	0	356.0	0.014044943820224719	0.40730337078651685	0.05337078651685393	0.0	0.0702247191011236	0.09550561797752809	0.042134831460674156	0.07584269662921349	0.03089887640449438	0.08146067415730338	0.05056179775280899	0.10674157303370786	0.03932584269662921	0.05337078651685393	0.028089887640449437	0.025280898876404494	0.07303370786516854	0.06460674157303371	0.03089887640449438	0.042134831460674156	0.0056179775280898875	0.03089887640449438	1.044325842696629	0.40168539325842695	5.115410246357134	-0.43595505617977526	34327.165	0.16573033707865167	-12.397072567699624	0.17415730337078653	0.1544943820224719	0.9759269662921348	0.03932584269662921	0.12921348314606743	0.9611516853932585
train	NYSGRC-010084 A-0	0	583.0	0.008576329331046312	0.4305317324185249	0.058319039451114926	0.00686106346483705	0.07375643224699828	0.10463121783876501	0.044596912521440824	0.0634648370497427	0.02058319039451115	0.0823327615780446	0.058319039451114926	0.10806174957118353	0.0137221269296741	0.036020583190394515	0.024013722126929673	0.015437392795883362	0.08747855917667238	0.06689536878216124	0.0411663807890223	0.06518010291595197	0.0017152658662092624	0.0274442538593482	1.050720411663808	0.4013722126929674	5.136584052891535	-0.34682675814751285	55982.44	0.1783876500857633	-16.237781379512967	0.1595197255574614	0.16638078902229847	0.9881989708404803	0.02058319039451115	0.12178387650085763	0.9383018867924527
train	NYSGRC-010085 A-0	0	495.0	0.012121212121212121	0.4101010101010101	0.044444444444444446	0.006060606060606061	0.07474747474747474	0.08686868686868687	0.026262626262626262	0.07272727272727272	0.020202020202020204	0.08484848484848485	0.03434343434343434	0.12121212121212122	0.03232323232323232	0.04040404040404041	0.030303030303030304	0.030303030303030304	0.08282828282828283	0.0707070707070707	0.046464646464646465	0.06868686868686869	0.00202020202020202	0.024242424242424242	1.0342424242424242	0.40404040404040403	4.761998291653815	-0.22343434343434343	46895.71000000001	0.16161616161616163	-19.709128142795286	0.18787878787878787	0.13737373737373737	1.0041414141414142	0.03838383838383838	0.11717171717171718	0.9509494949494949
train	NYSGRC-010089 A-0	0	338.0	0.014792899408284023	0.3905325443786982	0.08875739644970414	0.008875739644970414	0.07100591715976332	0.09171597633136094	0.020710059171597635	0.08284023668639054	0.020710059171597635	0.06804733727810651	0.03550295857988166	0.07396449704142012	0.04142011834319527	0.03254437869822485	0.0621301775147929	0.014792899408284023	0.0621301775147929	0.05325443786982249	0.05029585798816568	0.08284023668639054	0.011834319526627219	0.026627218934911243	1.0342603550295857	0.41420118343195267	4.443166814874522	-0.22130177514792904	31020.335	0.16272189349112426	-20.45205688439436	0.15088757396449703	0.11834319526627218	0.9731952662721893	0.05029585798816568	0.17159763313609466	0.9646449704142012
train	NYSGRC-010096 A-0	0	462.0	0.008658008658008658	0.4393939393939394	0.05194805194805195	0.012987012987012988	0.06926406926406926	0.10822510822510822	0.04112554112554113	0.06493506493506493	0.017316017316017316	0.09090909090909091	0.032467532467532464	0.09956709956709957	0.017316017316017316	0.03896103896103896	0.023809523809523808	0.021645021645021644	0.09090909090909091	0.09307359307359307	0.03463203463203463	0.07142857142857142	0.008658008658008658	0.010822510822510822	1.0441991341991341	0.3917748917748918	4.608465622993324	-0.24761904761904768	43851.545	0.1774891774891775	-23.270892020317632	0.18831168831168832	0.1406926406926407	0.989978354978355	0.030303030303030304	0.11688311688311688	0.9452813852813852
train	NYSGRC-010098 A-0	0	365.0	0.01643835616438356	0.4465753424657534	0.03287671232876712	0.010958904109589041	0.07671232876712329	0.08767123287671233	0.03561643835616438	0.07123287671232877	0.019178082191780823	0.06301369863013699	0.057534246575342465	0.13972602739726028	0.024657534246575342	0.0410958904109589	0.024657534246575342	0.01643835616438356	0.08767123287671233	0.0958904109589041	0.0273972602739726	0.0547945205479452	0.0027397260273972603	0.030136986301369864	1.028027397260274	0.3835616438356164	5.754978870801836	-0.38465753424657534	35040.29	0.1643835616438356	-5.481326539141911	0.18082191780821918	0.1643835616438356	0.97986301369863	0.03561643835616438	0.10410958904109589	0.9760821917808219
train	NYSGRC-010102 A-0	0	586.0	0.008532423208191127	0.44197952218430037	0.04778156996587031	0.005119453924914676	0.08532423208191127	0.10068259385665529	0.040955631399317405	0.06655290102389079	0.017064846416382253	0.07167235494880546	0.04436860068259386	0.07849829351535836	0.025597269624573378	0.02218430034129693	0.04778156996587031	0.020477815699658702	0.09215017064846416	0.051194539249146756	0.04436860068259386	0.07679180887372014	0.010238907849829351	0.051194539249146756	1.0310580204778157	0.40273037542662116	4.687615183096331	-0.4880546075085324	57409.73499999999	0.18600682593856654	-26.694446438823306	0.13822525597269625	0.15358361774744028	0.9920648464163823	0.030716723549488054	0.11433447098976109	0.9587201365187712
train	NYSGRC-010126 A-0	0	470.0	0.010638297872340425	0.4021276595744681	0.09148936170212765	0.014893617021276596	0.05106382978723404	0.1127659574468085	0.036170212765957444	0.09361702127659574	0.00851063829787234	0.07872340425531915	0.07872340425531915	0.059574468085106386	0.027659574468085105	0.029787234042553193	0.04893617021276596	0.014893617021276596	0.05531914893617021	0.04042553191489362	0.031914893617021274	0.08723404255319149	0.002127659574468085	0.036170212765957444	1.049404255319149	0.41914893617021276	4.867009273874774	-0.22957446808510643	43283.66499999999	0.16382978723404254	-13.278095288000245	0.11702127659574468	0.1425531914893617	0.9751276595744681	0.0425531914893617	0.1851063829787234	0.943531914893617
train	NYSGRC-010127 A-0	0	456.0	0.013157894736842105	0.40131578947368424	0.07017543859649122	0.0	0.043859649122807015	0.13157894736842105	0.041666666666666664	0.07017543859649122	0.013157894736842105	0.07894736842105263	0.07236842105263158	0.07017543859649122	0.017543859649122806	0.041666666666666664	0.02631578947368421	0.008771929824561403	0.08552631578947369	0.03289473684210526	0.043859649122807015	0.09649122807017543	0.010964912280701754	0.043859649122807015	1.0650219298245613	0.4298245614035088	5.533763415811227	-0.39035087719298245	44367.645000000004	0.17543859649122806	-6.5791768706039875	0.12719298245614036	0.17105263157894737	1.0028508771929825	0.017543859649122806	0.14035087719298245	0.9095833333333333
train	NYSGRC-010129 A-0	0	1076.0	0.004646840148698885	0.3912639405204461	0.08736059479553904	0.008364312267657992	0.05483271375464684	0.10315985130111524	0.03066914498141264	0.07434944237918216	0.010223048327137546	0.08643122676579926	0.06598513011152417	0.07899628252788105	0.027881040892193308	0.031598513011152414	0.04368029739776952	0.023234200743494422	0.05855018587360595	0.041821561338289966	0.04553903345724907	0.08921933085501858	0.0018587360594795538	0.0362453531598513	1.055046468401487	0.43866171003717475	4.797222147522056	-0.1313197026022305	100087.185	0.1579925650557621	-33.579891484676295	0.1421933085501859	0.13475836431226765	1.0015241635687733	0.0362453531598513	0.16171003717472118	0.9240241635687733
train	NYSGRC-010132 A-0	0	222.0	0.02252252252252252	0.4009009009009009	0.06756756756756757	0.013513513513513514	0.036036036036036036	0.11711711711711711	0.07657657657657657	0.08108108108108109	0.018018018018018018	0.06756756756756757	0.06756756756756757	0.07657657657657657	0.02702702702702703	0.04054054054054054	0.02252252252252252	0.013513513513513514	0.07657657657657657	0.06756756756756757	0.018018018018018018	0.0990990990990991	0.0045045045045045045	0.009009009009009009	1.0657657657657658	0.42792792792792794	6.522755047109958	-0.10945945945945948	21036.665	0.15315315315315314	-1.18670884055323	0.13963963963963963	0.16216216216216217	0.9977027027027028	0.04054054054054054	0.14864864864864866	0.9124324324324324
train	NYSGRC-010133 A-0	0	177.0	0.02824858757062147	0.4293785310734463	0.05084745762711865	0.005649717514124294	0.062146892655367235	0.0847457627118644	0.062146892655367235	0.062146892655367235	0.01694915254237288	0.05649717514124294	0.0847457627118644	0.096045197740113	0.022598870056497175	0.02824858757062147	0.05084745762711865	0.062146892655367235	0.04519774011299435	0.03954802259887006	0.062146892655367235	0.062146892655367235	0.005649717514124294	0.03954802259887006	1.0402824858757063	0.3954802259887006	5.761629024723832	-0.4536723163841809	17179.79	0.14689265536723164	-2.381044756614145	0.192090395480226	0.14689265536723164	1.0012994350282485	0.02824858757062147	0.11299435028248588	0.9494350282485875
train	NYSGRC-010134 A-0	0	908.0	0.005506607929515419	0.42841409691629956	0.0671806167400881	0.003303964757709251	0.048458149779735685	0.1343612334801762	0.034140969162995596	0.0605726872246696	0.02092511013215859	0.07929515418502203	0.07488986784140969	0.09911894273127753	0.02643171806167401	0.028634361233480177	0.02973568281938326	0.01762114537444934	0.08590308370044053	0.037444933920704845	0.028634361233480177	0.08700440528634361	0.007709251101321586	0.028634361233480177	1.0871255506607929	0.42951541850220265	5.705038044323817	-0.3394273127753304	88413.065	0.1828193832599119	-15.461274987002952	0.11233480176211454	0.1817180616740088	0.9890528634361233	0.02973568281938326	0.1277533039647577	0.8938766519823789
train	NYSGRC-010138 A-0	0	480.0	0.014583333333333334	0.4041666666666667	0.07083333333333333	0.022916666666666665	0.05625	0.09791666666666667	0.058333333333333334	0.05416666666666667	0.035416666666666666	0.04791666666666667	0.07291666666666667	0.09375	0.027083333333333334	0.01875	0.03333333333333333	0.00625	0.06875	0.06875	0.04583333333333333	0.04583333333333333	0.010416666666666666	0.06458333333333334	1.0437916666666667	0.41875	6.749973473149951	-0.42562500000000003	47308.195	0.15416666666666667	-2.2933989926434606	0.13958333333333334	0.17708333333333334	0.9846041666666667	0.05	0.125	0.9496874999999999
train	NYSGRC-010143 A-0	0	645.0	0.007751937984496124	0.4387596899224806	0.05581395348837209	0.009302325581395349	0.04496124031007752	0.10852713178294573	0.05271317829457364	0.07131782945736434	0.015503875968992248	0.06511627906976744	0.07286821705426356	0.08682170542635659	0.03255813953488372	0.023255813953488372	0.031007751937984496	0.015503875968992248	0.10232558139534884	0.06356589147286822	0.018604651162790697	0.07441860465116279	0.015503875968992248	0.040310077519379844	1.0564651162790697	0.4232558139534884	9.503611481410605	-0.40682170542635665	63710.90999999999	0.15348837209302327	16.210565480974054	0.12093023255813953	0.19069767441860466	0.9935038759689921	0.04186046511627907	0.12713178294573643	0.9290542635658915
train	NYSGRC-010146 A-0	0	568.0	0.008802816901408451	0.448943661971831	0.08274647887323944	0.0	0.035211267605633804	0.09330985915492958	0.02464788732394366	0.06514084507042253	0.01232394366197183	0.06866197183098592	0.07042253521126761	0.08098591549295775	0.01936619718309859	0.01936619718309859	0.06690140845070422	0.022887323943661973	0.09330985915492958	0.06690140845070422	0.040492957746478875	0.07922535211267606	0.01232394366197183	0.045774647887323945	1.0351408450704227	0.4137323943661972	10.069417245103356	-0.41302816901408446	54122.244999999995	0.12852112676056338	21.646359097321763	0.14964788732394366	0.176056338028169	0.9866021126760564	0.01936619718309859	0.14788732394366197	0.9471302816901409
train	NYSGRC-010151 A-0	0	803.0	0.0062266500622665	0.42714819427148193	0.06724782067247821	0.0024906600249066002	0.058530510585305104	0.08841843088418432	0.037359900373599	0.0784557907845579	0.009962640099626401	0.052303860523038606	0.06351183063511831	0.08841843088418432	0.0224159402241594	0.012453300124533	0.05105853051058531	0.0224159402241594	0.09464508094645081	0.048567870485678705	0.0323785803237858	0.10709838107098381	0.0161892901618929	0.0460772104607721	1.0385678704856787	0.43711083437110837	9.275928165044853	-0.2952677459526774	77273.41	0.14694894146948942	10.858820801861327	0.11581569115815692	0.16811955168119552	1.0101120797011207	0.024906600249066	0.14570361145703611	0.9379202988792029
train	NYSGRC-010153 A-0	0	633.0	0.007898894154818325	0.3886255924170616	0.10110584518167456	0.009478672985781991	0.03317535545023697	0.08530805687203792	0.01263823064770932	0.10742496050552923	0.017377567140600316	0.03475513428120063	0.022116903633491312	0.10110584518167456	0.014218009478672985	0.014218009478672985	0.07898894154818326	0.01263823064770932	0.11058451816745656	0.045813586097946286	0.026856240126382307	0.10584518167456557	0.026856240126382307	0.03949447077409163	1.0145339652448657	0.43601895734597157	9.189126801320935	-0.19526066350710905	58416.29000000001	0.11848341232227488	11.43036185937055	0.0995260663507109	0.1500789889415482	0.9900947867298578	0.023696682464454975	0.20853080568720378	0.9628120063191153
train	NYSGRC-010158 A-0	0	920.0	0.006521739130434782	0.41739130434782606	0.04782608695652174	0.006521739130434782	0.07282608695652174	0.11195652173913044	0.016304347826086956	0.04782608695652174	0.017391304347826087	0.09891304347826087	0.0782608695652174	0.10217391304347827	0.02391304347826087	0.06086956521739131	0.02608695652173913	0.021739130434782608	0.03152173913043478	0.075	0.058695652173913045	0.08152173913043478	0.0010869565217391304	0.01956521739130435	1.052304347826087	0.391304347826087	4.368527669061577	-0.25771739130434784	86001.375	0.18478260869565216	-65.2737582794488	0.21630434782608696	0.12717391304347825	0.9925	0.030434782608695653	0.09565217391304348	0.9431413043478261
train	NYSGRC-010161 A-0	0	201.0	0.029850746268656716	0.39303482587064675	0.0845771144278607	0.014925373134328358	0.04477611940298507	0.09950248756218906	0.03980099502487562	0.06965174129353234	0.009950248756218905	0.05970149253731343	0.15422885572139303	0.07462686567164178	0.024875621890547265	0.07960199004975124	0.0	0.01990049751243781	0.024875621890547265	0.04975124378109453	0.04477611940298507	0.03980099502487562	0.01990049751243781	0.04477611940298507	1.0602487562189056	0.3880597014925373	9.501951378274015	-0.7059701492537312	19374.31	0.14427860696517414	7.317981290947664	0.19402985074626866	0.1890547263681592	0.9647761194029851	0.03980099502487562	0.15422885572139303	0.9688557213930349
train	NYSGRC-010166 A-0	0	384.0	0.010416666666666666	0.3723958333333333	0.052083333333333336	0.013020833333333334	0.06510416666666667	0.08072916666666667	0.046875	0.07291666666666667	0.020833333333333332	0.08333333333333333	0.08333333333333333	0.08854166666666667	0.036458333333333336	0.057291666666666664	0.03125	0.015625	0.033854166666666664	0.0625	0.049479166666666664	0.059895833333333336	0.005208333333333333	0.041666666666666664	1.0265364583333334	0.4140625	5.211616197143571	-0.24244791666666674	36417.134999999995	0.14583333333333334	-9.281016843720742	0.18489583333333334	0.13802083333333334	1.0024479166666667	0.049479166666666664	0.125	0.9674479166666666
train	NYSGRC-010171 A-0	0	322.0	0.021739130434782608	0.4503105590062112	0.049689440993788817	0.003105590062111801	0.06521739130434782	0.062111801242236024	0.062111801242236024	0.034161490683229816	0.015527950310559006	0.07142857142857142	0.09006211180124224	0.09316770186335403	0.024844720496894408	0.034161490683229816	0.034161490683229816	0.024844720496894408	0.059006211180124224	0.11490683229813664	0.027950310559006212	0.07142857142857142	0.006211180124223602	0.055900621118012424	1.0283850931677019	0.43478260869565216	9.51090631433527	-0.28291925465838513	31515.344999999994	0.12732919254658384	8.102701121063212	0.20186335403726707	0.16459627329192547	1.0190683229813664	0.027950310559006212	0.08385093167701864	0.9595652173913044
train	NYSGRC-010172 A-0	0	340.0	0.011764705882352941	0.40588235294117647	0.047058823529411764	0.0029411764705882353	0.08235294117647059	0.05588235294117647	0.03529411764705882	0.07058823529411765	0.014705882352941176	0.12058823529411765	0.06764705882352941	0.07647058823529412	0.023529411764705882	0.052941176470588235	0.052941176470588235	0.023529411764705882	0.05588235294117647	0.06764705882352941	0.03823529411764706	0.06764705882352941	0.0	0.04411764705882353	0.9991176470588234	0.4147058823529412	5.763629966838788	-0.21205882352941174	32048.915	0.13823529411764707	-3.8896684584402834	0.18235294117647058	0.13823529411764707	1.0194411764705882	0.026470588235294117	0.11764705882352941	0.9824117647058823
train	NYSGRC-010174 A-0	0	367.0	0.013623978201634877	0.3542234332425068	0.05449591280653951	0.01907356948228883	0.05722070844686648	0.07356948228882834	0.035422343324250684	0.08991825613079019	0.01634877384196185	0.07356948228882834	0.0681198910081744	0.09809264305177112	0.027247956403269755	0.051771117166212535	0.0326975476839237	0.01907356948228883	0.04904632152588556	0.05449591280653951	0.05449591280653951	0.08991825613079019	0.005449591280653951	0.02997275204359673	1.015558583106267	0.4141689373297003	6.007390637400962	-0.08010899182561311	33961.44	0.1307901907356948	-3.825972084663256	0.17983651226158037	0.1335149863760218	1.021607629427793	0.04632152588555858	0.1444141689373297	0.9616621253405995
train	NYSGRC-010180 A-0	0	409.0	0.012224938875305624	0.3374083129584352	0.05378973105134474	0.007334963325183374	0.06356968215158924	0.06356968215158924	0.0488997555012225	0.10757946210268948	0.019559902200488997	0.08557457212713937	0.0488997555012225	0.061124694376528114	0.03178484107579462	0.05623471882640587	0.034229828850855744	0.019559902200488997	0.05134474327628362	0.05623471882640587	0.061124694376528114	0.08068459657701711	0.0024449877750611247	0.04645476772616137	0.9905134474327628	0.41075794621026895	5.171534961117808	-0.17408312958435204	37859.43	0.1271393643031785	-9.225707819459359	0.19315403422982885	0.1198044009779951	1.0242053789731052	0.039119804400977995	0.16136919315403422	0.9870171149144255
train	NYSGRC-010184 A-0	0	314.0	0.022292993630573247	0.3980891719745223	0.03503184713375796	0.0	0.054140127388535034	0.06369426751592357	0.06050955414012739	0.041401273885350316	0.01910828025477707	0.11146496815286625	0.07643312101910828	0.0732484076433121	0.025477707006369428	0.06050955414012739	0.022292993630573247	0.022292993630573247	0.05732484076433121	0.10191082802547771	0.03503184713375796	0.06369426751592357	0.006369426751592357	0.07006369426751592	1.010764331210191	0.445859872611465	9.337434147760064	-0.24617834394904461	31131.725	0.1178343949044586	6.36805352551108	0.2197452229299363	0.15286624203821655	1.0520063694267516	0.025477707006369428	0.07643312101910828	0.9582165605095542
train	NYSGRC-010192 A-0	0	233.0	0.02575107296137339	0.3905579399141631	0.060085836909871244	0.0	0.04721030042918455	0.055793991416309016	0.034334763948497854	0.0815450643776824	0.008583690987124463	0.09871244635193133	0.0815450643776824	0.1072961373390558	0.02145922746781116	0.04721030042918455	0.017167381974248927	0.02575107296137339	0.034334763948497854	0.12875536480686695	0.034334763948497854	0.0815450643776824	0.004291845493562232	0.030042918454935622	1.016351931330472	0.43776824034334766	9.43506680971398	0.09356223175965661	21113.82	0.10300429184549356	3.4062070582253696	0.23605150214592274	0.12446351931330472	1.0301287553648069	0.02145922746781116	0.14163090128755365	0.9645922746781116
train	NYSGRC-010199 A-0	0	1291.0	0.005422153369481022	0.4066615027110767	0.05886909372579396	0.010069713400464756	0.05112316034082107	0.10844306738962045	0.041828040278853604	0.0704879938032533	0.01471727343144849	0.08133230054221534	0.10224632068164213	0.07978311386522076	0.020914020139426802	0.041828040278853604	0.038729666924864445	0.01471727343144849	0.048799380325329204	0.042602633617350893	0.03408210689388071	0.07591014717273431	0.012393493415956624	0.05112316034082107	1.045972114639814	0.42215336948102244	6.4265586661177325	-0.37157242447714944	124913.13	0.15956622773044152	-6.769557957187033	0.1332300542215337	0.16576297443841984	0.9972269558481798	0.030983733539891558	0.12935708752904726	0.942556158017041
train	NYSGRC-010207 A-0	0	215.0	0.027906976744186046	0.3953488372093023	0.05116279069767442	0.0	0.06046511627906977	0.06511627906976744	0.04186046511627907	0.07906976744186046	0.013953488372093023	0.13023255813953488	0.08372093023255814	0.06511627906976744	0.027906976744186046	0.03255813953488372	0.03255813953488372	0.009302325581395349	0.09302325581395349	0.05116279069767442	0.05581395348837209	0.08372093023255814	0.0	0.023255813953488372	1.0277674418604652	0.4232558139534884	10.518196602138143	-0.12232558139534883	20413.37	0.12558139534883722	11.651012782193877	0.14883720930232558	0.19069767441860466	1.0376279069767442	0.027906976744186046	0.13023255813953488	0.9257674418604651
train	NYSGRC-010208 A-0	0	959.0	0.006256517205422315	0.44004171011470283	0.05526590198123045	0.0020855057351407717	0.0667361835245047	0.08133472367049009	0.03441084462982273	0.056308654848800835	0.016684045881126174	0.056308654848800835	0.0667361835245047	0.11783107403545359	0.016684045881126174	0.03023983315954119	0.053180396246089674	0.020855057351407715	0.08133472367049009	0.06986444212721585	0.03858185610010428	0.08237747653806048	0.011470281543274244	0.04171011470281543	1.0305526590198122	0.41605839416058393	7.744480644944621	-0.35192909280500523	92473.44	0.1480709071949948	3.7986921959594895	0.15954118873826903	0.16475495307612095	0.9990198123044838	0.018769551616266946	0.11157455683003129	0.956725755995829
train	NYSGRC-028618 A-0	0	145.0	0.034482758620689655	0.296551724137931	0.1793103448275862	0.013793103448275862	0.07586206896551724	0.013793103448275862	0.027586206896551724	0.06896551724137931	0.04827586206896552	0.020689655172413793	0.006896551724137931	0.09655172413793103	0.006896551724137931	0.020689655172413793	0.06896551724137931	0.041379310344827586	0.05517241379310345	0.034482758620689655	0.07586206896551724	0.10344827586206896	0.034482758620689655	0.006896551724137931	1.0319999999999998	0.47586206896551725	6.377358171698629	0.12275862068965515	12747.3	0.0896551724137931	-2.4600506603552255	0.1724137931034483	0.1103448275862069	1.0166206896551724	0.020689655172413793	0.2482758620689655	0.9484137931034482
train	NYSGRC-028626 A-0	0	467.0	0.01284796573875803	0.3875802997858672	0.11349036402569593	0.008565310492505354	0.032119914346895075	0.06423982869379015	0.04925053533190578	0.11134903640256959	0.021413276231263382	0.01284796573875803	0.014989293361884369	0.16488222698072805	0.010706638115631691	0.008565310492505354	0.10278372591006424	0.006423982869379015	0.11991434689507495	0.047109207708779445	0.032119914346895075	0.05139186295503212	0.014989293361884369	0.01284796573875803	1.0148608137044968	0.430406852248394	11.177146160179696	-0.07152034261241971	42396.590000000004	0.09635974304068523	20.232711018103373	0.09421841541755889	0.15631691648822268	0.95593147751606	0.019271948608137045	0.22483940042826553	0.9707494646680943
train	NYSGRC-028632 A-0	0	185.0	0.04864864864864865	0.35135135135135137	0.0972972972972973	0.010810810810810811	0.04864864864864865	0.04864864864864865	0.05945945945945946	0.07567567567567568	0.005405405405405406	0.05945945945945946	0.08108108108108109	0.07027027027027027	0.010810810810810811	0.043243243243243246	0.04864864864864865	0.04864864864864865	0.02702702702702703	0.04864864864864865	0.043243243243243246	0.10810810810810811	0.016216216216216217	0.04864864864864865	1.0192432432432432	0.4702702702702703	8.479996666934941	0.005405405405405415	17147.89	0.0972972972972973	2.0970863072722246	0.1837837837837838	0.11351351351351352	1.0485945945945947	0.021621621621621623	0.17297297297297298	0.9516756756756757
train	NYSGRC-028635 A-0	0	203.0	0.019704433497536946	0.3448275862068966	0.06403940886699508	0.0049261083743842365	0.03940886699507389	0.04926108374384237	0.059113300492610835	0.04926108374384237	0.009852216748768473	0.09852216748768473	0.08374384236453201	0.09852216748768473	0.014778325123152709	0.08374384236453201	0.024630541871921183	0.054187192118226604	0.019704433497536946	0.07389162561576355	0.08866995073891626	0.054187192118226604	0.0	0.029556650246305417	1.0154187192118227	0.4187192118226601	9.248992578339141	-0.09211822660098527	18965.05	0.08866995073891626	3.370523782582609	0.30049261083743845	0.11330049261083744	1.0513300492610838	0.019704433497536946	0.11330049261083744	0.9531527093596059
train	NYSGRC-028636 A-0	0	224.0	0.022321428571428572	0.35714285714285715	0.0625	0.026785714285714284	0.07142857142857142	0.03571428571428571	0.044642857142857144	0.049107142857142856	0.013392857142857142	0.09375	0.04017857142857143	0.09821428571428571	0.026785714285714284	0.05803571428571429	0.07142857142857142	0.044642857142857144	0.049107142857142856	0.044642857142857144	0.07142857142857142	0.05357142857142857	0.013392857142857142	0.03125	0.9946875000000001	0.42410714285714285	5.26849406009229	-0.05178571428571428	21203.954999999998	0.10714285714285714	-3.53820351703817	0.21875	0.10267857142857142	1.0407142857142857	0.05357142857142857	0.11160714285714286	0.9758035714285713
train	NYSGRC-028637 A-0	0	184.0	0.03260869565217391	0.3641304347826087	0.05434782608695652	0.005434782608695652	0.05434782608695652	0.07065217391304347	0.04891304347826087	0.08695652173913043	0.02717391304347826	0.08152173913043478	0.02717391304347826	0.09782608695652174	0.010869565217391304	0.05434782608695652	0.05434782608695652	0.03260869565217391	0.043478260869565216	0.08152173913043478	0.05434782608695652	0.05434782608695652	0.016304347826086956	0.043478260869565216	0.987554347826087	0.4076086956521739	4.572797751238947	-0.19076086956521743	17210.455	0.125	-8.903056048445494	0.22282608695652173	0.09782608695652174	1.0115760869565218	0.016304347826086956	0.14130434782608695	0.9965760869565218
train	NYSGRC-028645 A-0	0	319.0	0.0219435736677116	0.47962382445141066	0.11912225705329153	0.006269592476489028	0.0877742946708464	0.10658307210031348	0.018808777429467086	0.07210031347962383	0.009404388714733543	0.047021943573667714	0.10658307210031348	0.0438871473354232	0.003134796238244514	0.047021943573667714	0.04075235109717868	0.047021943573667714	0.018808777429467086	0.07210031347962383	0.05642633228840126	0.06896551724137931	0.003134796238244514	0.025078369905956112	1.0484639498432602	0.329153605015674	4.369812966633874	-0.8097178683385581	28496.889999999996	0.19435736677115986	-21.37811400982698	0.2225705329153605	0.13479623824451412	0.9089341692789968	0.009404388714733543	0.19122257053291536	1.005924764890282
train	NYSGRC-028647 A-0	0	253.0	0.03162055335968379	0.3359683794466403	0.15019762845849802	0.019762845849802372	0.04743083003952569	0.03162055335968379	0.03557312252964427	0.07905138339920949	0.02766798418972332	0.023715415019762844	0.019762845849802372	0.10276679841897234	0.019762845849802372	0.023715415019762844	0.08695652173913043	0.02766798418972332	0.07509881422924901	0.04743083003952569	0.06324110671936758	0.09090909090909091	0.019762845849802372	0.007905138339920948	1.0191699604743083	0.4505928853754941	8.707605428294464	0.09486166007905134	22320.4	0.07905138339920949	5.454864462856047	0.16205533596837945	0.1225296442687747	0.9981422924901185	0.039525691699604744	0.22924901185770752	0.9594466403162055
train	NYSGRC-028654 A-0	0	157.0	0.03821656050955414	0.37579617834394907	0.1337579617834395	0.012738853503184714	0.07643312101910828	0.050955414012738856	0.044585987261146494	0.08917197452229299	0.03821656050955414	0.006369426751592357	0.006369426751592357	0.1464968152866242	0.006369426751592357	0.0	0.09554140127388536	0.025477707006369428	0.07006369426751592	0.050955414012738856	0.025477707006369428	0.08917197452229299	0.025477707006369428	0.006369426751592357	1.0314012738853504	0.4585987261146497	4.910995427345193	0.09363057324840762	14013.989999999998	0.12738853503184713	-6.69197546766395	0.10191082802547771	0.11464968152866242	0.9701273885350319	0.01910828025477707	0.2229299363057325	0.964968152866242
train	NYSGRC-028660 A-0	0	228.0	0.021929824561403508	0.37719298245614036	0.08333333333333333	0.013157894736842105	0.06578947368421052	0.05263157894736842	0.06140350877192982	0.039473684210526314	0.008771929824561403	0.07017543859649122	0.08771929824561403	0.08333333333333333	0.008771929824561403	0.06140350877192982	0.043859649122807015	0.043859649122807015	0.021929824561403508	0.06140350877192982	0.07017543859649122	0.09649122807017543	0.0043859649122807015	0.021929824561403508	1.0292105263157894	0.4298245614035088	5.848603906618462	-0.059210526315789484	21131.655000000002	0.11842105263157894	-1.6823973651135056	0.23684210526315788	0.11842105263157894	1.0357894736842106	0.021929824561403508	0.12280701754385964	0.9473245614035088
train	NYSGRC-028663 A-0	0	163.0	0.024539877300613498	0.3987730061349693	0.04294478527607362	0.012269938650306749	0.0736196319018405	0.07975460122699386	0.04294478527607362	0.06748466257668712	0.012269938650306749	0.0736196319018405	0.0736196319018405	0.07975460122699386	0.04294478527607362	0.06134969325153374	0.06134969325153374	0.03680981595092025	0.03067484662576687	0.04294478527607362	0.03680981595092025	0.08588957055214724	0.006134969325153374	0.03680981595092025	1.0209815950920245	0.4110429447852761	4.512164513547272	-0.2785276073619632	15493.77	0.15337423312883436	-7.6523936700482125	0.17791411042944785	0.1165644171779141	1.0030061349693251	0.05521472392638037	0.11042944785276074	0.9756441717791411
train	NYSGRC-028680 A-0	0	169.0	0.029585798816568046	0.3905325443786982	0.08284023668639054	0.011834319526627219	0.07100591715976332	0.07100591715976332	0.047337278106508875	0.08284023668639054	0.005917159763313609	0.04142011834319527	0.03550295857988166	0.10059171597633136	0.04142011834319527	0.03550295857988166	0.07100591715976332	0.029585798816568046	0.07692307692307693	0.03550295857988166	0.07100591715976332	0.05917159763313609	0.01775147928994083	0.011834319526627219	1.0279881656804732	0.40236686390532544	4.707601718288935	-0.2775147928994084	15755.119999999999	0.14201183431952663	-4.889803807714038	0.17159763313609466	0.11834319526627218	0.9750295857988166	0.05325443786982249	0.16568047337278108	0.972189349112426
train	NYSGRC-028684 A-0	0	209.0	0.028708133971291867	0.36363636363636365	0.14354066985645933	0.014354066985645933	0.03349282296650718	0.05741626794258373	0.05263157894736842	0.0861244019138756	0.03827751196172249	0.019138755980861243	0.03349282296650718	0.08133971291866028	0.019138755980861243	0.009569377990430622	0.06698564593301436	0.04784688995215311	0.04784688995215311	0.07655502392344497	0.05741626794258373	0.07177033492822966	0.014354066985645933	0.028708133971291867	1.0295215311004784	0.430622009569378	6.937289273067532	-0.10622009569377985	18653.420000000002	0.09090909090909091	-0.24597798168636587	0.19138755980861244	0.11961722488038277	0.9794258373205741	0.03349282296650718	0.22966507177033493	0.9638755980861243
train	NYSGRC-028688 A-0	0	105.0	0.047619047619047616	0.4380952380952381	0.0761904761904762	0.009523809523809525	0.08571428571428572	0.0761904761904762	0.02857142857142857	0.08571428571428572	0.02857142857142857	0.047619047619047616	0.047619047619047616	0.0761904761904762	0.02857142857142857	0.01904761904761905	0.047619047619047616	0.06666666666666667	0.0380952380952381	0.0761904761904762	0.02857142857142857	0.0761904761904762	0.01904761904761905	0.0380952380952381	1.0277142857142856	0.3904761904761905	4.382348892613961	-0.4542857142857143	9792.52	0.1619047619047619	-7.387455165301203	0.19047619047619047	0.11428571428571428	0.9727619047619047	0.0380952380952381	0.1619047619047619	0.9935238095238095
train	NYSGRC-028693 A-0	0	151.0	0.039735099337748346	0.3841059602649007	0.08609271523178808	0.006622516556291391	0.059602649006622516	0.06622516556291391	0.033112582781456956	0.09271523178807947	0.019867549668874173	0.039735099337748346	0.0	0.08609271523178808	0.019867549668874173	0.006622516556291391	0.052980132450331126	0.0728476821192053	0.06622516556291391	0.06622516556291391	0.046357615894039736	0.11920529801324503	0.006622516556291391	0.052980132450331126	1.0130463576158941	0.44370860927152317	4.3487565013404135	-0.05364238410596028	13858.52	0.12582781456953643	-8.387341923975319	0.19205298013245034	0.08609271523178808	1.0360927152317883	0.026490066225165563	0.17880794701986755	0.9562251655629138
train	NYSGRC-028696 A-0	0	249.0	0.028112449799196786	0.5502008032128514	0.07630522088353414	0.008032128514056224	0.0642570281124498	0.11244979919678715	0.0321285140562249	0.05220883534136546	0.004016064257028112	0.05220883534136546	0.11244979919678715	0.07630522088353414	0.008032128514056224	0.028112449799196786	0.06827309236947791	0.05622489959839357	0.024096385542168676	0.11244979919678715	0.05220883534136546	0.040160642570281124	0.004016064257028112	0.01606425702811245	1.0412449799196786	0.30522088353413657	4.624301607648671	-0.7983935742971888	22837.969999999998	0.17670682730923695	-9.871563008598365	0.24899598393574296	0.14056224899598393	0.9012449799196787	0.01606425702811245	0.1285140562248996	1.0082329317269076
train	NYSGRC-028702 A-0	0	186.0	0.021505376344086023	0.3817204301075269	0.10215053763440861	0.005376344086021506	0.08602150537634409	0.021505376344086023	0.03225806451612903	0.08602150537634409	0.03763440860215054	0.043010752688172046	0.005376344086021506	0.1774193548387097	0.010752688172043012	0.010752688172043012	0.08602150537634409	0.03763440860215054	0.07526881720430108	0.06989247311827956	0.07526881720430108	0.016129032258064516	0.010752688172043012	0.010752688172043012	0.9984408602150536	0.4032258064516129	6.135533559775706	-0.08655913978494628	16674.214999999997	0.10752688172043011	-3.423726727794083	0.1935483870967742	0.11827956989247312	0.9703225806451612	0.016129032258064516	0.1881720430107527	1.0001612903225807
train	NYSGRC-005565 A-0	0	335.0	0.011940298507462687	0.4835820895522388	0.10746268656716418	0.0	0.07761194029850746	0.1253731343283582	0.01791044776119403	0.0626865671641791	0.014925373134328358	0.03880597014925373	0.05970149253731343	0.06865671641791045	0.020895522388059702	0.03283582089552239	0.04477611940298507	0.06567164179104477	0.050746268656716415	0.05970149253731343	0.06865671641791045	0.06865671641791045	0.005970149253731343	0.008955223880597015	1.0742388059701493	0.3373134328358209	4.235652362306559	-0.7665671641791043	30674.64	0.20298507462686566	-29.821677455717307	0.22686567164179106	0.1253731343283582	0.9174925373134328	0.020895522388059702	0.1701492537313433	0.9647164179104478
train	NYSGRC-005567 A-0	0	134.0	0.05223880597014925	0.43283582089552236	0.08208955223880597	0.0	0.06716417910447761	0.08208955223880597	0.022388059701492536	0.1044776119402985	0.007462686567164179	0.05970149253731343	0.05970149253731343	0.09701492537313433	0.014925373134328358	0.05223880597014925	0.022388059701492536	0.03731343283582089	0.09701492537313433	0.06716417910447761	0.03731343283582089	0.05223880597014925	0.0	0.03731343283582089	1.0214925373134327	0.3656716417910448	8.604830040106645	-0.6395522388059701	12443.755000000001	0.14925373134328357	1.1651665947602972	0.19402985074626866	0.16417910447761194	0.9605223880597016	0.014925373134328358	0.1865671641791045	0.9958208955223881
train	NYSGRC-005577 A-0	0	322.0	0.018633540372670808	0.36335403726708076	0.062111801242236024	0.012422360248447204	0.049689440993788817	0.043478260869565216	0.059006211180124224	0.08385093167701864	0.052795031055900624	0.059006211180124224	0.07142857142857142	0.07763975155279502	0.024844720496894408	0.046583850931677016	0.012422360248447204	0.049689440993788817	0.046583850931677016	0.09006211180124224	0.055900621118012424	0.055900621118012424	0.012422360248447204	0.034161490683229816	1.007639751552795	0.38509316770186336	9.512155464750794	-0.38975155279503104	30507.454999999994	0.09316770186335403	11.888784485977592	0.2422360248447205	0.17080745341614906	1.0163975155279503	0.037267080745341616	0.14596273291925466	0.9832298136645964
train	NYSGRC-005603 A-0	0	207.0	0.01932367149758454	0.34299516908212563	0.043478260869565216	0.028985507246376812	0.028985507246376812	0.04830917874396135	0.043478260869565216	0.05314009661835749	0.028985507246376812	0.06280193236714976	0.06763285024154589	0.07246376811594203	0.014492753623188406	0.057971014492753624	0.043478260869565216	0.06763285024154589	0.014492753623188406	0.07246376811594203	0.10144927536231885	0.10144927536231885	0.01932367149758454	0.028985507246376812	0.9889371980676329	0.3864734299516908	7.75565577775427	-0.12270531400966178	19401.48	0.07729468599033816	2.177160085156615	0.2995169082125604	0.1111111111111111	1.0691304347826087	0.043478260869565216	0.0966183574879227	0.9669565217391304
train	NYSGRC-005612 A-0	0	310.0	0.01935483870967742	0.4	0.012903225806451613	0.016129032258064516	0.04838709677419355	0.06451612903225806	0.03870967741935484	0.041935483870967745	0.02258064516129032	0.06774193548387097	0.04516129032258064	0.08387096774193549	0.02903225806451613	0.07741935483870968	0.035483870967741936	0.03870967741935484	0.035483870967741936	0.13225806451612904	0.06774193548387097	0.06774193548387097	0.01935483870967742	0.054838709677419356	0.9737096774193549	0.3741935483870968	5.018442049845098	-0.39	30032.545	0.11290322580645161	-8.540972680043701	0.3161290322580645	0.1032258064516129	1.0318387096774193	0.04516129032258064	0.054838709677419356	1.016032258064516
train	NYSGRC-005641 A-0	0	345.0	0.014492753623188406	0.37681159420289856	0.02608695652173913	0.02608695652173913	0.04057971014492753	0.06666666666666667	0.04057971014492753	0.04927536231884058	0.02608695652173913	0.07246376811594203	0.06376811594202898	0.08695652173913043	0.011594202898550725	0.06956521739130435	0.03768115942028986	0.03768115942028986	0.034782608695652174	0.09565217391304348	0.08405797101449275	0.07536231884057971	0.02318840579710145	0.03188405797101449	0.9855942028985506	0.3681159420289855	6.767276757313	-0.29623188405797096	32993.56999999999	0.1072463768115942	-1.1766106129441312	0.28695652173913044	0.1246376811594203	1.038231884057971	0.03768115942028986	0.07536231884057971	0.9891014492753624
train	NYSGRC-005658 A-0	0	2111.0	0.0037896731406916154	0.41639033633349126	0.07579346281383231	0.015158692562766462	0.04689720511605874	0.05163429654192326	0.026527711984841308	0.07437233538607295	0.02036949313121743	0.05921364282330649	0.04737091425864519	0.06774040738986263	0.015158692562766462	0.038844149692089054	0.07579346281383231	0.037896731406916156	0.05921364282330649	0.09758408337280909	0.07531975367124585	0.06963524396020843	0.015158692562766462	0.030317385125532923	0.9772382756987209	0.359545239223117	8.442084869686912	-0.3709616295594505	192226.4	0.098531501657982	26.40777723098799	0.24964471814306016	0.1269540502131691	0.9888062529606821	0.030317385125532923	0.15016579819990525	1.0157460918995735
train	NYSGRC-005664 A-0	0	93.0	0.06451612903225806	0.3763440860215054	0.12903225806451613	0.03225806451612903	0.08602150537634409	0.053763440860215055	0.043010752688172046	0.043010752688172046	0.06451612903225806	0.06451612903225806	0.0	0.053763440860215055	0.0	0.021505376344086023	0.07526881720430108	0.053763440860215055	0.021505376344086023	0.08602150537634409	0.053763440860215055	0.043010752688172046	0.010752688172043012	0.06451612903225806	0.9968817204301075	0.40860215053763443	4.189931923906157	-0.28494623655913975	8580.91	0.13978494623655913	-9.733357280619948	0.21505376344086022	0.08602150537634409	0.9835483870967742	0.03225806451612903	0.17204301075268819	1.0062365591397848
train	NYSGRC-005666 A-0	0	83.0	0.03614457831325301	0.3373493975903614	0.012048192771084338	0.024096385542168676	0.03614457831325301	0.060240963855421686	0.03614457831325301	0.0963855421686747	0.024096385542168676	0.03614457831325301	0.012048192771084338	0.13253012048192772	0.03614457831325301	0.03614457831325301	0.060240963855421686	0.04819277108433735	0.04819277108433735	0.07228915662650602	0.07228915662650602	0.0963855421686747	0.03614457831325301	0.024096385542168676	0.9798795180722891	0.40963855421686746	4.863536469388612	0.04216867469879512	7841.550000000001	0.0963855421686747	-2.6646746305142512	0.2289156626506024	0.08433734939759036	1.0527710843373494	0.060240963855421686	0.10843373493975904	0.9820481927710842
train	NYSGRC-005674 A-0	0	236.0	0.025423728813559324	0.3686440677966102	0.03389830508474576	0.00423728813559322	0.0423728813559322	0.05508474576271186	0.0423728813559322	0.059322033898305086	0.029661016949152543	0.059322033898305086	0.05084745762711865	0.1228813559322034	0.029661016949152543	0.05084745762711865	0.05084745762711865	0.03389830508474576	0.05508474576271186	0.08050847457627118	0.07203389830508475	0.0847457627118644	0.012711864406779662	0.029661016949152543	1.00364406779661	0.4152542372881356	8.826708085413223	-0.1122881355932203	22467.475	0.09745762711864407	3.577118735267927	0.23728813559322035	0.13559322033898305	1.0415677966101695	0.03389830508474576	0.09322033898305085	0.9605508474576271
train	NYSGRC-005675 A-0	0	1162.0	0.006024096385542169	0.4027538726333907	0.1144578313253012	0.03356282271944923	0.05249569707401033	0.05938037865748709	0.03614457831325301	0.0981067125645439	0.02667814113597246	0.013769363166953529	0.018072289156626505	0.08605851979345955	0.010327022375215147	0.0189328743545611	0.08003442340791739	0.03442340791738382	0.0981067125645439	0.060240963855421686	0.05593803786574871	0.06626506024096386	0.014629948364888123	0.022375215146299483	0.9940447504302925	0.3640275387263339	7.767995554522307	-0.39449225473321864	105001.695	0.11187607573149742	11.272426097176151	0.16953528399311532	0.14285714285714285	0.9573580034423408	0.04388984509466437	0.21256454388984508	1.0084939759036147
train	NYSGRC-005677 A-0	0	314.0	0.01910828025477707	0.37898089171974525	0.06050955414012739	0.01910828025477707	0.03503184713375796	0.06050955414012739	0.012738853503184714	0.08280254777070063	0.025477707006369428	0.050955414012738856	0.04777070063694268	0.08280254777070063	0.01592356687898089	0.0732484076433121	0.06687898089171974	0.044585987261146494	0.03184713375796178	0.09235668789808917	0.08280254777070063	0.07643312101910828	0.01592356687898089	0.022292993630573247	0.9681847133757961	0.3375796178343949	6.3019883338658955	-0.3856687898089172	28176.445	0.09554140127388536	-3.3280234945024105	0.2929936305732484	0.10509554140127389	0.9903184713375796	0.03503184713375796	0.14331210191082802	1.0305732484076433
train	NYSGRC-005683 A-0	0	494.0	0.012145748987854251	0.4008097165991903	0.06680161943319839	0.032388663967611336	0.048582995951417005	0.0728744939271255	0.02834008097165992	0.07894736842105263	0.02631578947368421	0.0465587044534413	0.044534412955465584	0.0728744939271255	0.008097165991902834	0.03441295546558704	0.05465587044534413	0.03441295546558704	0.0465587044534413	0.09919028340080972	0.06680161943319839	0.08299595141700405	0.022267206477732792	0.032388663967611336	0.9860728744939271	0.3603238866396761	5.333845527215646	-0.3097165991902834	45273.785	0.1214574898785425	-12.409893173163773	0.23481781376518218	0.11740890688259109	0.9940283400809716	0.04048582995951417	0.145748987854251	1.0078542510121458
train	NYSGRC-005683 A-0	0	289.0	0.01730103806228374	0.4186851211072664	0.06920415224913495	0.04152249134948097	0.0657439446366782	0.06920415224913495	0.031141868512110725	0.07612456747404844	0.02422145328719723	0.03460207612456748	0.04498269896193772	0.06920415224913495	0.010380622837370242	0.02768166089965398	0.05190311418685121	0.03806228373702422	0.04844290657439446	0.10034602076124567	0.06920415224913495	0.0726643598615917	0.02422145328719723	0.031141868512110725	0.9866089965397924	0.34256055363321797	4.830530954728419	-0.4186851211072665	26601.38	0.13494809688581316	-10.745873339526298	0.23529411764705882	0.11764705882352941	0.9788235294117646	0.05190311418685121	0.1453287197231834	1.021903114186851
train	NYSGRC-005697 A-0	0	214.0	0.018691588785046728	0.3598130841121495	0.037383177570093455	0.03271028037383177	0.037383177570093455	0.0514018691588785	0.04205607476635514	0.06542056074766354	0.03271028037383177	0.037383177570093455	0.028037383177570093	0.09813084112149532	0.018691588785046728	0.0514018691588785	0.06542056074766354	0.056074766355140186	0.037383177570093455	0.08411214953271028	0.102803738317757	0.07009345794392523	0.02336448598130841	0.028037383177570093	0.9671962616822429	0.35514018691588783	6.133267640636583	-0.2588785046728972	20043.985	0.08878504672897196	-3.609143631158773	0.29439252336448596	0.09813084112149532	1.0284579439252337	0.0514018691588785	0.102803738317757	1.0080841121495328
train	NYSGRC-005701 A-0	0	474.0	0.008438818565400843	0.41139240506329117	0.08227848101265822	0.02109704641350211	0.04008438818565401	0.08227848101265822	0.0379746835443038	0.07805907172995781	0.03375527426160337	0.0189873417721519	0.023206751054852322	0.12025316455696203	0.004219409282700422	0.023206751054852322	0.08860759493670886	0.03164556962025317	0.06962025316455696	0.0759493670886076	0.06118143459915612	0.07172995780590717	0.014767932489451477	0.02109704641350211	1.0017510548523207	0.37130801687763715	5.841722353529735	-0.2905063291139241	43383.075	0.12236286919831224	-10.498936164033722	0.19198312236286919	0.12658227848101267	0.9660126582278481	0.02531645569620253	0.16033755274261605	0.9907594936708861
train	NYSGRC-005752 A-0	0	170.0	0.01764705882352941	0.4235294117647059	0.052941176470588235	0.01764705882352941	0.07647058823529412	0.06470588235294118	0.029411764705882353	0.08823529411764706	0.03529411764705882	0.047058823529411764	0.023529411764705882	0.08823529411764706	0.029411764705882353	0.0058823529411764705	0.052941176470588235	0.058823529411764705	0.047058823529411764	0.1	0.052941176470588235	0.08235294117647059	0.01764705882352941	0.029411764705882353	1.0019411764705881	0.3764705882352941	4.472953427928112	-0.25764705882352945	15678.595000000001	0.1411764705882353	-10.721703869306216	0.21764705882352942	0.10588235294117647	0.9941764705882352	0.047058823529411764	0.1411764705882353	0.9973529411764707
train	NYSGRC-005753 A-0	0	1664.0	0.002403846153846154	0.42427884615384615	0.055288461538461536	0.0625	0.04326923076923077	0.06310096153846154	0.024639423076923076	0.07151442307692307	0.028846153846153848	0.04146634615384615	0.052884615384615384	0.07151442307692307	0.01622596153846154	0.039663461538461536	0.06911057692307693	0.057692307692307696	0.06430288461538461	0.07391826923076923	0.060697115384615384	0.059495192307692304	0.020432692307692308	0.0234375	0.9765084134615385	0.3125	7.857690410149805	-0.5268028846153846	155796.465	0.1063701923076923	26.397337361133168	0.23197115384615385	0.14603365384615385	0.9830288461538461	0.07872596153846154	0.1268028846153846	1.0239182692307691
train	NYSGRC-005763 A-0	0	302.0	0.013245033112582781	0.44039735099337746	0.029801324503311258	0.026490066225165563	0.04304635761589404	0.06291390728476821	0.03642384105960265	0.056291390728476824	0.026490066225165563	0.04966887417218543	0.076158940397351	0.08609271523178808	0.013245033112582781	0.039735099337748346	0.0695364238410596	0.046357615894039736	0.039735099337748346	0.10264900662251655	0.08940397350993377	0.052980132450331126	0.019867549668874173	0.033112582781456956	0.9748013245033113	0.3211920529801324	8.142215264300962	-0.5519867549668874	28631.364999999998	0.10596026490066225	4.608601909485763	0.2781456953642384	0.1423841059602649	0.9908609271523179	0.039735099337748346	0.08609271523178808	1.0212251655629139
train	NYSGRC-005807 A-0	0	876.0	0.00684931506849315	0.4280821917808219	0.0776255707762557	0.014840182648401826	0.0639269406392694	0.06278538812785388	0.033105022831050226	0.06278538812785388	0.023972602739726026	0.028538812785388126	0.0410958904109589	0.0821917808219178	0.01141552511415525	0.030821917808219176	0.04794520547945205	0.0319634703196347	0.07420091324200913	0.10616438356164383	0.05136986301369863	0.1004566210045662	0.023972602739726026	0.030821917808219176	1.0058561643835617	0.3881278538812785	6.552114282278432	-0.3646118721461187	81734.055	0.1267123287671233	-5.357702449297776	0.22031963470319635	0.13926940639269406	0.996027397260274	0.026255707762557076	0.1404109589041096	0.9918150684931506
train	NYSGRC-005810 A-0	0	123.0	0.032520325203252036	0.3089430894308943	0.04878048780487805	0.032520325203252036	0.04065040650406504	0.0	0.024390243902439025	0.10569105691056911	0.04065040650406504	0.024390243902439025	0.016260162601626018	0.11382113821138211	0.008130081300813009	0.06504065040650407	0.04878048780487805	0.024390243902439025	0.08943089430894309	0.08943089430894309	0.07317073170731707	0.08943089430894309	0.024390243902439025	0.04065040650406504	0.9211382113821138	0.37398373983739835	10.159577745833989	-0.19837398373983745	11327.63	0.04065040650406504	8.987516719065514	0.25203252032520324	0.14634146341463414	1.0510569105691057	0.04065040650406504	0.15447154471544716	1.0453658536585366
train	NYSGRC-005820 A-0	0	234.0	0.017094017094017096	0.42735042735042733	0.05128205128205128	0.017094017094017096	0.017094017094017096	0.0641025641025641	0.02564102564102564	0.07264957264957266	0.038461538461538464	0.02564102564102564	0.05982905982905983	0.07692307692307693	0.021367521367521368	0.021367521367521368	0.0811965811965812	0.04700854700854701	0.06837606837606838	0.08974358974358974	0.09829059829059829	0.07692307692307693	0.008547008547008548	0.038461538461538464	0.9766239316239316	0.3247863247863248	10.019708148851322	-0.5666666666666668	21822.385000000002	0.0811965811965812	12.961503279462516	0.2564102564102564	0.16666666666666666	0.9891880341880341	0.038461538461538464	0.12393162393162394	1.0035042735042734
train	NYSGRC-005821 A-0	0	385.0	0.015584415584415584	0.4025974025974026	0.06753246753246753	0.02857142857142857	0.05194805194805195	0.04155844155844156	0.02077922077922078	0.08831168831168831	0.03116883116883117	0.02857142857142857	0.04415584415584416	0.1012987012987013	0.005194805194805195	0.03636363636363636	0.07532467532467532	0.03116883116883117	0.07272727272727272	0.08571428571428572	0.05974025974025974	0.06493506493506493	0.03116883116883117	0.033766233766233764	0.9628311688311688	0.35324675324675325	8.809666516427068	-0.45376623376623376	35652.71	0.09350649350649351	11.477956865320998	0.21298701298701297	0.14805194805194805	0.9848571428571429	0.033766233766233764	0.15584415584415584	1.0375844155844156
train	NYSGRC-005826 A-0	0	100.0	0.04	0.42	0.06	0.02	0.07	0.05	0.02	0.06	0.03	0.03	0.03	0.11	0.03	0.04	0.07	0.05	0.1	0.05	0.03	0.08	0.03	0.04	1.0044	0.4	8.04411870559203	-0.514	9792.814999999999	0.12	1.5768299363794416	0.17	0.16	1.0045	0.05	0.12	0.9914999999999999
train	NYSGRC-005828 A-0	0	1252.0	0.004792332268370607	0.4169329073482428	0.08626198083067092	0.020766773162939296	0.0439297124600639	0.06230031948881789	0.019169329073482427	0.07827476038338659	0.02476038338658147	0.02875399361022364	0.03354632587859425	0.10223642172523961	0.006389776357827476	0.025559105431309903	0.0878594249201278	0.04472843450479233	0.054313099041533544	0.0902555910543131	0.06629392971246006	0.08386581469648563	0.018370607028753993	0.022364217252396165	0.9882188498402555	0.36741214057507987	6.109866852549666	-0.2652555910543131	112211.575	0.1062300319488818	-16.32729509601397	0.2268370607028754	0.11261980830670927	0.9782108626198083	0.027156549520766772	0.1645367412140575	1.0071884984025559
train	NYSGRC-005837 A-0	0	371.0	0.013477088948787063	0.40431266846361186	0.0431266846361186	0.0215633423180593	0.03504043126684636	0.07008086253369272	0.03504043126684636	0.07547169811320754	0.03234501347708895	0.03773584905660377	0.03504043126684636	0.0889487870619946	0.008086253369272238	0.05390835579514825	0.05929919137466307	0.04582210242587601	0.0673854447439353	0.09164420485175202	0.07547169811320754	0.0646900269541779	0.02425876010781671	0.03504043126684636	0.9722371967654986	0.33692722371967654	7.299434158394633	-0.5544474393530997	35154.60999999999	0.10512129380053908	1.5775780397029564	0.2668463611859838	0.1347708894878706	0.9967654986522911	0.029649595687331536	0.11859838274932614	1.0193261455525606
train	NYSGRC-005838 A-0	0	314.0	0.01910828025477707	0.4394904458598726	0.04777070063694268	0.01910828025477707	0.025477707006369428	0.06050955414012739	0.028662420382165606	0.0732484076433121	0.01910828025477707	0.012738853503184714	0.050955414012738856	0.09872611464968153	0.01592356687898089	0.03821656050955414	0.07961783439490445	0.06687898089171974	0.03503184713375796	0.12101910828025478	0.041401273885350316	0.11146496815286625	0.022292993630573247	0.03184713375796178	0.97828025477707	0.36942675159235666	7.405173090756839	-0.2853503184713376	28781.534999999996	0.08598726114649681	1.1865465456524618	0.267515923566879	0.10509554140127389	1.0036305732484077	0.03503184713375796	0.12101910828025478	1.0168152866242037
train	NYSGRC-005838 A-0	0	135.0	0.044444444444444446	0.4666666666666667	0.044444444444444446	0.014814814814814815	0.022222222222222223	0.06666666666666667	0.022222222222222223	0.06666666666666667	0.022222222222222223	0.014814814814814815	0.05925925925925926	0.1111111111111111	0.014814814814814815	0.037037037037037035	0.0962962962962963	0.06666666666666667	0.037037037037037035	0.11851851851851852	0.02962962962962963	0.1037037037037037	0.022222222222222223	0.02962962962962963	0.9828148148148149	0.362962962962963	8.039333893023056	-0.36592592592592604	12468.039999999999	0.08888888888888889	1.5779080056286752	0.2518518518518518	0.11851851851851852	0.9868888888888888	0.02962962962962963	0.1111111111111111	1.018
train	NYSGRC-005839 A-0	0	228.0	0.02631578947368421	0.39035087719298245	0.07017543859649122	0.021929824561403508	0.017543859649122806	0.06578947368421052	0.021929824561403508	0.07456140350877193	0.017543859649122806	0.03508771929824561	0.04824561403508772	0.10087719298245613	0.021929824561403508	0.05263157894736842	0.07017543859649122	0.043859649122807015	0.043859649122807015	0.10087719298245613	0.04824561403508772	0.10087719298245613	0.017543859649122806	0.02631578947368421	0.9932894736842105	0.39473684210526316	8.111098944611186	-0.12850877192982457	20674.105	0.08333333333333333	2.7324599422241427	0.24561403508771928	0.10964912280701754	1.0073684210526317	0.043859649122807015	0.14473684210526316	0.9920175438596491
train	NYSGRC-005846 A-0	0	433.0	0.013856812933025405	0.3856812933025404	0.10623556581986143	0.016166281755196306	0.04157043879907621	0.06466512702078522	0.016166281755196306	0.11085450346420324	0.025404157043879907	0.016166281755196306	0.020785219399538105	0.08545034642032333	0.006928406466512702	0.006928406466512702	0.06466512702078522	0.050808314087759814	0.06928406466512702	0.07390300230946882	0.053117782909930716	0.11085450346420324	0.018475750577367205	0.04157043879907621	0.9966050808314088	0.4018475750577367	6.288898744026162	-0.2096997690531178	38562.969999999994	0.10623556581986143	-4.628888873115514	0.18475750577367206	0.11547344110854503	0.9965127020785219	0.023094688221709007	0.21709006928406466	0.9897690531177828
train	NYSGRC-005846 A-0	0	567.0	0.010582010582010581	0.3897707231040564	0.1146384479717813	0.015873015873015872	0.037037037037037035	0.06525573192239859	0.012345679012345678	0.1146384479717813	0.024691358024691357	0.01763668430335097	0.019400352733686066	0.08818342151675485	0.008818342151675485	0.007054673721340388	0.07231040564373897	0.042328042328042326	0.08112874779541446	0.07231040564373897	0.04938271604938271	0.10052910052910052	0.015873015873015872	0.04056437389770723	0.9956613756613756	0.3985890652557319	7.338330683572347	-0.23756613756613754	50239.17	0.10229276895943562	2.039924649231743	0.1710758377425044	0.12522045855379188	0.9824867724867726	0.024691358024691357	0.2292768959435626	0.9938447971781305
train	NYSGRC-005854 A-0	0	328.0	0.018292682926829267	0.375	0.057926829268292686	0.03353658536585366	0.051829268292682924	0.036585365853658534	0.051829268292682924	0.07317073170731707	0.036585365853658534	0.042682926829268296	0.04573170731707317	0.09451219512195122	0.01524390243902439	0.018292682926829267	0.04878048780487805	0.054878048780487805	0.07317073170731707	0.06402439024390244	0.042682926829268296	0.07621951219512195	0.024390243902439025	0.057926829268292686	0.9903048780487804	0.42073170731707316	8.896633135816842	-0.2423780487804878	31893.754999999997	0.08841463414634146	12.466113792751436	0.1798780487804878	0.15548780487804878	1.0472256097560977	0.04878048780487805	0.13109756097560976	0.9781097560975609
train	NYSGRC-005860 A-0	0	370.0	0.016216216216216217	0.4135135135135135	0.043243243243243246	0.062162162162162166	0.02702702702702703	0.05945945945945946	0.02702702702702703	0.06756756756756757	0.016216216216216217	0.04054054054054054	0.04054054054054054	0.08378378378378379	0.016216216216216217	0.05675675675675676	0.07027027027027027	0.04594594594594595	0.05945945945945946	0.11081081081081082	0.07837837837837838	0.06486486486486487	0.016216216216216217	0.013513513513513514	0.9562972972972973	0.3054054054054054	7.91261822533555	-0.34189189189189195	33839.80499999999	0.08648648648648649	5.674889826354651	0.2918918918918919	0.11621621621621622	0.9930810810810811	0.07837837837837838	0.11081081081081082	1.036135135135135
train	NYSGRC-005869 A-0	0	97.0	0.041237113402061855	0.36082474226804123	0.020618556701030927	0.05154639175257732	0.041237113402061855	0.061855670103092786	0.020618556701030927	0.07216494845360824	0.010309278350515464	0.061855670103092786	0.09278350515463918	0.10309278350515463	0.041237113402061855	0.041237113402061855	0.041237113402061855	0.05154639175257732	0.041237113402061855	0.030927835051546393	0.09278350515463918	0.08247422680412371	0.010309278350515464	0.030927835051546393	1.0036082474226804	0.3711340206185567	8.397038321918956	-0.18144329896907213	9233.509999999998	0.10309278350515463	3.0031016349150157	0.21649484536082475	0.14432989690721648	1.047938144329897	0.09278350515463918	0.09278350515463918	0.9604123711340206
train	NYSGRC-005877 A-0	0	457.0	0.0087527352297593	0.40700218818380746	0.061269146608315096	0.030634573304157548	0.0262582056892779	0.05470459518599562	0.05689277899343545	0.05908096280087528	0.0262582056892779	0.0437636761487965	0.06345733041575492	0.087527352297593	0.010940919037199124	0.0350109409190372	0.045951859956236324	0.06345733041575492	0.045951859956236324	0.10722100656455143	0.06783369803063458	0.06783369803063458	0.01312910284463895	0.03282275711159737	0.9971553610503282	0.3741794310722101	8.992656025596375	-0.26980306345733046	42903.83	0.08096280087527352	15.387496245467638	0.2735229759299781	0.13566739606126915	1.0213129102844638	0.04157549234135667	0.12035010940919037	0.9825164113785558
train	NYSGRC-005877 A-0	0	246.0	0.016260162601626018	0.37398373983739835	0.06097560975609756	0.032520325203252036	0.032520325203252036	0.056910569105691054	0.056910569105691054	0.07723577235772358	0.032520325203252036	0.032520325203252036	0.06910569105691057	0.08943089430894309	0.016260162601626018	0.032520325203252036	0.032520325203252036	0.056910569105691054	0.028455284552845527	0.0975609756097561	0.06910569105691057	0.06097560975609756	0.016260162601626018	0.04878048780487805	0.9957723577235772	0.3821138211382114	7.936465496079662	-0.2914634146341464	23121.735	0.08943089430894309	3.5977259090462788	0.25609756097560976	0.13008130081300814	1.018130081300813	0.04878048780487805	0.13821138211382114	0.9921951219512196
train	NYSGRC-005881 A-0	0	359.0	0.013927576601671309	0.35376044568245124	0.036211699164345405	0.025069637883008356	0.06406685236768803	0.052924791086350974	0.0584958217270195	0.055710306406685235	0.04178272980501393	0.09749303621169916	0.07799442896935933	0.07799442896935933	0.027855153203342618	0.04456824512534819	0.036211699164345405	0.03899721448467967	0.052924791086350974	0.03064066852367688	0.07242339832869081	0.05013927576601671	0.013927576601671309	0.04456824512534819	1.0120612813370473	0.40668523676880225	8.409048750715836	-0.31364902506963793	35584.5	0.116991643454039	8.262080327135585	0.18662952646239556	0.17270194986072424	1.0479665738161559	0.052924791086350974	0.09192200557103064	0.9511142061281337
train	NYSGRC-005889 A-0	0	651.0	0.007680491551459293	0.38402457757296465	0.05683563748079877	0.019969278033794162	0.055299539170506916	0.053763440860215055	0.03533026113671275	0.07526881720430108	0.03686635944700461	0.06144393241167435	0.03533026113671275	0.0890937019969278	0.018433179723502304	0.03686635944700461	0.05837173579109063	0.04915514592933948	0.05069124423963134	0.08141321044546851	0.06144393241167435	0.08602150537634409	0.015360983102918587	0.02304147465437788	0.9928571428571429	0.38556067588325654	6.298159562239344	-0.1795698924731183	60211.399999999994	0.10906298003072197	-9.666278434472268	0.22887864823348694	0.1228878648233487	1.0190629800307218	0.03840245775729647	0.13210445468509985	0.9856221198156682
train	NYSGRC-005891 A-0	0	409.0	0.014669926650366748	0.4229828850855746	0.08801955990220049	0.017114914425427872	0.029339853300733496	0.05867970660146699	0.02689486552567237	0.061124694376528114	0.02444987775061125	0.017114914425427872	0.03667481662591687	0.11491442542787286	0.009779951100244499	0.009779951100244499	0.11246943765281174	0.03667481662591687	0.07334963325183375	0.07579462102689487	0.07090464547677261	0.08068459657701711	0.019559902200488997	0.03667481662591687	0.9915647921760391	0.39364303178484106	9.227230462863812	-0.254278728606357	37757.189999999995	0.08801955990220049	11.122496804926342	0.19315403422982885	0.13447432762836187	0.9876039119804401	0.02689486552567237	0.1491442542787286	0.9874083129584351
train	NYSGRC-005897 A-0	0	218.0	0.022935779816513763	0.3853211009174312	0.08256880733944955	0.027522935779816515	0.022935779816513763	0.022935779816513763	0.027522935779816515	0.06422018348623854	0.022935779816513763	0.022935779816513763	0.03211009174311927	0.11009174311926606	0.009174311926605505	0.027522935779816515	0.09174311926605505	0.04128440366972477	0.0779816513761468	0.0963302752293578	0.06880733944954129	0.09174311926605505	0.03211009174311927	0.027522935779816515	0.9686697247706422	0.4036697247706422	10.538392794324594	-0.09449541284403667	20064.645	0.045871559633027525	14.93089157915292	0.23394495412844038	0.13302752293577982	1.0288990825688074	0.03669724770642202	0.14678899082568808	0.9986697247706421
train	NYSGRC-005899 A-0	0	760.0	0.007894736842105263	0.3973684210526316	0.05131578947368421	0.011842105263157895	0.06315789473684211	0.06973684210526315	0.042105263157894736	0.06973684210526315	0.019736842105263157	0.05131578947368421	0.05263157894736842	0.06578947368421052	0.025	0.05263157894736842	0.046052631578947366	0.03684210526315789	0.06447368421052632	0.06447368421052632	0.060526315789473685	0.09473684210526316	0.019736842105263157	0.038157894736842106	1.0031842105263158	0.3881578947368421	6.04460215403151	-0.43355263157894736	72660.695	0.13289473684210526	-8.687642092622468	0.21447368421052632	0.1368421052631579	1.0142236842105263	0.03684210526315789	0.12105263157894737	0.98525
train	NYSGRC-005916 A-0	0	275.0	0.014545454545454545	0.4072727272727273	0.08	0.02181818181818182	0.02909090909090909	0.07636363636363637	0.05090909090909091	0.09454545454545454	0.02909090909090909	0.01090909090909091	0.04727272727272727	0.12363636363636364	0.007272727272727273	0.03272727272727273	0.06909090909090909	0.04727272727272727	0.04363636363636364	0.09454545454545454	0.04363636363636364	0.03636363636363636	0.03636363636363636	0.025454545454545455	1.001781818181818	0.3709090909090909	6.502223270137246	-0.41672727272727283	25520.39	0.10545454545454545	-2.3275792989408046	0.21818181818181817	0.12	0.9552	0.02909090909090909	0.17454545454545456	1.0166545454545455
train	NYSGRC-005921 A-0	0	197.0	0.02030456852791878	0.41624365482233505	0.03553299492385787	0.030456852791878174	0.050761421319796954	0.050761421319796954	0.04060913705583756	0.05583756345177665	0.015228426395939087	0.04568527918781726	0.06091370558375635	0.1116751269035533	0.005076142131979695	0.04568527918781726	0.05583756345177665	0.050761421319796954	0.05583756345177665	0.09137055837563451	0.07106598984771574	0.050761421319796954	0.03553299492385787	0.04060913705583756	0.9781725888324873	0.36548223350253806	8.275781736836784	-0.44314720812182734	19098.960000000003	0.10152284263959391	3.458279890924267	0.25888324873096447	0.1319796954314721	1.0186802030456854	0.03553299492385787	0.09137055837563451	1.0128426395939087
train	NYSGRC-005921 A-0	0	205.0	0.024390243902439025	0.4195121951219512	0.05365853658536585	0.02926829268292683	0.024390243902439025	0.07317073170731707	0.004878048780487805	0.06829268292682927	0.02926829268292683	0.06829268292682927	0.03414634146341464	0.09268292682926829	0.014634146341463415	0.05853658536585366	0.06829268292682927	0.05853658536585366	0.05365853658536585	0.1073170731707317	0.02926829268292683	0.05853658536585366	0.02926829268292683	0.04390243902439024	0.9788292682926829	0.36585365853658536	6.760366128554144	-0.4292682926829269	19314.059999999998	0.0975609756097561	-0.8186440421100301	0.25365853658536586	0.11707317073170732	0.9968292682926829	0.04390243902439024	0.12195121951219512	1.0197560975609756
train	NYSGRC-005922 A-0	0	496.0	0.010080645161290322	0.4153225806451613	0.05443548387096774	0.020161290322580645	0.038306451612903226	0.056451612903225805	0.02217741935483871	0.05443548387096774	0.02620967741935484	0.06854838709677419	0.04435483870967742	0.08266129032258064	0.010080645161290322	0.06048387096774194	0.06653225806451613	0.05443548387096774	0.056451612903225805	0.09879032258064516	0.07056451612903226	0.05241935483870968	0.03225806451612903	0.03024193548387097	0.9778629032258064	0.3528225806451613	8.056510961714057	-0.49737903225806457	47011.045	0.09475806451612903	5.760778064484704	0.2842741935483871	0.12701612903225806	1.0041532258064516	0.03024193548387097	0.10887096774193548	1.0157056451612905
train	NYSGRC-005932 A-0	0	166.0	0.024096385542168676	0.3674698795180723	0.03614457831325301	0.024096385542168676	0.03614457831325301	0.10240963855421686	0.04216867469879518	0.05421686746987952	0.024096385542168676	0.04216867469879518	0.05421686746987952	0.07228915662650602	0.006024096385542169	0.0963855421686747	0.03614457831325301	0.03614457831325301	0.024096385542168676	0.0783132530120482	0.05421686746987952	0.0783132530120482	0.04216867469879518	0.060240963855421686	0.9909638554216867	0.3795180722891566	4.504176739516972	-0.5939759036144578	16347.025	0.13855421686746988	-9.235623436263083	0.26506024096385544	0.10240963855421686	1.0143373493975902	0.030120481927710843	0.09036144578313253	1.0106626506024097
train	NYSGRC-005951 A-0	0	286.0	0.013986013986013986	0.43356643356643354	0.06993006993006994	0.027972027972027972	0.045454545454545456	0.04895104895104895	0.024475524475524476	0.0944055944055944	0.02097902097902098	0.013986013986013986	0.013986013986013986	0.09090909090909091	0.006993006993006993	0.01048951048951049	0.11188811188811189	0.05244755244755245	0.07342657342657342	0.08741258741258741	0.05244755244755245	0.08391608391608392	0.038461538461538464	0.03146853146853147	0.9566433566433568	0.36013986013986016	6.753214302473945	-0.3632867132867133	26221.385	0.0944055944055944	-0.8744148925229815	0.20279720279720279	0.10839160839160839	0.9815034965034964	0.03496503496503497	0.16433566433566432	1.0401398601398602
train	NYSGRC-005962 A-0	0	106.0	0.04716981132075472	0.330188679245283	0.11320754716981132	0.018867924528301886	0.04716981132075472	0.05660377358490566	0.03773584905660377	0.1320754716981132	0.03773584905660377	0.02830188679245283	0.009433962264150943	0.11320754716981132	0.0	0.03773584905660377	0.08490566037735849	0.03773584905660377	0.02830188679245283	0.0660377358490566	0.0660377358490566	0.0660377358490566	0.009433962264150943	0.009433962264150943	0.9768867924528302	0.37735849056603776	4.441971846597416	-0.02924528301886797	8951.585	0.10377358490566038	-6.180526885696644	0.20754716981132076	0.07547169811320754	0.9615094339622642	0.018867924528301886	0.24528301886792453	1.0245283018867923
train	NYSGRC-006008 A-0	0	96.0	0.0625	0.375	0.03125	0.03125	0.0625	0.0625	0.052083333333333336	0.052083333333333336	0.041666666666666664	0.07291666666666667	0.03125	0.07291666666666667	0.03125	0.041666666666666664	0.03125	0.052083333333333336	0.08333333333333333	0.052083333333333336	0.07291666666666667	0.08333333333333333	0.010416666666666666	0.03125	1.0094791666666667	0.3854166666666667	6.90234559142056	-0.3145833333333334	9458.415	0.125	-0.2123067532535554	0.21875	0.15625	1.0513541666666668	0.0625	0.08333333333333333	0.9494791666666668
train	NYSGRC-006020 A-0	0	222.0	0.02702702702702703	0.36936936936936937	0.02702702702702703	0.02702702702702703	0.05405405405405406	0.07207207207207207	0.04054054054054054	0.09009009009009009	0.04054054054054054	0.05405405405405406	0.04954954954954955	0.0945945945945946	0.02702702702702703	0.04504504504504504	0.02702702702702703	0.04954954954954955	0.04504504504504504	0.07207207207207207	0.03153153153153153	0.0990990990990991	0.013513513513513514	0.04054054054054054	1.0019369369369369	0.3963963963963964	6.022546914987648	-0.22207207207207202	21146.385000000002	0.12612612612612611	-5.091702289645159	0.1981981981981982	0.13513513513513514	1.0332432432432432	0.05405405405405406	0.11711711711711711	0.9778828828828829
train	NYSGRC-006020 A-0	0	129.0	0.023255813953488372	0.37209302325581395	0.023255813953488372	0.015503875968992248	0.023255813953488372	0.08527131782945736	0.046511627906976744	0.08527131782945736	0.046511627906976744	0.05426356589147287	0.05426356589147287	0.07751937984496124	0.031007751937984496	0.03875968992248062	0.03875968992248062	0.03875968992248062	0.06201550387596899	0.06976744186046512	0.046511627906976744	0.11627906976744186	0.015503875968992248	0.031007751937984496	1.0096899224806202	0.3953488372093023	8.083491988020935	-0.23255813953488372	12407.07	0.10852713178294573	2.3013308881088985	0.1937984496124031	0.16279069767441862	1.0390697674418603	0.046511627906976744	0.10852713178294573	0.9496899224806201
train	NYSGRC-006055 A-0	0	181.0	0.022099447513812154	0.4143646408839779	0.04419889502762431	0.03314917127071823	0.03314917127071823	0.06629834254143646	0.04419889502762431	0.03867403314917127	0.03867403314917127	0.055248618784530384	0.07734806629834254	0.06077348066298342	0.022099447513812154	0.06077348066298342	0.06629834254143646	0.027624309392265192	0.03867403314917127	0.10497237569060773	0.08287292817679558	0.06077348066298342	0.0	0.04419889502762431	0.9767955801104972	0.3314917127071823	8.289470916355192	-0.5149171270718232	17138.59	0.09944751381215469	4.418327798904386	0.27624309392265195	0.15469613259668508	0.9925966850828729	0.055248618784530384	0.08287292817679558	1.0127071823204419
train	NYSGRC-006056 A-0	0	194.0	0.03608247422680412	0.33505154639175255	0.08247422680412371	0.020618556701030927	0.03608247422680412	0.030927835051546393	0.030927835051546393	0.05670103092783505	0.015463917525773196	0.061855670103092786	0.041237113402061855	0.1134020618556701	0.010309278350515464	0.03608247422680412	0.05670103092783505	0.06701030927835051	0.02577319587628866	0.07731958762886598	0.07216494845360824	0.10824742268041238	0.020618556701030927	0.03608247422680412	1.0017010309278351	0.4639175257731959	7.299807874311207	0.2572164948453608	17714.755	0.06701030927835051	0.5136228158093452	0.25257731958762886	0.08247422680412371	1.0804639175257733	0.030927835051546393	0.13917525773195877	0.9475773195876288
train	NYSGRC-006057 A-0	0	90.0	0.044444444444444446	0.3333333333333333	0.14444444444444443	0.022222222222222223	0.05555555555555555	0.03333333333333333	0.022222222222222223	0.08888888888888889	0.03333333333333333	0.011111111111111112	0.0	0.05555555555555555	0.0	0.022222222222222223	0.06666666666666667	0.044444444444444446	0.08888888888888889	0.044444444444444446	0.14444444444444443	0.08888888888888889	0.011111111111111112	0.022222222222222223	0.9804444444444443	0.35555555555555557	7.390334782539052	-0.3566666666666667	7872.255	0.08888888888888889	0.5747969685051402	0.25555555555555554	0.12222222222222222	0.9972222222222222	0.022222222222222223	0.23333333333333334	0.9958888888888888
train	NYSGRC-006062 A-0	0	184.0	0.021739130434782608	0.41847826086956524	0.05434782608695652	0.021739130434782608	0.04891304347826087	0.04891304347826087	0.010869565217391304	0.05434782608695652	0.021739130434782608	0.08152173913043478	0.09782608695652174	0.07065217391304347	0.010869565217391304	0.043478260869565216	0.04891304347826087	0.02717391304347826	0.043478260869565216	0.10326086956521739	0.07608695652173914	0.08152173913043478	0.016304347826086956	0.03804347826086957	0.986141304347826	0.3641304347826087	9.68934929614933	-0.3554347826086957	17110.795000000002	0.09782608695652174	8.757641183405191	0.25	0.16304347826086957	1.0170108695652174	0.03260869565217391	0.10869565217391304	0.9972282608695653
train	NYSGRC-006076 A-0	0	398.0	0.010050251256281407	0.36683417085427134	0.05778894472361809	0.02512562814070352	0.04020100502512563	0.08542713567839195	0.035175879396984924	0.08040201005025126	0.020100502512562814	0.032663316582914576	0.020100502512562814	0.10050251256281408	0.01507537688442211	0.04271356783919598	0.07788944723618091	0.032663316582914576	0.04271356783919598	0.0678391959798995	0.06030150753768844	0.10301507537688442	0.020100502512562814	0.04020100502512563	0.9890452261306533	0.4045226130653266	4.327519887087203	-0.10653266331658291	36753.055	0.12562814070351758	-23.433864754514712	0.20351758793969849	0.0829145728643216	1.012035175879397	0.04020100502512563	0.13819095477386933	0.9887185929648241
train	NYSGRC-006090 A-0	0	387.0	0.015503875968992248	0.4780361757105943	0.082687338501292	0.01808785529715762	0.046511627906976744	0.06718346253229975	0.0103359173126615	0.07235142118863049	0.020671834625323	0.0103359173126615	0.012919896640826873	0.10335917312661498	0.002583979328165375	0.007751937984496124	0.13953488372093023	0.06459948320413436	0.05426356589147287	0.09302325581395349	0.10077519379844961	0.07235142118863049	0.012919896640826873	0.007751937984496124	0.9679328165374677	0.3023255813953488	4.552557863991887	-0.4596899224806202	33850.229999999996	0.11369509043927649	-16.339594994295418	0.2661498708010336	0.08785529715762273	0.9367700258397934	0.020671834625323	0.15503875968992248	1.039095607235142
train	NYSGRC-006099 A-0	0	430.0	0.011627906976744186	0.4186046511627907	0.08837209302325581	0.018604651162790697	0.03488372093023256	0.03488372093023256	0.027906976744186046	0.10232558139534884	0.02558139534883721	0.01627906976744186	0.0069767441860465115	0.12558139534883722	0.0069767441860465115	0.013953488372093023	0.10930232558139535	0.06046511627906977	0.08604651162790698	0.08604651162790698	0.05116279069767442	0.06046511627906977	0.02558139534883721	0.018604651162790697	0.9659767441860465	0.3697674418604651	9.496535611938462	-0.2672093023255813	38663.775	0.06976744186046512	12.330596778004892	0.2116279069767442	0.1186046511627907	0.9762093023255813	0.02558139534883721	0.19069767441860466	1.0279302325581394
train	NYSGRC-006110 A-0	0	579.0	0.008635578583765112	0.4265975820379965	0.05181347150259067	0.031088082901554404	0.05181347150259067	0.06390328151986183	0.037996545768566495	0.06390328151986183	0.03626943005181347	0.03281519861830743	0.039723661485319514	0.07426597582037997	0.022452504317789293	0.04835924006908463	0.06563039723661486	0.055267702936096716	0.06735751295336788	0.08290155440414508	0.04145077720207254	0.07253886010362694	0.015544041450777202	0.044905008635578586	0.9837996545768567	0.35233160621761656	6.948321784835989	-0.5854922279792746	55469.880000000005	0.1157167530224525	-0.5513019554991132	0.22797927461139897	0.14335060449050085	0.990259067357513	0.0535405872193437	0.1157167530224525	1.017979274611399
train	NYSGRC-006135 A-0	0	118.0	0.025423728813559324	0.3050847457627119	0.059322033898305086	0.01694915254237288	0.025423728813559324	0.0423728813559322	0.03389830508474576	0.07627118644067797	0.0423728813559322	0.07627118644067797	0.059322033898305086	0.06779661016949153	0.0	0.05084745762711865	0.03389830508474576	0.05084745762711865	0.00847457627118644	0.0847457627118644	0.1016949152542373	0.11864406779661017	0.01694915254237288	0.03389830508474576	0.9783898305084746	0.4067796610169492	7.512154553092336	0.06186440677966099	10690.864999999998	0.06779661016949153	1.0535558955623419	0.288135593220339	0.11016949152542373	1.0807627118644068	0.01694915254237288	0.13559322033898305	0.9649152542372881
train	NYSGRC-006137 A-0	0	298.0	0.020134228187919462	0.40939597315436244	0.09060402684563758	0.03691275167785235	0.053691275167785234	0.06375838926174497	0.026845637583892617	0.087248322147651	0.013422818791946308	0.026845637583892617	0.020134228187919462	0.09395973154362416	0.006711409395973154	0.020134228187919462	0.08389261744966443	0.03691275167785235	0.10067114093959731	0.050335570469798654	0.026845637583892617	0.09060402684563758	0.010067114093959731	0.06040268456375839	0.9848322147651005	0.40604026845637586	7.525073232217955	-0.29932885906040274	27807.614999999998	0.1174496644295302	1.5542978077478722	0.1342281879194631	0.1342281879194631	0.9975167785234899	0.0436241610738255	0.17785234899328858	0.998993288590604
train	NYSGRC-006139 A-0	0	164.0	0.07317073170731707	0.3780487804878049	0.04878048780487805	0.012195121951219513	0.03048780487804878	0.07926829268292683	0.036585365853658534	0.054878048780487805	0.06707317073170732	0.06097560975609756	0.024390243902439025	0.08536585365853659	0.024390243902439025	0.036585365853658534	0.04878048780487805	0.06707317073170732	0.018292682926829267	0.10975609756097561	0.036585365853658534	0.07317073170731707	0.036585365853658534	0.04878048780487805	1.0110975609756097	0.4146341463414634	5.389851040993878	-0.27560975609756105	15876.755000000001	0.10975609756097561	-8.495985251713138	0.25	0.10975609756097561	1.0252439024390243	0.036585365853658534	0.10365853658536585	0.973170731707317
train	NYSGRC-006140 A-0	0	205.0	0.01951219512195122	0.3951219512195122	0.03902439024390244	0.024390243902439025	0.04390243902439024	0.05365853658536585	0.024390243902439025	0.08292682926829269	0.01951219512195122	0.05365853658536585	0.06341463414634146	0.07317073170731707	0.01951219512195122	0.05365853658536585	0.05365853658536585	0.03902439024390244	0.03414634146341464	0.1073170731707317	0.06829268292682927	0.09268292682926829	0.01951219512195122	0.03414634146341464	0.9660487804878048	0.35609756097560974	7.3376679094150115	-0.29853658536585365	18796.51	0.0975609756097561	0.7302979216856578	0.2682926829268293	0.11707317073170732	1.014390243902439	0.04390243902439024	0.12195121951219512	1.0242439024390244
train	NYSGRC-006167 A-0	0	242.0	0.01652892561983471	0.36363636363636365	0.13636363636363635	0.024793388429752067	0.0371900826446281	0.05785123966942149	0.0371900826446281	0.0743801652892562	0.05371900826446281	0.01652892561983471	0.004132231404958678	0.09917355371900827	0.004132231404958678	0.028925619834710745	0.0743801652892562	0.01652892561983471	0.10330578512396695	0.07024793388429752	0.05785123966942149	0.06611570247933884	0.012396694214876033	0.024793388429752067	1.0067355371900826	0.39669421487603307	8.326404521880129	-0.2851239669421487	22012.355000000003	0.09504132231404959	5.86833252676902	0.17355371900826447	0.16115702479338842	0.9690495867768595	0.028925619834710745	0.21074380165289255	0.9806611570247934
train	NYSGRC-006168 A-0	0	174.0	0.022988505747126436	0.4482758620689655	0.028735632183908046	0.028735632183908046	0.04597701149425287	0.07471264367816093	0.022988505747126436	0.05172413793103448	0.011494252873563218	0.04597701149425287	0.06321839080459771	0.09195402298850575	0.011494252873563218	0.08045977011494253	0.028735632183908046	0.05747126436781609	0.034482758620689655	0.14367816091954022	0.06321839080459771	0.08045977011494253	0.011494252873563218	0.022988505747126436	0.9825862068965517	0.3160919540229885	4.997913220059732	-0.5057471264367817	16121.934999999998	0.1206896551724138	-3.745786053762995	0.3448275862068966	0.10919540229885058	0.995	0.040229885057471264	0.08045977011494253	1.0294827586206896
train	NYSGRC-006170 A-0	0	351.0	0.014245014245014245	0.3475783475783476	0.03133903133903134	0.02849002849002849	0.03418803418803419	0.07692307692307693	0.04843304843304843	0.05982905982905983	0.02849002849002849	0.05698005698005698	0.05413105413105413	0.07692307692307693	0.02564102564102564	0.06837606837606838	0.039886039886039885	0.039886039886039885	0.037037037037037035	0.06552706552706553	0.09116809116809117	0.06837606837606838	0.02849002849002849	0.039886039886039885	0.993048433048433	0.37606837606837606	6.177350423473826	-0.37037037037037035	34067.79	0.1111111111111111	-4.965477858123791	0.26495726495726496	0.11965811965811966	1.0341310541310542	0.05413105413105413	0.09116809116809117	0.9829059829059829
train	NYSGRC-006214 A-0	0	108.0	0.037037037037037035	0.42592592592592593	0.07407407407407407	0.018518518518518517	0.037037037037037035	0.09259259259259259	0.009259259259259259	0.09259259259259259	0.018518518518518517	0.07407407407407407	0.018518518518518517	0.046296296296296294	0.0	0.009259259259259259	0.08333333333333333	0.037037037037037035	0.06481481481481481	0.09259259259259259	0.07407407407407407	0.12037037037037036	0.009259259259259259	0.027777777777777776	0.9825	0.3611111111111111	4.613129549080786	-0.1592592592592593	9556.405	0.12962962962962962	-4.65855586896482	0.21296296296296297	0.10185185185185185	0.9993518518518518	0.018518518518518517	0.16666666666666666	0.9851851851851853
train	NYSGRC-006214 A-0	0	95.0	0.05263157894736842	0.3894736842105263	0.07368421052631578	0.021052631578947368	0.06315789473684211	0.06315789473684211	0.08421052631578947	0.07368421052631578	0.021052631578947368	0.0	0.010526315789473684	0.09473684210526316	0.0	0.042105263157894736	0.07368421052631578	0.031578947368421054	0.09473684210526316	0.05263157894736842	0.09473684210526316	0.08421052631578947	0.010526315789473684	0.010526315789473684	0.9887368421052632	0.35789473684210527	5.6653407742393265	-0.37894736842105264	8887.53	0.12631578947368421	-1.6602583082285225	0.22105263157894736	0.12631578947368421	0.9905263157894736	0.021052631578947368	0.14736842105263157	0.9936842105263157
train	NYSGRC-006234 A-0	0	743.0	0.005383580080753701	0.40107671601615075	0.06191117092866756	0.040376850605652756	0.047106325706594884	0.05383580080753701	0.02826379542395693	0.10901749663526245	0.026917900403768506	0.026917900403768506	0.024226110363391656	0.10363391655450875	0.008075370121130552	0.024226110363391656	0.08613728129205922	0.04576043068640646	0.06998654104979811	0.0740242261103634	0.06056527590847914	0.07133243606998654	0.021534320323014805	0.016150740242261104	0.9623149394347241	0.33781965006729475	6.897790106215367	-0.2958277254374159	66993.59	0.1009421265141319	-1.1397926923702215	0.20457604306864063	0.12113055181695828	0.9796366083445491	0.04845222072678331	0.17092866756393002	1.0320323014804844
train	NYSGRC-006248 A-0	0	929.0	0.011840688912809472	0.4133476856835307	0.05597416576964478	0.038751345532831	0.04628632938643703	0.0721205597416577	0.038751345532831	0.060279870828848225	0.02906350914962325	0.0527448869752422	0.03982777179763186	0.08396124865446716	0.016146393972012917	0.04736275565123789	0.060279870828848225	0.04951560818083961	0.04951560818083961	0.09580193756727665	0.060279870828848225	0.062432723358449946	0.0193756727664155	0.021528525296017224	0.9929817007534985	0.35091496232508074	5.586639262119008	-0.35403659849300323	86883.75	0.11840688912809473	-21.61098535756655	0.2529601722282024	0.11840688912809473	0.9919268030139935	0.05489773950484392	0.116254036598493	1.0034445640473626
train	NYSGRC-006261 A-0	0	263.0	0.019011406844106463	0.39543726235741444	0.07984790874524715	0.045627376425855515	0.045627376425855515	0.07604562737642585	0.030418250950570342	0.049429657794676805	0.015209125475285171	0.04182509505703422	0.04182509505703422	0.07224334600760456	0.0	0.049429657794676805	0.053231939163498096	0.060836501901140684	0.06463878326996197	0.053231939163498096	0.07224334600760456	0.08365019011406843	0.034220532319391636	0.030418250950570342	1.006996197718631	0.3726235741444867	5.740854350930518	-0.42585551330798477	25096.92	0.12167300380228137	-3.471087304645696	0.23574144486692014	0.12167300380228137	1.0174144486692014	0.045627376425855515	0.12927756653992395	0.9780988593155894
train	NYSGRC-006263 A-0	0	650.0	0.009230769230769232	0.40923076923076923	0.06923076923076923	0.016923076923076923	0.046153846153846156	0.05692307692307692	0.027692307692307693	0.06769230769230769	0.03538461538461538	0.04	0.04461538461538461	0.0876923076923077	0.018461538461538463	0.02923076923076923	0.06769230769230769	0.05384615384615385	0.04153846153846154	0.09846153846153846	0.07384615384615385	0.08461538461538462	0.015384615384615385	0.024615384615384615	0.9948615384615385	0.3676923076923077	6.541048643203575	-0.2892307692307693	59363.08499999999	0.10307692307692308	-5.849197658805572	0.2553846153846154	0.12153846153846154	0.9976923076923077	0.03538461538461538	0.13692307692307693	0.9954
train	NYSGRC-006265 A-0	0	86.0	0.03488372093023256	0.4418604651162791	0.05813953488372093	0.03488372093023256	0.023255813953488372	0.046511627906976744	0.0	0.11627906976744186	0.0	0.011627906976744186	0.011627906976744186	0.09302325581395349	0.023255813953488372	0.046511627906976744	0.06976744186046512	0.05813953488372093	0.03488372093023256	0.19767441860465115	0.06976744186046512	0.06976744186046512	0.011627906976744186	0.023255813953488372	0.9216279069767442	0.29069767441860467	4.355227394522157	-0.2837209302325582	7202.405000000001	0.06976744186046512	-2.177882085271918	0.37209302325581395	0.046511627906976744	0.9554651162790698	0.05813953488372093	0.1744186046511628	1.1066279069767442
train	NYSGRC-006267 A-0	0	235.0	0.02127659574468085	0.37446808510638296	0.059574468085106386	0.02553191489361702	0.06382978723404255	0.04680851063829787	0.02127659574468085	0.08085106382978724	0.04680851063829787	0.03404255319148936	0.0425531914893617	0.08085106382978724	0.02553191489361702	0.059574468085106386	0.03829787234042553	0.05531914893617021	0.03829787234042553	0.08936170212765958	0.04680851063829787	0.0851063829787234	0.01276595744680851	0.04680851063829787	0.9801702127659575	0.3659574468085106	6.2709764958946055	-0.45063829787234044	21817.65	0.11063829787234042	-4.616527531247662	0.251063829787234	0.1276595744680851	1.004468085106383	0.05106382978723404	0.14042553191489363	1.025531914893617
train	NYSGRC-006270 A-0	0	338.0	0.014792899408284023	0.40828402366863903	0.08284023668639054	0.05325443786982249	0.05325443786982249	0.07396449704142012	0.026627218934911243	0.0650887573964497	0.011834319526627219	0.03254437869822485	0.038461538461538464	0.06804733727810651	0.008875739644970414	0.04437869822485207	0.0621301775147929	0.05325443786982249	0.0621301775147929	0.0650887573964497	0.07100591715976332	0.06804733727810651	0.03550295857988166	0.023668639053254437	0.9953846153846154	0.34615384615384615	4.897027917478286	-0.4798816568047337	31610.525	0.12721893491124261	-8.644288563089567	0.23372781065088757	0.11242603550295859	0.9848816568047337	0.0621301775147929	0.14792899408284024	1.0101183431952663
train	NYSGRC-006272 A-0	0	94.0	0.0425531914893617	0.3723404255319149	0.06382978723404255	0.02127659574468085	0.0425531914893617	0.0851063829787234	0.0425531914893617	0.02127659574468085	0.0	0.0425531914893617	0.031914893617021274	0.031914893617021274	0.031914893617021274	0.10638297872340426	0.0425531914893617	0.031914893617021274	0.02127659574468085	0.11702127659574468	0.0851063829787234	0.1276595744680851	0.02127659574468085	0.031914893617021274	0.9979787234042553	0.39361702127659576	3.9060103711005416	-0.24468085106382975	8768.234999999999	0.1276595744680851	-7.141719353557675	0.3404255319148936	0.05319148936170213	1.0292553191489362	0.05319148936170213	0.0851063829787234	0.9932978723404255
train	NYSGRC-006272 A-0	0	120.0	0.03333333333333333	0.35833333333333334	0.06666666666666667	0.016666666666666666	0.058333333333333334	0.075	0.041666666666666664	0.10833333333333334	0.016666666666666666	0.075	0.075	0.08333333333333333	0.008333333333333333	0.041666666666666664	0.008333333333333333	0.03333333333333333	0.03333333333333333	0.075	0.075	0.075	0.008333333333333333	0.025	1.0130000000000001	0.38333333333333336	5.161775833951196	-0.17083333333333334	10851.965	0.13333333333333333	-2.6585318807692264	0.225	0.125	1.01075	0.025	0.175	0.97475
train	NYSGRC-006275 A-0	0	174.0	0.034482758620689655	0.3735632183908046	0.040229885057471264	0.034482758620689655	0.011494252873563218	0.028735632183908046	0.022988505747126436	0.07471264367816093	0.022988505747126436	0.05172413793103448	0.04597701149425287	0.11494252873563218	0.017241379310344827	0.040229885057471264	0.09195402298850575	0.05172413793103448	0.034482758620689655	0.10919540229885058	0.09770114942528736	0.04597701149425287	0.034482758620689655	0.028735632183908046	0.9426436781609197	0.3563218390804598	9.284135671970787	-0.15344827586206902	15997.605	0.040229885057471264	7.688927430984435	0.2988505747126437	0.10344827586206896	1.0244827586206895	0.05172413793103448	0.11494252873563218	1.0314942528735631
train	NYSGRC-006276 A-0	0	219.0	0.0182648401826484	0.3881278538812785	0.0319634703196347	0.0273972602739726	0.0228310502283105	0.0410958904109589	0.0228310502283105	0.0867579908675799	0.0136986301369863	0.0182648401826484	0.0319634703196347	0.1095890410958904	0.0091324200913242	0.045662100456621	0.0958904109589041	0.0410958904109589	0.0228310502283105	0.1324200913242009	0.1141552511415525	0.091324200913242	0.0091324200913242	0.0319634703196347	0.9199543378995434	0.3242009132420091	6.225857242403987	-0.13287671232876716	19150.969999999998	0.0639269406392694	-1.545340948071992	0.3333333333333333	0.0684931506849315	1.0098173515981737	0.0365296803652968	0.1187214611872146	1.059269406392694
train	NYSGRC-006278 A-0	0	67.0	0.04477611940298507	0.44776119402985076	0.05970149253731343	0.1044776119402985	0.029850746268656716	0.07462686567164178	0.029850746268656716	0.08955223880597014	0.014925373134328358	0.0	0.0	0.04477611940298507	0.0	0.04477611940298507	0.14925373134328357	0.05970149253731343	0.07462686567164178	0.05970149253731343	0.029850746268656716	0.07462686567164178	0.029850746268656716	0.029850746268656716	0.9117910447761194	0.26865671641791045	4.825301017641242	-0.5880597014925373	6158.31	0.1044776119402985	-2.05883324986634	0.19402985074626866	0.08955223880597014	0.9461194029850747	0.1044776119402985	0.14925373134328357	1.1008955223880597
train	NYSGRC-006280 A-0	0	219.0	0.0182648401826484	0.4703196347031963	0.0867579908675799	0.0091324200913242	0.0547945205479452	0.0593607305936073	0.0365296803652968	0.0639269406392694	0.0273972602739726	0.0365296803652968	0.0684931506849315	0.0547945205479452	0.0273972602739726	0.045662100456621	0.0639269406392694	0.0776255707762557	0.0502283105022831	0.0958904109589041	0.045662100456621	0.0593607305936073	0.0136986301369863	0.0228310502283105	1.0122374429223744	0.3378995433789954	8.071475883022288	-0.7351598173515982	20361.02	0.1141552511415525	2.308917954919078	0.2648401826484018	0.1461187214611872	0.9531506849315069	0.0365296803652968	0.1506849315068493	1.0168493150684932
train	NYSGRC-006284 A-0	0	306.0	0.0196078431372549	0.3954248366013072	0.042483660130718956	0.049019607843137254	0.0196078431372549	0.06209150326797386	0.049019607843137254	0.0457516339869281	0.029411764705882353	0.05555555555555555	0.06862745098039216	0.09803921568627451	0.016339869281045753	0.042483660130718956	0.05228758169934641	0.06209150326797386	0.05555555555555555	0.07516339869281045	0.042483660130718956	0.06862745098039216	0.006535947712418301	0.058823529411764705	0.9961764705882352	0.3954248366013072	8.90832623462683	-0.25980392156862747	29862.664999999997	0.08169934640522876	14.622676623013675	0.2222222222222222	0.15359477124183007	1.0445424836601307	0.06535947712418301	0.08823529411764706	0.9680392156862744
train	NYSGRC-006298 A-0	0	435.0	0.009195402298850575	0.42528735632183906	0.10574712643678161	0.013793103448275862	0.034482758620689655	0.05057471264367816	0.011494252873563218	0.09425287356321839	0.013793103448275862	0.029885057471264367	0.029885057471264367	0.06666666666666667	0.01839080459770115	0.020689655172413793	0.09425287356321839	0.034482758620689655	0.07586206896551724	0.10574712643678161	0.10804597701149425	0.04597701149425287	0.03218390804597701	0.013793103448275862	0.9701149425287356	0.32413793103448274	9.640121937454744	-0.5156321839080459	38414.75	0.08505747126436781	10.19945507147095	0.2689655172413793	0.11954022988505747	0.9451264367816092	0.03218390804597701	0.2	1.0415632183908046
train	NYSGRC-007409 A-0	0	1201.0	0.005828476269775187	0.3463780183180683	0.13488759367194006	0.009159034138218152	0.05412156536219817	0.05995004163197336	0.027477102414654453	0.0791007493755204	0.025811823480432972	0.05578684429641965	0.041631973355537054	0.10241465445462115	0.019983347210657785	0.0466278101582015	0.03413821815154038	0.04579517069109076	0.058284762697751874	0.05245628642797669	0.04579517069109076	0.07243963363863447	0.00749375520399667	0.026644462947543714	1.0468442964196503	0.44712739383846795	6.43755502885969	-0.10657785179017486	108315.5	0.11407160699417153	-9.871549552107552	0.1906744379683597	0.1257285595337219	0.9994254787676935	0.029142381348875937	0.21398834304746045	0.9460366361365529
train	NYSGRC-007422 A-0	0	1032.0	0.012596899224806201	0.41375968992248063	0.13275193798449614	0.001937984496124031	0.06298449612403101	0.04748062015503876	0.030038759689922482	0.08430232558139535	0.01065891472868217	0.03391472868217054	0.035852713178294575	0.10174418604651163	0.015503875968992248	0.027131782945736434	0.0872093023255814	0.060077519379844964	0.05717054263565891	0.06298449612403101	0.046511627906976744	0.06686046511627906	0.00872093023255814	0.02616279069767442	1.0176841085271318	0.41569767441860467	5.150361420737927	-0.24370155038759694	91426.77500000001	0.11046511627906977	-15.42358571813233	0.19670542635658914	0.10368217054263566	0.9653875968992248	0.01744186046511628	0.21705426356589147	0.9925775193798448
train	NYSGRC-007423 A-0	0	242.0	0.02066115702479339	0.3512396694214876	0.14049586776859505	0.02066115702479339	0.049586776859504134	0.08264462809917356	0.049586776859504134	0.08677685950413223	0.024793388429752067	0.06611570247933884	0.028925619834710745	0.07024793388429752	0.024793388429752067	0.012396694214876033	0.0371900826446281	0.045454545454545456	0.09504132231404959	0.012396694214876033	0.05371900826446281	0.06198347107438017	0.02066115702479339	0.01652892561983471	1.0716942148760331	0.45041322314049587	6.771618925034232	-0.15165289256198347	22624.515	0.1322314049586777	-0.7722174733954361	0.12396694214876033	0.1487603305785124	0.9992561983471074	0.045454545454545456	0.22727272727272727	0.9058264462809916
train	NYSGRC-007431 A-0	0	218.0	0.027522935779816515	0.3486238532110092	0.11467889908256881	0.009174311926605505	0.04128440366972477	0.06422018348623854	0.045871559633027525	0.11926605504587157	0.01834862385321101	0.045871559633027525	0.04128440366972477	0.0963302752293578	0.022935779816513763	0.01834862385321101	0.03669724770642202	0.03669724770642202	0.06422018348623854	0.06422018348623854	0.04128440366972477	0.08256880733944955	0.009174311926605505	0.027522935779816515	1.0303669724770643	0.44495412844036697	7.456896299536273	0.019266055045871533	19448.625	0.10550458715596331	0.8274356580368654	0.16055045871559634	0.12385321100917432	1.0014220183486238	0.03211009174311927	0.23394495412844038	0.9535779816513761
train	NYSGRC-007452 A-0	0	216.0	0.023148148148148147	0.4166666666666667	0.125	0.032407407407407406	0.07407407407407407	0.046296296296296294	0.013888888888888888	0.10185185185185185	0.013888888888888888	0.018518518518518517	0.0	0.17592592592592593	0.013888888888888888	0.009259259259259259	0.06018518518518518	0.06481481481481481	0.1388888888888889	0.032407407407407406	0.018518518518518517	0.027777777777777776	0.009259259259259259	0.023148148148148147	1.0298611111111111	0.4074074074074074	8.426007794231818	-0.32453703703703707	19922.285	0.12037037037037036	4.43661122826288	0.125	0.1527777777777778	0.9620833333333333	0.046296296296296294	0.22685185185185186	0.9793981481481482
train	NYSGRC-007461 A-0	0	699.0	0.008583690987124463	0.4005722460658083	0.1072961373390558	0.010014306151645207	0.058655221745350504	0.06151645207439199	0.031473533619456366	0.09298998569384835	0.017167381974248927	0.045779685264663805	0.031473533619456366	0.11444921316165951	0.01859799713876967	0.032904148783977114	0.04721030042918455	0.04864091559370529	0.0944206008583691	0.058655221745350504	0.05436337625178827	0.04864091559370529	0.010014306151645207	0.015736766809728183	1.0276394849785409	0.39198855507868385	8.40562639853782	-0.3489270386266094	63915.92999999999	0.12017167381974249	6.651861394959454	0.19456366237482117	0.1430615164520744	0.9731616595135909	0.02861230329041488	0.20028612303290416	0.9745350500715309
train	NYSGRC-007469 A-0	0	470.0	0.01276595744680851	0.40425531914893614	0.1	0.00425531914893617	0.04042553191489362	0.1	0.019148936170212766	0.08297872340425531	0.023404255319148935	0.05531914893617021	0.027659574468085105	0.11063829787234042	0.019148936170212766	0.027659574468085105	0.05106382978723404	0.05106382978723404	0.08297872340425531	0.05106382978723404	0.03404255319148936	0.08936170212765958	0.01276595744680851	0.01702127659574468	1.0560851063829788	0.42340425531914894	5.285508673896104	-0.2110638297872341	43359.41499999999	0.14042553191489363	-11.443663856907712	0.16382978723404254	0.13404255319148936	0.9881063829787234	0.023404255319148935	0.1829787234042553	0.9296382978723404
train	NYSGRC-007471 A-0	0	371.0	0.013477088948787063	0.40700808625336926	0.11320754716981132	0.01078167115902965	0.05929919137466307	0.07008086253369272	0.029649595687331536	0.07816711590296496	0.008086253369272238	0.04043126684636118	0.03234501347708895	0.14285714285714285	0.018867924528301886	0.029649595687331536	0.03504043126684636	0.07008086253369272	0.0889487870619946	0.05121293800539083	0.03234501347708895	0.07008086253369272	0.005390835579514825	0.013477088948787063	1.0620485175202157	0.4339622641509434	5.90170873176116	-0.1587601078167116	34094.42	0.1293800539083558	-2.4484598720466124	0.18328840970350405	0.1293800539083558	0.9941778975741239	0.029649595687331536	0.19137466307277629	0.9332345013477089
train	NYSGRC-007483 A-0	0	211.0	0.02843601895734597	0.3886255924170616	0.08530805687203792	0.023696682464454975	0.04739336492890995	0.07109004739336493	0.07109004739336493	0.0995260663507109	0.03317535545023697	0.03317535545023697	0.023696682464454975	0.04739336492890995	0.014218009478672985	0.03317535545023697	0.05687203791469194	0.05687203791469194	0.0995260663507109	0.03317535545023697	0.037914691943127965	0.07582938388625593	0.023696682464454975	0.03317535545023697	1.0056398104265403	0.38388625592417064	7.826526369179349	-0.5379146919431279	20283.079999999998	0.11848341232227488	2.4581036514530297	0.16113744075829384	0.15639810426540285	0.9957345971563981	0.037914691943127965	0.1848341232227488	0.9825592417061612
train	NYSGRC-007514 A-0	0	294.0	0.013605442176870748	0.41496598639455784	0.06462585034013606	0.006802721088435374	0.0782312925170068	0.05782312925170068	0.05102040816326531	0.06462585034013606	0.013605442176870748	0.05782312925170068	0.05442176870748299	0.10204081632653061	0.030612244897959183	0.04421768707482993	0.04421768707482993	0.04081632653061224	0.08163265306122448	0.05782312925170068	0.030612244897959183	0.07482993197278912	0.006802721088435374	0.03741496598639456	1.0269387755102042	0.42517006802721086	7.45129793294461	-0.3193877551020409	28281.264999999996	0.1360544217687075	0.8372100934673128	0.17346938775510204	0.14965986394557823	1.0094897959183675	0.03741496598639456	0.1292517006802721	0.9652380952380951
train	NYSGRC-010211 A-0	0	357.0	0.01680672268907563	0.3445378151260504	0.056022408963585436	0.0056022408963585435	0.05322128851540616	0.0392156862745098	0.047619047619047616	0.036414565826330535	0.008403361344537815	0.11204481792717087	0.07282913165266107	0.1568627450980392	0.01680672268907563	0.04481792717086835	0.036414565826330535	0.008403361344537815	0.06162464985994398	0.07282913165266107	0.0392156862745098	0.06162464985994398	0.011204481792717087	0.058823529411764705	1.0262184873949578	0.5210084033613446	9.955181698429438	0.29607843137254897	34787.81	0.09243697478991597	15.58049490617853	0.16526610644257703	0.14285714285714285	1.085826330532213	0.022408963585434174	0.09243697478991597	0.9150420168067227
train	NYSGRC-010212 A-0	0	290.0	0.02413793103448276	0.31724137931034485	0.07931034482758621	0.0034482758620689655	0.034482758620689655	0.027586206896551724	0.02413793103448276	0.05172413793103448	0.03103448275862069	0.10344827586206896	0.06206896551724138	0.1413793103448276	0.027586206896551724	0.04827586206896552	0.027586206896551724	0.020689655172413793	0.09310344827586207	0.05172413793103448	0.04482758620689655	0.0896551724137931	0.006896551724137931	0.03103448275862069	1.0373103448275862	0.503448275862069	11.404914404825973	0.24758620689655175	27626.035000000003	0.06206896551724138	29.048755716885477	0.16551724137931034	0.18620689655172415	1.0891724137931036	0.03103448275862069	0.1310344827586207	0.8929310344827586
train	SGPP-Pfal004735AAA A-0	0	470.0	0.00851063829787234	0.40638297872340423	0.006382978723404255	0.01276595744680851	0.06808510638297872	0.06808510638297872	0.02553191489361702	0.023404255319148935	0.01276595744680851	0.07659574468085106	0.14680851063829786	0.06595744680851064	0.027659574468085105	0.18723404255319148	0.006382978723404255	0.023404255319148935	0.02553191489361702	0.06808510638297872	0.031914893617021274	0.03404255319148936	0.0	0.08936170212765958	0.9742127659574468	0.32553191489361705	9.450126052883604	-1.248936170212766	47903.955	0.13617021276595745	18.188140650975853	0.31063829787234043	0.1851063829787234	0.9902340425531916	0.04042553191489362	0.029787234042553193	1.0688085106382978
train	SGPP-Pfal004744AAA A-0	0	443.0	0.013544018058690745	0.36343115124153497	0.006772009029345372	0.01805869074492099	0.04740406320541761	0.05869074492099323	0.060948081264108354	0.022573363431151242	0.033860045146726865	0.12415349887133183	0.09029345372460497	0.09706546275395034	0.013544018058690745	0.11512415349887133	0.02708803611738149	0.05191873589164785	0.03611738148984198	0.05191873589164785	0.05191873589164785	0.022573363431151242	0.009029345372460496	0.060948081264108354	0.9946726862302483	0.39503386004514673	8.939176967032338	-0.5205417607223477	45355.76	0.10609480812641084	12.289324999981226	0.2708803611738149	0.16027088036117382	1.0599097065462755	0.03160270880361174	0.029345372460496615	0.9769751693002258
train	SGPP-Pfal004746AAA A-0	0	375.0	0.013333333333333334	0.472	0.010666666666666666	0.016	0.06133333333333333	0.09066666666666667	0.037333333333333336	0.010666666666666666	0.013333333333333334	0.112	0.184	0.07733333333333334	0.021333333333333333	0.10933333333333334	0.008	0.042666666666666665	0.024	0.06133333333333333	0.042666666666666665	0.021333333333333333	0.005333333333333333	0.050666666666666665	1.0403733333333334	0.336	9.86781952097055	-1.0071999999999999	38416.46	0.152	21.961523518343874	0.256	0.22133333333333333	0.9897600000000001	0.037333333333333336	0.021333333333333333	0.98088
train	SGPP-Pfal004749AAA A-0	0	93.0	0.043010752688172046	0.3763440860215054	0.043010752688172046	0.010752688172043012	0.021505376344086023	0.0	0.06451612903225806	0.10752688172043011	0.010752688172043012	0.07526881720430108	0.1827956989247312	0.0967741935483871	0.043010752688172046	0.03225806451612903	0.08602150537634409	0.021505376344086023	0.043010752688172046	0.021505376344086023	0.043010752688172046	0.06451612903225806	0.0	0.03225806451612903	0.9876344086021505	0.41935483870967744	11.437220745102547	-0.13010752688172036	8728.39	0.021505376344086023	19.11531619078251	0.11827956989247312	0.23655913978494625	1.0298924731182795	0.053763440860215055	0.15053763440860216	0.976236559139785
train	SGPP-Pfal004750AAA A-0	0	773.0	0.007761966364812419	0.36869340232858994	0.01034928848641656	0.01034928848641656	0.08279430789133248	0.04657179818887452	0.040103492884864166	0.0129366106080207	0.05304010349288486	0.0944372574385511	0.10219922380336352	0.06597671410090557	0.02199223803363519	0.18628719275549807	0.018111254851228976	0.03363518758085381	0.015523932729624839	0.06985769728331177	0.031047865459249677	0.04915912031047866	0.00517464424320828	0.050452781371280724	0.9736351875808538	0.33764553686934023	7.031520456055904	-0.961966364812419	77644.08	0.129366106080207	0.5669155084715953	0.3208279430789133	0.17076326002587322	1.0109831824062097	0.03234152652005175	0.02328589909443726	1.0514618369987063
train	SGPP-Pfal004757AAA A-0	0	95.0	0.06315789473684211	0.43157894736842106	0.031578947368421054	0.0	0.06315789473684211	0.09473684210526316	0.05263157894736842	0.06315789473684211	0.0	0.07368421052631578	0.16842105263157894	0.11578947368421053	0.05263157894736842	0.06315789473684211	0.021052631578947368	0.021052631578947368	0.021052631578947368	0.042105263157894736	0.05263157894736842	0.031578947368421054	0.010526315789473684	0.021052631578947368	1.0723157894736843	0.3894736842105263	9.77252001087776	-0.5568421052631579	9305.51	0.15789473684210525	2.921165907694908	0.17894736842105263	0.18947368421052632	0.9674736842105263	0.05263157894736842	0.09473684210526316	0.9496842105263158
train	SGPP-Pfal004759AAA A-0	0	755.0	0.007947019867549669	0.38145695364238413	0.031788079470198675	0.01456953642384106	0.05827814569536424	0.060927152317880796	0.02384105960264901	0.04105960264900662	0.030463576158940398	0.10463576158940398	0.0847682119205298	0.051655629139072845	0.03443708609271523	0.1695364238410596	0.04105960264900662	0.02119205298013245	0.026490066225165563	0.08874172185430464	0.02913907284768212	0.05033112582781457	0.0026490066225165563	0.03443708609271523	0.9697483443708609	0.3337748344370861	6.925397719399343	-0.7483443708609272	72029.56	0.11920529801324503	-0.8402308963697749	0.3086092715231788	0.14172185430463577	0.9838543046357616	0.04900662251655629	0.0728476821192053	1.0563841059602648
train	SGPP-Pfal004760AAA A-0	0	209.0	0.019138755980861243	0.44976076555023925	0.014354066985645933	0.009569377990430622	0.05263157894736842	0.07177033492822966	0.0861244019138756	0.05263157894736842	0.03827751196172249	0.08133971291866028	0.1339712918660287	0.06220095693779904	0.019138755980861243	0.04784688995215311	0.03827751196172249	0.028708133971291867	0.07655502392344497	0.04784688995215311	0.0430622009569378	0.03349282296650718	0.014354066985645933	0.04784688995215311	1.0178468899521531	0.3588516746411483	10.414426944567097	-0.8483253588516747	21608.33	0.12440191387559808	19.785100753981848	0.1674641148325359	0.24880382775119617	1.000622009569378	0.028708133971291867	0.06698564593301436	0.9711961722488037
train	SGPP-Pfal004763AAA A-0	0	607.0	0.009884678747940691	0.4184514003294893	0.014827018121911038	0.009884678747940691	0.06754530477759473	0.060955518945634266	0.04942339373970346	0.0214168039538715	0.03130148270181219	0.07907742998352553	0.12520593080724876	0.08072487644151564	0.011532125205930808	0.1301482701812191	0.019769357495881382	0.023064250411861616	0.029654036243822075	0.09225700164744646	0.03459637561779242	0.029654036243822075	0.004942339373970346	0.08401976935749589	0.9802635914332783	0.3542009884678748	9.32722879998962	-0.9609555189456342	61685.600000000006	0.128500823723229	20.316589094072697	0.2800658978583196	0.18616144975288304	1.0015321252059308	0.0214168039538715	0.036243822075782535	1.0405930807248764
train	SGPP-Pfal004764AAA A-0	0	1828.0	0.0038293216630196935	0.4163019693654267	0.012035010940919038	0.02024070021881838	0.07056892778993436	0.10175054704595186	0.0525164113785558	0.026805251641137857	0.012582056892778994	0.11433260393873085	0.14113785557986872	0.07822757111597374	0.02954048140043764	0.09846827133479212	0.01312910284463895	0.013676148796498906	0.03282275711159737	0.04321663019693654	0.02516411378555799	0.047045951859956234	0.0032822757111597373	0.06345733041575492	1.0402352297592998	0.40043763676148797	7.587470072590528	-0.6185995623632385	186938.085	0.17231947483588622	7.503970839151918	0.18052516411378555	0.18654266958424506	1.0139824945295404	0.049781181619256015	0.038840262582056896	0.9589223194748359
train	SGPP-Pfal004766AAA A-0	0	284.0	0.014084507042253521	0.4119718309859155	0.01056338028169014	0.017605633802816902	0.056338028169014086	0.07394366197183098	0.017605633802816902	0.04225352112676056	0.014084507042253521	0.0528169014084507	0.09507042253521127	0.06690140845070422	0.02464788732394366	0.19014084507042253	0.045774647887323945	0.03169014084507042	0.02112676056338028	0.0880281690140845	0.04929577464788732	0.045774647887323945	0.007042253521126761	0.04929577464788732	0.9461619718309858	0.2746478873239437	5.773915801264997	-1.1654929577464788	27431.515	0.13028169014084506	-3.2593439897942034	0.3591549295774648	0.13028169014084506	0.9569718309859154	0.04225352112676056	0.0528169014084507	1.1062323943661971
train	SGPP-Pfal004770AAA A-0	0	582.0	0.006872852233676976	0.47079037800687284	0.027491408934707903	0.00859106529209622	0.03608247422680412	0.08247422680412371	0.02577319587628866	0.018900343642611683	0.013745704467353952	0.058419243986254296	0.12371134020618557	0.061855670103092786	0.020618556701030927	0.140893470790378	0.013745704467353952	0.030927835051546393	0.058419243986254296	0.1254295532646048	0.05326460481099656	0.048109965635738834	0.003436426116838488	0.048109965635738834	0.9935223367697594	0.29381443298969073	10.220171420060158	-1.1561855670103094	57415.315	0.11855670103092783	38.72125383872624	0.35051546391752575	0.1958762886597938	0.9678006872852234	0.029209621993127148	0.04639175257731959	1.0405498281786942
train	SGPP-Pfal004772AAA A-0	0	122.0	0.02459016393442623	0.4672131147540984	0.00819672131147541	0.0	0.03278688524590164	0.10655737704918032	0.06557377049180328	0.0	0.01639344262295082	0.11475409836065574	0.1885245901639344	0.07377049180327869	0.02459016393442623	0.12295081967213115	0.0	0.07377049180327869	0.03278688524590164	0.03278688524590164	0.01639344262295082	0.01639344262295082	0.0	0.07377049180327869	1.0672131147540982	0.3770491803278688	10.151807390814298	-1.1344262295081968	13132.914999999999	0.13934426229508196	10.398442570475034	0.2459016393442623	0.23770491803278687	1.015	0.02459016393442623	0.00819672131147541	0.9398360655737704
train	SGPP-Pfal004773AAA A-0	0	124.0	0.03225806451612903	0.4435483870967742	0.024193548387096774	0.0	0.08064516129032258	0.11290322580645161	0.03225806451612903	0.024193548387096774	0.0	0.11290322580645161	0.1532258064516129	0.0967741935483871	0.03225806451612903	0.14516129032258066	0.008064516129032258	0.024193548387096774	0.0	0.06451612903225806	0.016129032258064516	0.03225806451612903	0.0	0.04032258064516129	1.0538709677419356	0.3709677419354839	4.606273870092596	-0.7991935483870969	12264.585	0.1935483870967742	-5.0722227500479065	0.25	0.1532258064516129	0.9637096774193549	0.03225806451612903	0.04838709677419355	0.9908870967741936
train	SGPP-Pfal004774AAA A-0	0	663.0	0.00904977375565611	0.3770739064856712	0.01809954751131222	0.015082956259426848	0.05731523378582202	0.05580693815987934	0.0392156862745098	0.027149321266968326	0.02262443438914027	0.07993966817496229	0.09200603318250378	0.07692307692307693	0.024132730015082957	0.17496229260935142	0.027149321266968326	0.027149321266968326	0.03469079939668175	0.08295625942684766	0.0392156862745098	0.05128205128205128	0.0015082956259426848	0.05279034690799397	0.9676319758672699	0.3438914027149321	8.730163444441118	-0.8153846153846154	65274.68	0.11312217194570136	12.24564230338099	0.32428355957767724	0.1493212669683258	1.0085671191553545	0.0392156862745098	0.04524886877828054	1.049924585218703
train	SGPP-Pfal004778AAA A-0	0	299.0	0.020066889632107024	0.35451505016722407	0.030100334448160536	0.013377926421404682	0.07357859531772576	0.056856187290969896	0.05351170568561873	0.033444816053511704	0.030100334448160536	0.12709030100334448	0.10033444816053512	0.08695652173913043	0.016722408026755852	0.10702341137123746	0.023411371237458192	0.010033444816053512	0.006688963210702341	0.08361204013377926	0.023411371237458192	0.06354515050167224	0.010033444816053512	0.05016722408026756	1.00438127090301	0.43812709030100333	6.04179583500768	-0.15384615384615385	29116.14	0.13043478260869565	-5.028948817699302	0.22408026755852842	0.13712374581939799	1.0464548494983277	0.030100334448160536	0.06354515050167224	0.979933110367893
train	SGPP-Pfal004779AAA A-0	0	219.0	0.0273972602739726	0.4018264840182648	0.0182648401826484	0.0091324200913242	0.0593607305936073	0.0821917808219178	0.0502283105022831	0.0319634703196347	0.0136986301369863	0.1095890410958904	0.1004566210045662	0.0821917808219178	0.0365296803652968	0.0867579908675799	0.0182648401826484	0.0502283105022831	0.0228310502283105	0.0684931506849315	0.045662100456621	0.0365296803652968	0.0045662100456621	0.0730593607305936	1.023744292237443	0.410958904109589	5.411520216166587	-0.5164383561643837	22089.579999999998	0.1415525114155251	-3.4145818061865363	0.2511415525114155	0.136986301369863	1.0337899543378997	0.045662100456621	0.0502283105022831	0.9685388127853881
train	SGPP-Pfal004781AAA A-0	0	472.0	0.012711864406779662	0.3855932203389831	0.00211864406779661	0.023305084745762712	0.0614406779661017	0.09110169491525423	0.03177966101694915	0.00211864406779661	0.036016949152542374	0.1292372881355932	0.09957627118644068	0.10805084745762712	0.038135593220338986	0.09957627118644068	0.014830508474576272	0.03389830508474576	0.029661016949152543	0.05508474576271186	0.029661016949152543	0.04025423728813559	0.01059322033898305	0.0635593220338983	1.040063559322034	0.423728813559322	6.27230712952093	-0.43495762711864405	48934.604999999996	0.15254237288135594	-7.297888756721164	0.21822033898305085	0.1652542372881356	1.048771186440678	0.0614406779661017	0.00423728813559322	0.9400635593220339
train	SGPP-Pfal004789AAA A-0	0	674.0	0.008902077151335312	0.3694362017804154	0.016320474777448073	0.04302670623145401	0.09643916913946587	0.050445103857566766	0.032640949554896145	0.05341246290801187	0.008902077151335312	0.1142433234421365	0.11275964391691394	0.05637982195845697	0.01483679525222552	0.18397626112759644	0.008902077151335312	0.019287833827893175	0.028189910979228485	0.05341246290801187	0.02373887240356083	0.032640949554896145	0.0	0.050445103857566766	0.9546290801186943	0.31750741839762614	6.287830960561984	-0.8591988130563799	65546.635	0.14688427299703263	-3.4829633311301222	0.28041543026706234	0.14985163204747776	0.9974629080118694	0.057863501483679525	0.06973293768545995	1.0804302670623145
train	SGPP-Pfal004791AAA A-0	0	345.0	0.014492753623188406	0.3739130434782609	0.02318840579710145	0.028985507246376812	0.06956521739130435	0.06376811594202898	0.057971014492753624	0.0463768115942029	0.017391304347826087	0.07246376811594203	0.10144927536231885	0.08115942028985507	0.008695652173913044	0.11884057971014493	0.017391304347826087	0.028985507246376812	0.020289855072463767	0.07246376811594203	0.05217391304347826	0.0463768115942029	0.014492753623188406	0.057971014492753624	0.9813623188405797	0.36231884057971014	6.256377545844296	-0.6336231884057971	33975.08	0.13333333333333333	-2.930531131083569	0.27246376811594203	0.1391304347826087	1.0168985507246375	0.03768115942028986	0.06956521739130435	1.028231884057971
train	SGPP-Pfal004793AAA A-0	0	185.0	0.04864864864864865	0.41621621621621624	0.010810810810810811	0.021621621621621623	0.05405405405405406	0.06486486486486487	0.07027027027027027	0.021621621621621623	0.021621621621621623	0.12972972972972974	0.1783783783783784	0.07027027027027027	0.02702702702702703	0.06486486486486487	0.016216216216216217	0.02702702702702703	0.043243243243243246	0.032432432432432434	0.03783783783783784	0.016216216216216217	0.005405405405405406	0.08648648648648649	1.0317837837837838	0.41621621621621624	10.128888089867559	-0.6610810810810811	19578.339999999997	0.11891891891891893	19.75268666564846	0.16216216216216217	0.24324324324324326	1.0472432432432432	0.04864864864864865	0.032432432432432434	0.9430270270270269
train	SGPP-Pfal004797AAA A-0	0	283.0	0.0176678445229682	0.43462897526501765	0.0035335689045936395	0.007067137809187279	0.038869257950530034	0.14487632508833923	0.03180212014134275	0.0353356890459364	0.03180212014134275	0.0353356890459364	0.10600706713780919	0.05653710247349823	0.038869257950530034	0.24028268551236748	0.028268551236749116	0.024734982332155476	0.014134275618374558	0.07773851590106007	0.0176678445229682	0.028268551236749116	0.0	0.038869257950530034	0.9914840989399293	0.2332155477031802	4.734243324605713	-1.6544169611307422	28183.530000000002	0.18374558303886926	-15.94302794634585	0.36042402826855124	0.1519434628975265	0.8875618374558304	0.045936395759717315	0.038869257950530034	1.1015194346289754
train	SGPP-Pfal004806AAA A-0	0	603.0	0.008291873963515755	0.41459369817578773	0.03150912106135987	0.01658374792703151	0.06135986733001658	0.06965174129353234	0.05472636815920398	0.04145936981757877	0.01990049751243781	0.10613598673300166	0.12769485903814262	0.07131011608623548	0.01990049751243781	0.0978441127694859	0.013266998341625208	0.02321724709784411	0.04975124378109453	0.06965174129353234	0.01824212271973466	0.04809286898839138	0.009950248756218905	0.04975124378109453	1.0192371475953566	0.3913764510779436	9.81344277634198	-0.6079601990049751	60344.0	0.1310116086235489	30.53178702385091	0.208955223880597	0.19734660033167495	1.0152902155887231	0.03648424543946932	0.07296849087893864	0.9811940298507462
train	SGPP-Pfal004814AAA A-0	0	104.0	0.038461538461538464	0.4807692307692308	0.009615384615384616	0.0	0.0673076923076923	0.10576923076923077	0.028846153846153848	0.019230769230769232	0.019230769230769232	0.0673076923076923	0.15384615384615385	0.019230769230769232	0.009615384615384616	0.09615384615384616	0.019230769230769232	0.019230769230769232	0.038461538461538464	0.07692307692307693	0.057692307692307696	0.057692307692307696	0.019230769230769232	0.11538461538461539	0.995576923076923	0.3269230769230769	8.98608856385005	-1.4173076923076924	10916.675	0.17307692307692307	2.3970371348828543	0.25	0.21153846153846154	0.9845192307692308	0.009615384615384616	0.028846153846153848	1.0314423076923076
train	SGPP-Pfal004817AAA A-0	0	95.0	0.031578947368421054	0.43157894736842106	0.0	0.0	0.042105263157894736	0.09473684210526316	0.09473684210526316	0.010526315789473684	0.0	0.08421052631578947	0.1368421052631579	0.10526315789473684	0.021052631578947368	0.06315789473684211	0.010526315789473684	0.010526315789473684	0.042105263157894736	0.09473684210526316	0.05263157894736842	0.05263157894736842	0.0	0.08421052631578947	1.038	0.4421052631578947	9.661186607824419	-0.39789473684210536	9901.14	0.1368421052631579	3.9152853935473235	0.22105263157894736	0.17894736842105263	1.0510526315789472	0.021052631578947368	0.010526315789473684	0.9305263157894736
train	SGPP-Pfal004819AAA A-0	0	146.0	0.0273972602739726	0.3767123287671233	0.0136986301369863	0.00684931506849315	0.0958904109589041	0.0273972602739726	0.0821917808219178	0.04794520547945205	0.02054794520547945	0.06164383561643835	0.03424657534246575	0.0547945205479452	0.02054794520547945	0.1780821917808219	0.03424657534246575	0.04794520547945205	0.06164383561643835	0.07534246575342465	0.06164383561643835	0.02054794520547945	0.0	0.0547945205479452	0.9268493150684931	0.3082191780821918	5.131705182645615	-1.0650684931506849	14521.455000000002	0.1232876712328767	-3.391706648906757	0.363013698630137	0.11643835616438356	0.9982191780821918	0.0273972602739726	0.06164383561643835	1.1043835616438356
train	SGPP-Pfal004820AAA A-0	0	198.0	0.020202020202020204	0.3888888888888889	0.030303030303030304	0.010101010101010102	0.06060606060606061	0.08585858585858586	0.06565656565656566	0.05555555555555555	0.020202020202020204	0.0707070707070707	0.12121212121212122	0.06565656565656566	0.03535353535353535	0.10606060606060606	0.025252525252525252	0.03535353535353535	0.020202020202020204	0.04040404040404041	0.045454545454545456	0.06060606060606061	0.010101010101010102	0.03535353535353535	1.0275757575757576	0.37373737373737376	6.921485678492563	-0.6646464646464646	19513.345	0.14646464646464646	-0.16955025926156608	0.22727272727272727	0.16161616161616163	0.996010101010101	0.045454545454545456	0.08585858585858586	0.9842929292929292
train	SGPP-Pfal004826AAA A-0	0	106.0	0.03773584905660377	0.5188679245283019	0.04716981132075472	0.0	0.1792452830188679	0.1509433962264151	0.04716981132075472	0.04716981132075472	0.0	0.018867924528301886	0.10377358490566038	0.05660377358490566	0.05660377358490566	0.12264150943396226	0.009433962264150943	0.02830188679245283	0.0	0.04716981132075472	0.009433962264150943	0.03773584905660377	0.02830188679245283	0.009433962264150943	1.0876415094339624	0.3018867924528302	3.6607984149748516	-1.421698113207547	10459.544999999998	0.330188679245283	-24.05812228027411	0.20754716981132076	0.10377358490566038	0.8411320754716981	0.05660377358490566	0.09433962264150944	1.0541509433962264
train	SGPP-Pfal004833AAA A-0	0	358.0	0.027932960893854747	0.31564245810055863	0.025139664804469275	0.0223463687150838	0.0446927374301676	0.055865921787709494	0.06424581005586592	0.07541899441340782	0.027932960893854747	0.10335195530726257	0.07541899441340782	0.0893854748603352	0.01675977653631285	0.07541899441340782	0.025139664804469275	0.00558659217877095	0.027932960893854747	0.08100558659217877	0.05865921787709497	0.04748603351955307	0.0111731843575419	0.0670391061452514	0.9740782122905027	0.4245810055865922	7.7131148914911565	-0.10111731843575424	34577.924999999996	0.1005586592178771	3.081007190859218	0.2206703910614525	0.13128491620111732	1.054972067039106	0.03910614525139665	0.1005586592178771	0.9909776536312849
train	SGPP-Pfal004841AAA A-0	0	304.0	0.009868421052631578	0.47039473684210525	0.013157894736842105	0.009868421052631578	0.05263157894736842	0.12828947368421054	0.029605263157894735	0.003289473684210526	0.023026315789473683	0.10526315789473684	0.18092105263157895	0.13815789473684212	0.02631578947368421	0.09539473684210527	0.0	0.02631578947368421	0.019736842105263157	0.0625	0.029605263157894735	0.01644736842105263	0.0	0.039473684210526314	1.0895394736842103	0.3684210526315789	9.182417856587954	-0.8016447368421054	31116.075000000004	0.18092105263157895	7.542504653363949	0.2138157894736842	0.2236842105263158	0.9717434210526317	0.03618421052631579	0.01644736842105263	0.9308552631578948
train	SGPP-Pfal004843AAA A-0	0	135.0	0.037037037037037035	0.31851851851851853	0.014814814814814815	0.014814814814814815	0.05185185185185185	0.05925925925925926	0.05185185185185185	0.007407407407407408	0.007407407407407408	0.08888888888888889	0.0962962962962963	0.14074074074074075	0.02962962962962963	0.14074074074074075	0.014814814814814815	0.014814814814814815	0.044444444444444446	0.037037037037037035	0.05185185185185185	0.07407407407407407	0.022222222222222223	0.037037037037037035	1.0268148148148148	0.45925925925925926	9.377923898414004	-0.18222222222222229	13760.939999999999	0.1111111111111111	4.097730126458277	0.24444444444444444	0.14814814814814814	1.0822962962962963	0.044444444444444446	0.022222222222222223	0.9386666666666666
train	SGPP-Pfal004845AAA A-0	0	423.0	0.014184397163120567	0.3475177304964539	0.02127659574468085	0.02364066193853428	0.0591016548463357	0.0591016548463357	0.0425531914893617	0.0591016548463357	0.02364066193853428	0.09692671394799054	0.10638297872340426	0.07565011820330969	0.02364066193853428	0.1607565011820331	0.014184397163120567	0.01182033096926714	0.02364066193853428	0.07328605200945626	0.02127659574468085	0.05200945626477541	0.014184397163120567	0.037825059101654845	0.9777304964539006	0.3640661938534279	8.33181420113553	-0.5929078014184398	41023.7	0.1182033096926714	7.036627549902917	0.26713947990543735	0.1536643026004728	1.0097635933806146	0.04728132387706856	0.08037825059101655	1.0385579196217494
train	SGPP-Pfal004848AAA A-0	0	249.0	0.01606425702811245	0.3453815261044177	0.020080321285140562	0.05622489959839357	0.08032128514056225	0.04819277108433735	0.05622489959839357	0.03614457831325301	0.01606425702811245	0.05220883534136546	0.09236947791164658	0.05622489959839357	0.028112449799196786	0.19678714859437751	0.012048192771084338	0.03614457831325301	0.008032128514056224	0.06827309236947791	0.05622489959839357	0.04417670682730924	0.0	0.03614457831325301	0.9520080321285141	0.2931726907630522	4.95315679434091	-0.8658634538152611	24029.73	0.1285140562248996	-6.53875115679023	0.357429718875502	0.11646586345381527	0.9932931726907631	0.08433734939759036	0.05622489959839357	1.0895983935742972
train	SGPP-Pfal004851AAA A-0	0	778.0	0.008997429305912597	0.4203084832904884	0.016709511568123392	0.02313624678663239	0.07969151670951156	0.08354755784061697	0.02956298200514139	0.04755784061696658	0.02442159383033419	0.055269922879177376	0.15167095115681234	0.11439588688946016	0.028277634961439587	0.12724935732647816	0.02056555269922879	0.021850899742930592	0.019280205655526992	0.043701799485861184	0.02570694087403599	0.02313624678663239	0.014138817480719794	0.05012853470437018	1.0160539845758354	0.33161953727506427	8.114826410689169	-1.027377892030848	77910.765	0.16323907455012854	10.003499540909388	0.2185089974293059	0.1953727506426735	0.9544215938303341	0.05141388174807198	0.06426735218508997	1.0344473007712083
train	SGPP-Pfal004858AAA A-0	0	706.0	0.0084985835694051	0.311614730878187	0.015580736543909348	0.036827195467422094	0.046742209631728045	0.043909348441926344	0.053824362606232294	0.024079320113314446	0.05240793201133145	0.0821529745042493	0.09631728045325778	0.06373937677053824	0.012747875354107648	0.17988668555240794	0.018413597733711047	0.039660056657223795	0.0169971671388102	0.049575070821529746	0.05807365439093484	0.03824362606232295	0.00424929178470255	0.06657223796033994	0.9535694050991502	0.3371104815864023	8.556610495022298	-0.8477337110481586	71065.345	0.0906515580736544	24.018643654835202	0.3271954674220963	0.16572237960339944	1.0397875354107649	0.049575070821529746	0.039660056657223795	1.045
train	SGPP-Pfal004862AAA A-0	0	2162.0	0.0032377428307123032	0.4750231267345051	0.014338575393154487	0.02127659574468085	0.09990749306197964	0.08048103607770583	0.028677150786308975	0.02960222016651249	0.020814061054579093	0.06614246068455135	0.16234967622571692	0.057816836262719704	0.020351526364477335	0.14801110083256244	0.013876040703052728	0.018501387604070305	0.026364477335800184	0.07354301572617947	0.034227567067530065	0.034227567067530065	0.0013876040703052729	0.04810360777058279	0.9964662349676227	0.27104532839962997	8.224163139862668	-1.3541165587419055	215024.85499999998	0.18038852913968548	27.56241786831106	0.2742830712303423	0.20952821461609622	0.9342506938020352	0.041628122109158186	0.04394079555966698	1.0712210915818687
train	SGPP-Pfal004863AAA A-0	0	720.0	0.008333333333333333	0.40694444444444444	0.018055555555555554	0.011111111111111112	0.06666666666666667	0.07222222222222222	0.030555555555555555	0.02638888888888889	0.034722222222222224	0.1	0.14722222222222223	0.06805555555555555	0.006944444444444444	0.15	0.015277777777777777	0.015277777777777777	0.015277777777777777	0.075	0.05277777777777778	0.02361111111111111	0.002777777777777778	0.06805555555555555	0.9829722222222222	0.31805555555555554	9.265270131734312	-1.0747222222222221	71836.265	0.1388888888888889	22.718072301538115	0.29305555555555557	0.19722222222222222	0.983763888888889	0.018055555555555554	0.044444444444444446	1.0450972222222223
train	SGPP-Pfal004865AAA A-0	0	109.0	0.05504587155963303	0.4036697247706422	0.009174311926605505	0.0	0.06422018348623854	0.05504587155963303	0.027522935779816515	0.01834862385321101	0.01834862385321101	0.11009174311926606	0.13761467889908258	0.06422018348623854	0.05504587155963303	0.12844036697247707	0.045871559633027525	0.009174311926605505	0.027522935779816515	0.06422018348623854	0.08256880733944955	0.03669724770642202	0.01834862385321101	0.027522935779816515	1.0020183486238532	0.3486238532110092	10.10021857134176	-0.7688073394495415	10853.189999999999	0.11926605504587157	5.398055328801629	0.28440366972477066	0.1834862385321101	0.9992660550458716	0.05504587155963303	0.027522935779816515	1.008440366972477
train	SGPP-Pfal004874AAA A-0	0	1578.0	0.004435994930291508	0.33713561470215464	0.050697084917617236	0.014575411913814956	0.05576679340937896	0.057034220532319393	0.03485424588086185	0.03231939163498099	0.020278833967046894	0.07477820025348543	0.08238276299112801	0.09315589353612168	0.03485424588086185	0.1679340937896071	0.018377693282636248	0.036755386565272496	0.025348542458808618	0.0614702154626109	0.039923954372623575	0.048162230671736375	0.009505703422053232	0.04182509505703422	1.0015842839036755	0.38783269961977185	6.938412219181141	-0.6095690747782003	153301.285	0.11280101394169835	-0.9978184178107483	0.3060836501901141	0.12801013941698353	1.0124968314321927	0.049429657794676805	0.08301647655259822	1.016381495564005
train	SGPP-Pfal004877AAA A-0	0	293.0	0.013651877133105802	0.45733788395904434	0.04436860068259386	0.013651877133105802	0.11604095563139932	0.08191126279863481	0.040955631399317405	0.09215017064846416	0.006825938566552901	0.051194539249146756	0.13993174061433447	0.06484641638225255	0.017064846416382253	0.10921501706484642	0.023890784982935155	0.017064846416382253	0.013651877133105802	0.06484641638225255	0.06825938566552901	0.027303754266211604	0.0	0.006825938566552901	0.9992491467576791	0.2525597269624573	4.6205243247467065	-1.0948805460750854	26819.879999999997	0.19795221843003413	-12.683825919913183	0.2593856655290102	0.16040955631399317	0.8934129692832764	0.030716723549488054	0.13651877133105803	1.0803412969283277
train	SGPP-Pfal004884AAA A-0	0	613.0	0.009787928221859706	0.39804241435562804	0.022838499184339316	0.026101141924959218	0.0701468189233279	0.06851549755301795	0.03099510603588907	0.04241435562805873	0.02773246329526917	0.07504078303425775	0.11908646003262642	0.06525285481239804	0.021207177814029365	0.15497553017944535	0.01957585644371941	0.013050570962479609	0.021207177814029365	0.0864600326264274	0.03425774877650897	0.03915171288743882	0.013050570962479609	0.048939641109298535	0.9754649265905384	0.3164763458401305	7.608121480571417	-0.9553017944535074	59960.02999999999	0.13866231647634583	4.554581612457511	0.28874388254486133	0.16802610114192496	0.9720065252854813	0.04730831973898858	0.06525285481239804	1.0660032626427407
train	SGPP-Pfal004888AAA A-0	0	352.0	0.011363636363636364	0.3778409090909091	0.02556818181818182	0.019886363636363636	0.04261363636363636	0.05113636363636364	0.03977272727272727	0.05397727272727273	0.011363636363636364	0.07386363636363637	0.11931818181818182	0.07954545454545454	0.022727272727272728	0.13352272727272727	0.008522727272727272	0.028409090909090908	0.048295454545454544	0.07954545454545454	0.04261363636363636	0.06534090909090909	0.0	0.05397727272727273	0.98125	0.36079545454545453	10.163706155621114	-0.6534090909090909	34251.165	0.09375	26.668403187929584	0.2840909090909091	0.17897727272727273	1.0263068181818182	0.04261363636363636	0.07954545454545454	1.0190909090909093
train	SGPP-Pfal004905AAA A-0	0	119.0	0.025210084033613446	0.3445378151260504	0.04201680672268908	0.0	0.025210084033613446	0.01680672268907563	0.06722689075630252	0.008403361344537815	0.01680672268907563	0.05042016806722689	0.09243697478991597	0.03361344537815126	0.025210084033613446	0.21008403361344538	0.07563025210084033	0.058823529411764705	0.025210084033613446	0.05042016806722689	0.058823529411764705	0.03361344537815126	0.008403361344537815	0.10084033613445378	0.9227731092436975	0.36134453781512604	10.115870297802278	-1.1529411764705881	12140.15	0.04201680672268908	9.383341744457457	0.37815126050420167	0.13445378151260504	1.029075630252101	0.025210084033613446	0.05042016806722689	1.0910924369747899
train	SGPP-Pfal004906AAA A-0	0	728.0	0.006868131868131868	0.5659340659340659	0.006868131868131868	0.004120879120879121	0.09615384615384616	0.07005494505494506	0.023351648351648352	0.013736263736263736	0.027472527472527472	0.04945054945054945	0.19093406593406592	0.038461538461538464	0.009615384615384616	0.10989010989010989	0.004120879120879121	0.006868131868131868	0.0673076923076923	0.1304945054945055	0.03708791208791209	0.02197802197802198	0.005494505494505495	0.08653846153846154	0.9823626373626373	0.24175824175824176	10.197817480864689	-1.8184065934065934	75328.045	0.1662087912087912	71.66981683973545	0.28434065934065933	0.2857142857142857	0.9197115384615384	0.013736263736263736	0.020604395604395604	1.0932417582417582
train	SGPP-Pfal004907AAA A-0	0	688.0	0.005813953488372093	0.4258720930232558	0.015988372093023256	0.027616279069767442	0.07267441860465117	0.07122093023255814	0.03924418604651163	0.0625	0.02180232558139535	0.0755813953488372	0.10901162790697674	0.06686046511627906	0.014534883720930232	0.10755813953488372	0.02616279069767442	0.03488372093023256	0.029069767441860465	0.08284883720930232	0.05377906976744186	0.03488372093023256	0.0029069767441860465	0.050872093023255814	0.9726453488372092	0.3008720930232558	6.8801357822959455	-0.8914244186046513	66503.005	0.1438953488372093	-1.0078350954882467	0.27906976744186046	0.15988372093023256	0.9752325581395349	0.04215116279069767	0.07848837209302326	1.0554651162790698
train	SGPP-Pfal004930AAA A-0	0	613.0	0.008156606851549755	0.433931484502447	0.021207177814029365	0.009787928221859706	0.040783034257748776	0.10277324632952692	0.02936378466557912	0.01957585644371941	0.01957585644371941	0.11092985318107668	0.09624796084828711	0.07830342577487764	0.01468189233278956	0.09624796084828711	0.03588907014681892	0.07177814029363784	0.024469820554649267	0.06199021207177814	0.07504078303425775	0.04241435562805873	0.009787928221859706	0.03915171288743882	1.025905383360522	0.3458401305057096	5.492025457621723	-0.7181076672104405	60798.49999999999	0.14355628058727568	-11.321057460259368	0.30505709624796085	0.1402936378466558	1.013425774877651	0.024469820554649267	0.040783034257748776	0.966557911908646
train	SGPP-Pfal004931AAA A-0	0	496.0	0.016129032258064516	0.3125	0.020161290322580645	0.024193548387096774	0.04233870967741935	0.06854838709677419	0.05040322580645161	0.038306451612903226	0.04032258064516129	0.12701612903225806	0.07258064516129033	0.0967741935483871	0.018145161290322582	0.12903225806451613	0.02217741935483871	0.04233870967741935	0.028225806451612902	0.036290322580645164	0.036290322580645164	0.036290322580645164	0.012096774193548387	0.05846774193548387	0.9994153225806451	0.41935483870967744	6.936921565342165	-0.35504032258064516	49969.215	0.11088709677419355	-0.6229118274981644	0.2439516129032258	0.14112903225806453	1.0633870967741936	0.04233870967741935	0.05846774193548387	0.970383064516129
train	SGPP-Pfal004932AAA A-0	0	206.0	0.024271844660194174	0.3883495145631068	0.024271844660194174	0.05339805825242718	0.03398058252427184	0.06796116504854369	0.02912621359223301	0.019417475728155338	0.009708737864077669	0.10194174757281553	0.14563106796116504	0.08737864077669903	0.019417475728155338	0.13106796116504854	0.014563106796116505	0.02912621359223301	0.019417475728155338	0.07766990291262135	0.038834951456310676	0.038834951456310676	0.0	0.05825242718446602	0.99626213592233	0.3592233009708738	9.299059208889169	-0.550485436893204	20297.795	0.10194174757281553	13.061402933206985	0.2766990291262136	0.17475728155339806	1.026116504854369	0.07281553398058252	0.043689320388349516	1.0024271844660195
train	SGPP-Pfal004933AAA A-0	0	71.0	0.04225352112676056	0.5070422535211268	0.08450704225352113	0.014084507042253521	0.056338028169014086	0.11267605633802817	0.014084507042253521	0.014084507042253521	0.014084507042253521	0.056338028169014086	0.1267605633802817	0.07042253521126761	0.04225352112676056	0.028169014084507043	0.028169014084507043	0.028169014084507043	0.07042253521126761	0.08450704225352113	0.028169014084507043	0.028169014084507043	0.014084507042253521	0.08450704225352113	1.076338028169014	0.39436619718309857	8.85994901176582	-0.9591549295774647	7216.7	0.16901408450704225	2.1258457844624186	0.16901408450704225	0.2112676056338028	0.9464788732394367	0.056338028169014086	0.09859154929577464	0.9564788732394366
train	SGPP-Pfal004936AAA A-0	0	197.0	0.025380710659898477	0.467005076142132	0.025380710659898477	0.025380710659898477	0.10152284263959391	0.116751269035533	0.050761421319796954	0.050761421319796954	0.02030456852791878	0.1065989847715736	0.1116751269035533	0.08121827411167512	0.02030456852791878	0.06598984771573604	0.015228426395939087	0.025380710659898477	0.030456852791878174	0.06598984771573604	0.01015228426395939	0.050761421319796954	0.01015228426395939	0.015228426395939087	1.0570558375634518	0.3604060913705584	4.476459961737809	-0.5634517766497462	19273.97	0.2182741116751269	-14.244131517077143	0.16751269035532995	0.16243654822335024	0.9626903553299493	0.04568527918781726	0.07614213197969544	0.97
train	SGPP-Pfal004938AAA A-0	0	327.0	0.012232415902140673	0.382262996941896	0.039755351681957186	0.01529051987767584	0.0856269113149847	0.05198776758409786	0.05504587155963303	0.0764525993883792	0.045871559633027525	0.07033639143730887	0.07951070336391437	0.0856269113149847	0.009174311926605505	0.06422018348623854	0.027522935779816515	0.021406727828746176	0.045871559633027525	0.07033639143730887	0.045871559633027525	0.0581039755351682	0.012232415902140673	0.039755351681957186	0.9907951070336392	0.37003058103975534	6.9156706334107225	-0.5030581039755352	31393.230000000003	0.13761467889908258	-0.6111414780555435	0.2018348623853211	0.1712538226299694	1.0020183486238532	0.024464831804281346	0.1162079510703364	1.0104892966360857
train	SGPP-Pfal004941AAA A-0	0	438.0	0.01141552511415525	0.4931506849315068	0.01598173515981735	0.01141552511415525	0.0684931506849315	0.1095890410958904	0.0273972602739726	0.02968036529680365	0.0547945205479452	0.0547945205479452	0.1506849315068493	0.06164383561643835	0.01598173515981735	0.12100456621004566	0.02968036529680365	0.02054794520547945	0.0182648401826484	0.0958904109589041	0.0228310502283105	0.05251141552511415	0.0045662100456621	0.03424657534246575	1.0154566210045661	0.2671232876712329	7.15881730580909	-1.2988584474885845	43220.165	0.1780821917808219	1.583797367663962	0.2602739726027397	0.2237442922374429	0.9167808219178083	0.0273972602739726	0.045662100456621	1.0440182648401826
train	SGPP-Pfal004942AAA A-0	0	400.0	0.015	0.455	0.0175	0.0225	0.0625	0.095	0.0625	0.01	0.0125	0.0775	0.135	0.085	0.0275	0.105	0.0125	0.0525	0.02	0.0775	0.03	0.04	0.0	0.055	1.0393	0.365	6.960624816045821	-0.78275	40641.604999999996	0.1575	-0.12382097415090243	0.265	0.1675	0.9974500000000001	0.05	0.0275	0.97985
train	SGPP-Pfal004948AAA A-0	0	129.0	0.03875968992248062	0.34108527131782945	0.023255813953488372	0.03875968992248062	0.031007751937984496	0.031007751937984496	0.046511627906976744	0.07751937984496124	0.03875968992248062	0.07751937984496124	0.06976744186046512	0.10077519379844961	0.046511627906976744	0.03875968992248062	0.031007751937984496	0.046511627906976744	0.07751937984496124	0.05426356589147287	0.05426356589147287	0.08527131782945736	0.015503875968992248	0.015503875968992248	1.003720930232558	0.4108527131782946	10.586396014213996	-0.009302325581395399	12478.69	0.06201550387596899	11.962373967472685	0.1937984496124031	0.18604651162790697	1.074263565891473	0.08527131782945736	0.10077519379844961	0.9413178294573643
train	SGPP-Pfal004949AAA A-0	0	192.0	0.026041666666666668	0.421875	0.041666666666666664	0.0	0.046875	0.11458333333333333	0.046875	0.026041666666666668	0.026041666666666668	0.07291666666666667	0.109375	0.125	0.03125	0.06770833333333333	0.020833333333333332	0.046875	0.046875	0.036458333333333336	0.057291666666666664	0.057291666666666664	0.010416666666666666	0.015625	1.0891666666666666	0.4010416666666667	7.060259081881257	-0.5203125	19183.405	0.16145833333333334	0.1395496657636457	0.20833333333333334	0.18229166666666666	0.9991145833333334	0.03125	0.06770833333333333	0.9028125
train	SGPP-Pfal004956AAA A-0	0	479.0	0.010438413361169102	0.4154488517745303	0.016701461377870562	0.022964509394572025	0.0709812108559499	0.0918580375782881	0.06263048016701461	0.016701461377870562	0.025052192066805846	0.12526096033402923	0.12734864300626306	0.06680584551148225	0.022964509394572025	0.11691022964509394	0.018789144050104383	0.016701461377870562	0.031315240083507306	0.05845511482254697	0.03966597077244259	0.022964509394572025	0.0041753653444676405	0.04175365344467641	1.0265344467640918	0.36325678496868474	7.08451958771323	-0.7041753653444676	48593.36	0.162839248434238	0.5117870245737919	0.23173277661795408	0.1837160751565762	0.9989352818371607	0.04592901878914405	0.033402922755741124	0.9798956158663883
train	SGPP-Pfal004958AAA A-0	0	587.0	0.010221465076660987	0.3850085178875639	0.0034071550255536627	0.018739352640545145	0.03577512776831346	0.05792163543441227	0.054514480408858604	0.010221465076660987	0.022146507666098807	0.13287904599659284	0.1686541737649063	0.09710391822827939	0.015332197614991482	0.1362862010221465	0.010221465076660987	0.02555366269165247	0.034071550255536626	0.05281090289608177	0.02555366269165247	0.015332197614991482	0.0017035775127768314	0.0817717206132879	1.0052810902896083	0.4020442930153322	10.282959191361783	-0.6986371379897786	61391.52	0.09369676320272573	66.70088761280326	0.2402044293015332	0.22487223168654175	1.0531175468483818	0.034071550255536626	0.013628620102214651	0.9767461669505962
train	SGPP-Pfal004959AAA A-0	0	548.0	0.012773722627737226	0.3886861313868613	0.01824817518248175	0.02737226277372263	0.06204379562043796	0.07846715328467153	0.04927007299270073	0.05656934306569343	0.021897810218978103	0.08941605839416059	0.08029197080291971	0.0948905109489051	0.03832116788321168	0.072992700729927	0.025547445255474453	0.032846715328467155	0.04744525547445255	0.06204379562043796	0.04927007299270073	0.02737226277372263	0.009124087591240875	0.05656934306569343	1.0091240875912408	0.38321167883211676	6.382153399021697	-0.4983576642335767	54538.865	0.14051094890510948	-4.6181556070944225	0.21715328467153286	0.14963503649635038	1.0124270072992703	0.06569343065693431	0.07481751824817519	0.9868978102189779
train	SGPP-Pfal004965AAA A-0	0	545.0	0.012844036697247707	0.48807339449541287	0.03853211009174312	0.009174311926605505	0.08623853211009175	0.12293577981651377	0.03669724770642202	0.044036697247706424	0.02018348623853211	0.07522935779816514	0.11926605504587157	0.05871559633027523	0.014678899082568808	0.08073394495412844	0.02018348623853211	0.023853211009174313	0.04220183486238532	0.07339449541284404	0.04220183486238532	0.05137614678899083	0.005504587155963303	0.03486238532110092	1.0419816513761468	0.3155963302752294	4.837914653646519	-1.0058715596330277	53321.28	0.20917431192660552	-23.505173976891157	0.22018348623853212	0.181651376146789	0.9363853211009175	0.023853211009174313	0.08256880733944955	0.9986605504587156
train	SGPP-Pfal004971AAA A-0	0	95.0	0.031578947368421054	0.47368421052631576	0.031578947368421054	0.031578947368421054	0.042105263157894736	0.10526315789473684	0.031578947368421054	0.042105263157894736	0.021052631578947368	0.042105263157894736	0.11578947368421053	0.12631578947368421	0.031578947368421054	0.042105263157894736	0.042105263157894736	0.0	0.07368421052631578	0.09473684210526316	0.06315789473684211	0.021052631578947368	0.010526315789473684	0.031578947368421054	1.0328421052631578	0.3263157894736842	9.180716962963483	-0.7263157894736842	9341.43	0.14736842105263157	4.309364523164204	0.2	0.21052631578947367	0.9413684210526316	0.06315789473684211	0.07368421052631578	0.9850526315789474
train	SGPP-Pfal004974AAA A-0	0	238.0	0.012605042016806723	0.4495798319327731	0.025210084033613446	0.004201680672268907	0.07563025210084033	0.07563025210084033	0.046218487394957986	0.046218487394957986	0.02100840336134454	0.08403361344537816	0.13445378151260504	0.09243697478991597	0.01680672268907563	0.07983193277310924	0.029411764705882353	0.04201680672268908	0.025210084033613446	0.06722689075630252	0.058823529411764705	0.037815126050420166	0.0	0.037815126050420166	1.0202100840336135	0.3403361344537815	8.694540020225912	-0.765126050420168	23202.785	0.15126050420168066	3.1045143395759993	0.24789915966386555	0.18067226890756302	0.9804201680672269	0.02100840336134454	0.07142857142857142	0.9967226890756302
train	SGPP-Pfal004983AAA A-0	0	235.0	0.02127659574468085	0.40425531914893614	0.02127659574468085	0.02127659574468085	0.05106382978723404	0.06808510638297872	0.059574468085106386	0.02127659574468085	0.029787234042553193	0.06808510638297872	0.09787234042553192	0.08936170212765958	0.02127659574468085	0.06382978723404255	0.05531914893617021	0.05106382978723404	0.00851063829787234	0.07234042553191489	0.059574468085106386	0.08085106382978724	0.00851063829787234	0.05106382978723404	1.0093617021276595	0.4	6.615476808374516	-0.32085106382978723	23133.07	0.11914893617021277	-1.5458123719631018	0.24680851063829787	0.13617021276595745	1.0403404255319149	0.0425531914893617	0.0425531914893617	0.9671063829787234
train	SGPP-Pfal004990AAA A-0	0	237.0	0.02109704641350211	0.28270042194092826	0.0379746835443038	0.029535864978902954	0.046413502109704644	0.05907172995780591	0.0759493670886076	0.06329113924050633	0.02531645569620253	0.10126582278481013	0.07172995780590717	0.0759493670886076	0.02109704641350211	0.0970464135021097	0.029535864978902954	0.004219409282700422	0.02531645569620253	0.046413502109704644	0.04219409282700422	0.06329113924050633	0.008438818565400843	0.0759493670886076	0.9836708860759493	0.459915611814346	6.755812313399439	-0.038818565400843955	23234.219999999998	0.10548523206751055	-0.8545047386929348	0.189873417721519	0.12236286919831224	1.070506329113924	0.05063291139240506	0.10126582278481013	0.9752320675105485
train	SGPP-Pfal004997AAA A-0	0	1467.0	0.004771642808452625	0.3667348329925017	0.011588275391956374	0.023858214042263123	0.10770279481935924	0.0354464894342195	0.047716428084526245	0.018404907975460124	0.04021813224267212	0.07293796864349011	0.1083844580777096	0.065439672801636	0.025903203817314247	0.18677573278800272	0.012269938650306749	0.025903203817314247	0.021813224267211998	0.05521472392638037	0.04158145875937287	0.024539877300613498	0.0034083162917518746	0.070892978868439	0.9592297205180641	0.3224267211997273	6.805755536143994	-1.147171097477846	149146.89	0.14314928425357873	-5.9057774480015155	0.3094751192910702	0.17041581458759372	0.9963531015678255	0.04976141785957737	0.029993183367416496	1.084328561690525
train	SGPP-Pfal004997YST A-0	0	114.0	0.017543859649122806	0.5789473684210527	0.0	0.15789473684210525	0.3157894736842105	0.008771929824561403	0.017543859649122806	0.02631578947368421	0.0	0.0	0.15789473684210525	0.008771929824561403	0.008771929824561403	0.16666666666666666	0.0	0.02631578947368421	0.03508771929824561	0.03508771929824561	0.017543859649122806	0.0	0.0	0.017543859649122806	0.9129824561403509	0.05263157894736842	4.076503449482153	-2.1649122807017545	11164.055	0.32456140350877194	-15.617166892565773	0.24561403508771928	0.19298245614035087	0.8259649122807017	0.16666666666666666	0.02631578947368421	1.2830701754385965
train	SGPP-Pfal004998AAA A-0	0	365.0	0.01643835616438356	0.35342465753424657	0.0136986301369863	0.019178082191780823	0.09041095890410959	0.0410958904109589	0.0410958904109589	0.030136986301369864	0.019178082191780823	0.11232876712328767	0.11232876712328767	0.09041095890410959	0.010958904109589041	0.13424657534246576	0.00821917808219178	0.010958904109589041	0.0273972602739726	0.06301369863013699	0.04657534246575343	0.052054794520547946	0.00821917808219178	0.0684931506849315	0.9780821917808219	0.3972602739726027	8.157718883976695	-0.5197260273972604	36403.48	0.13150684931506848	4.39509535386766	0.2547945205479452	0.1589041095890411	1.0507671232876714	0.030136986301369864	0.043835616438356165	1.0158356164383562
train	SGPP-Pfal004999AAA A-0	0	728.0	0.005494505494505495	0.4258241758241758	0.020604395604395604	0.009615384615384616	0.03708791208791209	0.12774725274725274	0.034340659340659344	0.012362637362637362	0.034340659340659344	0.08104395604395605	0.14560439560439561	0.04945054945054945	0.028846153846153848	0.19230769230769232	0.0027472527472527475	0.034340659340659344	0.017857142857142856	0.06043956043956044	0.03571428571428571	0.03708791208791209	0.0	0.038461538461538464	1.0326923076923078	0.28983516483516486	7.5467474242181884	-1.340521978021978	73627.415	0.16483516483516483	4.800270450000085	0.3228021978021978	0.1978021978021978	0.9488324175824175	0.038461538461538464	0.03296703296703297	1.0157692307692308
train	SGPP-Pfal005001AAA A-0	0	113.0	0.04424778761061947	0.34513274336283184	0.017699115044247787	0.017699115044247787	0.07079646017699115	0.061946902654867256	0.061946902654867256	0.008849557522123894	0.017699115044247787	0.11504424778761062	0.11504424778761062	0.04424778761061947	0.008849557522123894	0.19469026548672566	0.008849557522123894	0.02654867256637168	0.02654867256637168	0.035398230088495575	0.05309734513274336	0.02654867256637168	0.0	0.08849557522123894	0.9708849557522123	0.36283185840707965	7.990359730679063	-0.998230088495575	11695.64	0.13274336283185842	1.3335605529892653	0.30973451327433627	0.1592920353982301	1.037433628318584	0.02654867256637168	0.02654867256637168	1.035575221238938
train	SGPP-Pfal005002AAA A-0	0	410.0	0.012195121951219513	0.4268292682926829	0.004878048780487805	0.007317073170731708	0.05121951219512195	0.10975609756097561	0.036585365853658534	0.007317073170731708	0.041463414634146344	0.1	0.12926829268292683	0.08536585365853659	0.00975609756097561	0.14146341463414633	0.012195121951219513	0.046341463414634146	0.01707317073170732	0.06097560975609756	0.06585365853658537	0.01951219512195122	0.0	0.05365853658536585	1.0210975609756097	0.3097560975609756	6.7635190622121515	-1.1170731707317074	41860.064999999995	0.16097560975609757	-2.051075280797292	0.3146341463414634	0.1878048780487805	0.9855609756097561	0.01707317073170732	0.012195121951219513	0.9966585365853659
train	SGPP-Pfal005022AAA A-0	0	777.0	0.003861003861003861	0.444015444015444	0.005148005148005148	0.018018018018018018	0.04247104247104247	0.06048906048906049	0.021879021879021878	0.021879021879021878	0.03088803088803089	0.08108108108108109	0.14414414414414414	0.07722007722007722	0.019305019305019305	0.16602316602316602	0.01287001287001287	0.04118404118404118	0.039897039897039896	0.10296010296010295	0.05019305019305019	0.018018018018018018	0.001287001287001287	0.04504504504504504	0.9743371943371942	0.26898326898326896	10.294998800657805	-1.2464607464607464	77447.26	0.10296010296010295	68.28580420708148	0.36036036036036034	0.21492921492921493	0.9743629343629344	0.03732303732303732	0.02702702702702703	1.062882882882883
train	SGPP-Pfal005024AAA A-0	0	335.0	0.01791044776119403	0.3611940298507463	0.008955223880597015	0.020895522388059702	0.041791044776119404	0.07761194029850746	0.07462686567164178	0.026865671641791045	0.023880597014925373	0.12835820895522387	0.08656716417910448	0.09850746268656717	0.020895522388059702	0.08955223880597014	0.03283582089552239	0.023880597014925373	0.041791044776119404	0.056716417910447764	0.04477611940298507	0.029850746268656716	0.005970149253731343	0.06567164179104477	1.0092238805970148	0.43283582089552236	8.173684781703447	-0.25343283582089554	34239.95	0.11940298507462686	4.638368951775611	0.21492537313432836	0.15223880597014924	1.0611044776119403	0.041791044776119404	0.03582089552238806	0.9493432835820895
train	SGPP-Pfal005027AAA A-0	0	474.0	0.014767932489451477	0.4345991561181435	0.02109704641350211	0.010548523206751054	0.08016877637130802	0.07805907172995781	0.046413502109704644	0.04430379746835443	0.0189873417721519	0.08227848101265822	0.1350210970464135	0.07805907172995781	0.03164556962025317	0.12236286919831224	0.014767932489451477	0.03375527426160337	0.023206751054852322	0.06962025316455696	0.029535864978902954	0.03164556962025317	0.006329113924050633	0.04219409282700422	1.0169198312236287	0.339662447257384	7.519678178922814	-0.9160337552742616	46961.595	0.15822784810126583	1.9688590346986814	0.2552742616033755	0.17721518987341772	0.9698945147679325	0.04219409282700422	0.06540084388185655	1.0227426160337552
train	SGPP-Pfal005030AAA A-0	0	186.0	0.021505376344086023	0.3548387096774194	0.016129032258064516	0.03763440860215054	0.10752688172043011	0.03225806451612903	0.053763440860215055	0.03225806451612903	0.016129032258064516	0.11827956989247312	0.11827956989247312	0.13440860215053763	0.026881720430107527	0.11827956989247312	0.0	0.005376344086021506	0.03763440860215054	0.053763440860215055	0.021505376344086023	0.026881720430107527	0.005376344086021506	0.03763440860215054	1.01	0.41935483870967744	8.192908760822942	-0.24838709677419352	18529.714999999997	0.13978494623655913	3.429755773434014	0.1989247311827957	0.17204301075268819	1.0408064516129032	0.06451612903225806	0.04838709677419355	0.989247311827957
train	SGPP-Pfal005034AAA A-0	0	266.0	0.018796992481203006	0.35714285714285715	0.018796992481203006	0.041353383458646614	0.07518796992481203	0.07142857142857142	0.041353383458646614	0.041353383458646614	0.007518796992481203	0.09022556390977443	0.11654135338345864	0.09398496240601503	0.0037593984962406013	0.15413533834586465	0.02631578947368421	0.011278195488721804	0.018796992481203006	0.03759398496240601	0.03007518796992481	0.06390977443609022	0.0037593984962406013	0.05263157894736842	0.9803007518796992	0.3684210526315789	5.508029074745752	-0.5451127819548872	26000.055	0.14661654135338345	-2.923741305148404	0.23308270676691728	0.14285714285714285	1.0198872180451128	0.045112781954887216	0.06015037593984962	1.0260902255639097
train	SGPP-Pfal005036AAA A-0	0	773.0	0.007761966364812419	0.3816300129366106	0.014230271668822769	0.01164294954721863	0.0517464424320828	0.0724450194049159	0.03622250970245795	0.03880983182406209	0.037516170763260026	0.09702457956015524	0.12807244501940493	0.08538163001293661	0.014230271668822769	0.13971539456662355	0.016817593790426907	0.02069857697283312	0.031047865459249677	0.06080206985769728	0.045278137128072445	0.03492884864165589	0.00258732212160414	0.06080206985769728	0.990646830530401	0.34540750323415265	9.6148827339175	-0.8685640362225097	77267.95999999999	0.12419146183699871	33.64976648824195	0.2664941785252264	0.19663648124191463	1.0051228978007762	0.0258732212160414	0.05304010349288486	1.0171668822768434
train	SGPP-Pfal005038AAA A-0	0	406.0	0.012315270935960592	0.39655172413793105	0.03201970443349754	0.027093596059113302	0.05172413793103448	0.07881773399014778	0.04433497536945813	0.022167487684729065	0.022167487684729065	0.08866995073891626	0.13054187192118227	0.10098522167487685	0.022167487684729065	0.08620689655172414	0.017241379310344827	0.022167487684729065	0.029556650246305417	0.0665024630541872	0.034482758620689655	0.04926108374384237	0.0049261083743842365	0.06896551724137931	1.0282266009852217	0.41133004926108374	8.98844379430092	-0.4758620689655172	40786.775	0.13054187192118227	13.760549241477726	0.20935960591133004	0.18226600985221675	1.026896551724138	0.04926108374384237	0.054187192118226604	0.9625369458128079
train	SGPP-Pfal005040AAA A-0	0	413.0	0.01694915254237288	0.36319612590799033	0.009685230024213076	0.021791767554479417	0.031476997578692496	0.05811138014527845	0.05084745762711865	0.03389830508474576	0.031476997578692496	0.1089588377723971	0.13801452784503632	0.08958837772397095	0.026634382566585957	0.12832929782082325	0.01694915254237288	0.026634382566585957	0.029055690072639227	0.06295399515738499	0.043583535108958835	0.021791767554479417	0.0	0.07021791767554479	0.9914769975786925	0.37772397094430993	10.048380299499854	-0.6513317191283293	41804.95	0.08958837772397095	34.76503251803749	0.26150121065375304	0.19854721549636803	1.035544794188862	0.048426150121065374	0.043583535108958835	0.9964891041162228
train	SGPP-Pfal005043AAA A-0	0	286.0	0.013986013986013986	0.38461538461538464	0.06643356643356643	0.0034965034965034965	0.027972027972027972	0.045454545454545456	0.045454545454545456	0.07692307692307693	0.045454545454545456	0.04195804195804196	0.06293706293706294	0.038461538461538464	0.03146853146853147	0.06643356643356643	0.06993006993006994	0.06643356643356643	0.03146853146853147	0.08041958041958042	0.055944055944055944	0.055944055944055944	0.013986013986013986	0.07342657342657342	0.9672027972027972	0.36713286713286714	9.3973374308931	-0.7234265734265733	27289.155	0.07342657342657342	9.004999874773937	0.2692307692307692	0.13986013986013987	0.9969580419580419	0.03496503496503497	0.14335664335664336	1.0365384615384614
train	SGPP-Pfal005051AAA A-0	0	83.0	0.04819277108433735	0.3493975903614458	0.024096385542168676	0.012048192771084338	0.07228915662650602	0.04819277108433735	0.03614457831325301	0.08433734939759036	0.0	0.0963855421686747	0.08433734939759036	0.08433734939759036	0.04819277108433735	0.07228915662650602	0.012048192771084338	0.03614457831325301	0.060240963855421686	0.03614457831325301	0.04819277108433735	0.0963855421686747	0.012048192771084338	0.03614457831325301	1.0136144578313253	0.43373493975903615	8.999779792596005	-0.14939759036144576	8016.860000000001	0.12048192771084337	1.8848487583645284	0.1927710843373494	0.14457831325301204	1.0659036144578313	0.060240963855421686	0.10843373493975904	0.9565060240963855
train	SGPP-Pfal005054AAA A-0	0	107.0	0.037383177570093455	0.45794392523364486	0.009345794392523364	0.009345794392523364	0.037383177570093455	0.102803738317757	0.07476635514018691	0.028037383177570093	0.018691588785046728	0.056074766355140186	0.12149532710280374	0.09345794392523364	0.04672897196261682	0.07476635514018691	0.04672897196261682	0.06542056074766354	0.04672897196261682	0.037383177570093455	0.028037383177570093	0.04672897196261682	0.018691588785046728	0.037383177570093455	1.0570093457943925	0.38317757009345793	9.394678344668861	-0.7841121495327102	11149.6	0.14018691588785046	3.3708244240874166	0.205607476635514	0.18691588785046728	0.996822429906542	0.056074766355140186	0.037383177570093455	0.9470093457943926
train	SGPP-Pfal005056AAA A-0	0	124.0	0.024193548387096774	0.5645161290322581	0.008064516129032258	0.008064516129032258	0.08064516129032258	0.04838709677419355	0.016129032258064516	0.04032258064516129	0.0	0.03225806451612903	0.23387096774193547	0.016129032258064516	0.008064516129032258	0.11290322580645161	0.07258064516129033	0.04032258064516129	0.0	0.08870967741935484	0.08064516129032258	0.07258064516129033	0.016129032258064516	0.024193548387096774	0.9582258064516129	0.1935483870967742	10.449160681572835	-1.599193548387097	11825.925	0.12903225806451613	12.887067833342247	0.3225806451612903	0.23387096774193547	0.9126612903225807	0.016129032258064516	0.04838709677419355	1.1163709677419356
train	SGPP-Pfal005062AAA A-0	0	661.0	0.007564296520423601	0.35703479576399394	0.02118003025718608	0.012102874432677761	0.057488653555219364	0.05446293494704992	0.05143721633888049	0.028744326777609682	0.018154311649016642	0.0907715582450832	0.08623298033282904	0.09531013615733737	0.02723146747352496	0.15582450832072617	0.025718608169440244	0.03177004538577912	0.028744326777609682	0.07261724659606657	0.036308623298033284	0.03177004538577912	0.009077155824508321	0.06505295007564296	0.9813010590015129	0.3918305597579425	7.914595377383104	-0.6328290468986384	66155.51000000001	0.11195158850226929	4.57922952453967	0.29652042360060515	0.13313161875945537	1.027307110438729	0.039334341906202726	0.049924357034795766	1.0259757942511345
train	SGPP-Pfal005067AAA A-0	0	277.0	0.021660649819494584	0.3971119133574007	0.01444043321299639	0.02888086642599278	0.05415162454873646	0.10469314079422383	0.021660649819494584	0.01444043321299639	0.0036101083032490976	0.07942238267148015	0.11191335740072202	0.08664259927797834	0.0036101083032490976	0.148014440433213	0.01444043321299639	0.021660649819494584	0.02527075812274368	0.06498194945848375	0.07581227436823104	0.07581227436823104	0.0036101083032490976	0.04693140794223827	1.0012996389891697	0.33212996389891697	4.930226952343369	-0.7389891696750903	27175.09	0.1588447653429603	-6.062641778939742	0.3104693140794224	0.1407942238267148	1.0132851985559568	0.032490974729241874	0.02888086642599278	1.001696750902527
train	SGPP-Pfal005072AAA A-0	0	213.0	0.03755868544600939	0.4131455399061033	0.023474178403755867	0.03286384976525822	0.051643192488262914	0.056338028169014086	0.03755868544600939	0.03286384976525822	0.004694835680751174	0.13145539906103287	0.15492957746478872	0.08450704225352113	0.009389671361502348	0.0892018779342723	0.03286384976525822	0.028169014084507043	0.051643192488262914	0.03755868544600939	0.03755868544600939	0.051643192488262914	0.0	0.051643192488262914	1.0078403755868544	0.38967136150234744	10.217511674369266	-0.4525821596244132	21210.45	0.107981220657277	20.944719855363225	0.19248826291079812	0.2112676056338028	1.0456338028169014	0.04225352112676056	0.056338028169014086	0.9639436619718309
train	SGPP-Pfal005073AAA A-0	0	563.0	0.010657193605683837	0.38543516873889877	0.0053285968028419185	0.023090586145648313	0.06216696269982238	0.03907637655417407	0.046181172291296625	0.03197158081705151	0.023090586145648313	0.12255772646536411	0.1438721136767318	0.05328596802841918	0.02486678507992895	0.1492007104795737	0.008880994671403197	0.015985790408525755	0.03907637655417407	0.0763765541740675	0.037300177619893425	0.037300177619893425	0.003552397868561279	0.056838365896980464	0.9722380106571936	0.34991119005328597	10.159727814181391	-0.7801065719360569	56559.1	0.10124333925399645	48.651149607091845	0.27886323268206037	0.20603907637655416	1.0307637655417408	0.047957371225577264	0.037300177619893425	1.0303907637655418
train	SGPP-Pfal005076AAA A-0	0	520.0	0.007692307692307693	0.38461538461538464	0.026923076923076925	0.03653846153846154	0.05384615384615385	0.05384615384615385	0.046153846153846156	0.023076923076923078	0.025	0.07307692307692308	0.09615384615384616	0.08269230769230769	0.026923076923076925	0.1346153846153846	0.032692307692307694	0.04423076923076923	0.032692307692307694	0.07115384615384615	0.051923076923076926	0.019230769230769232	0.0019230769230769232	0.0673076923076923	0.9761153846153846	0.34423076923076923	8.483152579905965	-0.805	51934.735	0.1076923076923077	13.471764305861527	0.3019230769230769	0.15384615384615385	1.0076923076923077	0.06346153846153846	0.05	1.0374423076923078
train	SGPP-Pfal005084AAA A-0	0	172.0	0.029069767441860465	0.42441860465116277	0.05232558139534884	0.023255813953488372	0.08139534883720931	0.08139534883720931	0.03488372093023256	0.05813953488372093	0.011627906976744186	0.09302325581395349	0.10465116279069768	0.0755813953488372	0.040697674418604654	0.05232558139534884	0.05813953488372093	0.029069767441860465	0.029069767441860465	0.040697674418604654	0.05232558139534884	0.05232558139534884	0.0	0.029069767441860465	1.031453488372093	0.37790697674418605	4.92353892441315	-0.4011627906976744	16272.865	0.16279069767441862	-4.71101287949195	0.1744186046511628	0.14534883720930233	0.9763372093023256	0.06395348837209303	0.11046511627906977	0.9762209302325581
train	SGPP-Pfal005086AAA A-0	0	438.0	0.01141552511415525	0.3881278538812785	0.0182648401826484	0.0182648401826484	0.0684931506849315	0.0639269406392694	0.03424657534246575	0.0182648401826484	0.0273972602739726	0.08904109589041095	0.08904109589041095	0.07077625570776255	0.01141552511415525	0.1232876712328767	0.02054794520547945	0.0365296803652968	0.02054794520547945	0.08904109589041095	0.07990867579908675	0.0410958904109589	0.00228310502283105	0.0776255707762557	0.9720547945205479	0.3447488584474886	5.947416400120104	-0.7821917808219179	43419.735	0.1324200913242009	-7.427151539417878	0.3287671232876712	0.136986301369863	1.023972602739726	0.02968036529680365	0.0365296803652968	1.0307077625570775
train	SGPP-Pfal005093AAA A-0	0	331.0	0.030211480362537766	0.338368580060423	0.01812688821752266	0.006042296072507553	0.04229607250755287	0.027190332326283987	0.0634441087613293	0.012084592145015106	0.02416918429003021	0.1419939577039275	0.13293051359516617	0.0755287009063444	0.015105740181268883	0.1299093655589124	0.030211480362537766	0.03323262839879154	0.00906344410876133	0.0634441087613293	0.0634441087613293	0.03323262839879154	0.0030211480362537764	0.0755287009063444	0.9794864048338368	0.4259818731117825	10.142286142321339	-0.3803625377643506	33383.83	0.06948640483383686	25.76553800778547	0.29003021148036257	0.1661631419939577	1.0843504531722055	0.021148036253776436	0.030211480362537766	0.982537764350453
train	SGPP-Pfal005095AAA A-0	0	758.0	0.006596306068601583	0.35883905013192613	0.011873350923482849	0.021108179419525065	0.05408970976253298	0.05408970976253298	0.036939313984168866	0.022427440633245383	0.023746701846965697	0.08047493403693931	0.11345646437994723	0.036939313984168866	0.022427440633245383	0.25725593667546176	0.018469656992084433	0.021108179419525065	0.030343007915567283	0.06728232189973615	0.030343007915567283	0.021108179419525065	0.0013192612137203166	0.07519788918205805	0.9306860158311346	0.2862796833773087	9.367226975296848	-1.4091029023746702	76640.505	0.10817941952506596	30.768468450397975	0.3759894459102902	0.16754617414248021	0.9822955145118734	0.04353562005277045	0.03430079155672823	1.1211213720316622
train	SGPP-Pfal005096AAA A-0	0	94.0	0.0425531914893617	0.3829787234042553	0.0	0.010638297872340425	0.06382978723404255	0.0851063829787234	0.02127659574468085	0.06382978723404255	0.02127659574468085	0.1595744680851064	0.0851063829787234	0.0851063829787234	0.031914893617021274	0.07446808510638298	0.02127659574468085	0.031914893617021274	0.031914893617021274	0.06382978723404255	0.06382978723404255	0.05319148936170213	0.0	0.031914893617021274	1.0117021276595746	0.3829787234042553	5.106056984057429	-0.22234042553191488	9044.025	0.14893617021276595	-2.6297678645550118	0.23404255319148937	0.13829787234042554	1.0407446808510639	0.0425531914893617	0.06382978723404255	0.9573404255319148
train	SGPP-Pfal005098AAA A-0	0	679.0	0.008836524300441826	0.3917525773195876	0.03240058910162003	0.01914580265095729	0.07658321060382917	0.06921944035346098	0.054491899852724596	0.025036818851251842	0.03240058910162003	0.10603829160530191	0.1134020618556701	0.06921944035346098	0.016200294550810016	0.1325478645066274	0.017673048600883652	0.022091310751104567	0.029455081001472753	0.06332842415316642	0.023564064801178203	0.026509572901325478	0.007363770250368188	0.06332842415316642	1.003181148748159	0.3755522827687776	7.303586402939666	-0.783357879234168	68529.06	0.14580265095729014	2.8502631980659032	0.24153166421207659	0.17525773195876287	1.0025478645066275	0.035346097201767304	0.05743740795287187	1.0136377025036818
train	SGPP-Pfal005148AAA A-0	0	135.0	0.02962962962962963	0.362962962962963	0.014814814814814815	0.007407407407407408	0.0962962962962963	0.08888888888888889	0.06666666666666667	0.05185185185185185	0.0	0.14814814814814814	0.06666666666666667	0.044444444444444446	0.02962962962962963	0.14074074074074075	0.014814814814814815	0.022222222222222223	0.007407407407407408	0.06666666666666667	0.014814814814814815	0.07407407407407407	0.0	0.044444444444444446	1.0041481481481482	0.4222222222222222	3.829061766317051	-0.24296296296296294	13080.359999999999	0.18518518518518517	-15.102221989770042	0.24444444444444444	0.07407407407407407	1.035777777777778	0.037037037037037035	0.06666666666666667	0.9949629629629629
train	SGPP-Pfal005153AAA A-0	0	201.0	0.014925373134328358	0.5621890547263682	0.014925373134328358	0.004975124378109453	0.0845771144278607	0.0945273631840796	0.024875621890547265	0.009950248756218905	0.004975124378109453	0.04477611940298507	0.30845771144278605	0.06467661691542288	0.009950248756218905	0.15422885572139303	0.004975124378109453	0.014925373134328358	0.014925373134328358	0.03980099502487562	0.03980099502487562	0.024875621890547265	0.0	0.03980099502487562	1.0453233830845772	0.22388059701492538	10.515718750990278	-1.9487562189054723	20602.559999999998	0.1791044776119403	29.140014949351304	0.24875621890547264	0.3283582089552239	0.8878109452736319	0.014925373134328358	0.024875621890547265	1.050995024875622
train	SGPP-Pfal005155AAA A-0	0	399.0	0.012531328320802004	0.39849624060150374	0.017543859649122806	0.010025062656641603	0.06015037593984962	0.05263157894736842	0.047619047619047616	0.03759398496240601	0.03007518796992481	0.10526315789473684	0.13032581453634084	0.09022556390977443	0.022556390977443608	0.11528822055137844	0.02756892230576441	0.03007518796992481	0.02756892230576441	0.07017543859649122	0.042606516290726815	0.03258145363408521	0.007518796992481203	0.042606516290726815	0.9990225563909775	0.3659147869674185	9.934089285847094	-0.6531328320802006	39534.77	0.11278195488721804	20.693325099497322	0.2581453634085213	0.18796992481203006	1.0125062656641604	0.03258145363408521	0.05513784461152882	1.00468671679198
train	SGPP-Pfal005161AAA A-0	0	240.0	0.020833333333333332	0.4708333333333333	0.008333333333333333	0.0125	0.058333333333333334	0.1	0.0375	0.03333333333333333	0.020833333333333332	0.10416666666666667	0.14583333333333334	0.075	0.03333333333333333	0.10416666666666667	0.020833333333333332	0.020833333333333332	0.025	0.1	0.016666666666666666	0.025	0.008333333333333333	0.05	1.0235833333333333	0.3416666666666667	8.59461410895813	-0.8770833333333333	24059.815	0.15833333333333333	4.0447202575204315	0.24166666666666667	0.19166666666666668	0.9648333333333333	0.04583333333333333	0.041666666666666664	1.0091666666666665
train	SECSG-C31C9.1 A-0	0	455.0	0.01978021978021978	0.3516483516483517	0.05934065934065934	0.013186813186813187	0.07692307692307693	0.04395604395604396	0.05274725274725275	0.06813186813186813	0.01098901098901099	0.05714285714285714	0.04395604395604396	0.0989010989010989	0.02197802197802198	0.07032967032967033	0.03736263736263736	0.03956043956043956	0.04395604395604396	0.06593406593406594	0.08351648351648351	0.046153846153846156	0.017582417582417582	0.04835164835164835	0.9880000000000001	0.4021978021978022	4.630656022218688	-0.33296703296703295	43214.3	0.12087912087912088	-14.041206035742086	0.25934065934065936	0.0989010989010989	1.0218021978021978	0.035164835164835165	0.12747252747252746	1.0074285714285713
train	SECSG-C31H1.5 A-0	0	315.0	0.01904761904761905	0.36507936507936506	0.05714285714285714	0.050793650793650794	0.05396825396825397	0.06984126984126984	0.044444444444444446	0.02857142857142857	0.0380952380952381	0.047619047619047616	0.05714285714285714	0.08571428571428572	0.01904761904761905	0.05714285714285714	0.031746031746031744	0.04126984126984127	0.047619047619047616	0.06349206349206349	0.13015873015873017	0.031746031746031744	0.006349206349206349	0.0380952380952381	1.002888888888889	0.33015873015873015	6.491788042347134	-0.5323809523809524	30379.239999999998	0.12380952380952381	-3.669470980050562	0.2920634920634921	0.14285714285714285	1.00784126984127	0.06984126984126984	0.08571428571428572	0.9823809523809524
train	SECSG-C31H2.3 A-0	0	230.0	0.017391304347826087	0.5173913043478261	0.034782608695652174	0.030434782608695653	0.09130434782608696	0.0391304347826087	0.030434782608695653	0.05217391304347826	0.021739130434782608	0.06086956521739131	0.1	0.06521739130434782	0.034782608695652174	0.04782608695652174	0.05217391304347826	0.02608695652173913	0.07391304347826087	0.13478260869565217	0.043478260869565216	0.05652173913043478	0.0	0.004347826086956522	0.9849130434782609	0.28695652173913044	9.781250136570971	-0.7065217391304348	21430.785	0.13043478260869565	10.919399745238376	0.25217391304347825	0.1956521739130435	0.945608695652174	0.06521739130434782	0.08695652173913043	1.0480869565217392
train	SECSG-C32B5.1 A-0	0	444.0	0.013513513513513514	0.4346846846846847	0.02252252252252252	0.018018018018018018	0.0472972972972973	0.06531531531531531	0.0518018018018018	0.036036036036036036	0.018018018018018018	0.08108108108108109	0.06756756756756757	0.11036036036036036	0.013513513513513514	0.05405405405405406	0.04279279279279279	0.02927927927927928	0.06981981981981981	0.11261261261261261	0.06306306306306306	0.04504504504504504	0.02027027027027027	0.03153153153153153	0.9991441441441442	0.3761261261261261	9.336033515355371	-0.3677927927927928	43581.895000000004	0.11261261261261261	12.623180793195914	0.25900900900900903	0.1554054054054054	1.0204054054054055	0.03153153153153153	0.05855855855855856	0.9815765765765766
train	SECSG-C32B5.15 A-0	0	296.0	0.02364864864864865	0.3885135135135135	0.02364864864864865	0.02364864864864865	0.033783783783783786	0.06418918918918919	0.06418918918918919	0.030405405405405407	0.030405405405405407	0.10472972972972973	0.06418918918918919	0.0945945945945946	0.033783783783783786	0.06418918918918919	0.04054054054054054	0.05405405405405406	0.037162162162162164	0.0945945945945946	0.04391891891891892	0.0472972972972973	0.02027027027027027	0.030405405405405407	1.0172972972972973	0.4189189189189189	7.752882930233466	-0.1378378378378379	29304.875000000004	0.09797297297297297	2.8785580363982923	0.25675675675675674	0.13175675675675674	1.0506418918918918	0.057432432432432436	0.05405405405405406	0.950777027027027
train	SECSG-C32B5.16 A-0	0	345.0	0.011594202898550725	0.37971014492753624	0.03768115942028986	0.014492753623188406	0.05217391304347826	0.06666666666666667	0.04057971014492753	0.034782608695652174	0.04057971014492753	0.08695652173913043	0.08115942028985507	0.11594202898550725	0.02608695652173913	0.05507246376811594	0.02608695652173913	0.020289855072463767	0.07246376811594203	0.06086956521739131	0.05217391304347826	0.06376811594202898	0.011594202898550725	0.04057971014492753	1.0330434782608695	0.42318840579710143	9.720065327016805	-0.2892753623188406	34342.229999999996	0.11884057971014493	15.147070277015366	0.18840579710144928	0.19420289855072465	1.0408115942028986	0.04057971014492753	0.07246376811594203	0.9323768115942029
train	SECSG-C32D5.1 A-0	0	260.0	0.023076923076923078	0.4846153846153846	0.05	0.026923076923076925	0.07307692307692308	0.08076923076923077	0.06153846153846154	0.026923076923076925	0.019230769230769232	0.057692307692307696	0.11538461538461539	0.09230769230769231	0.019230769230769232	0.046153846153846156	0.04230769230769231	0.038461538461538464	0.04230769230769231	0.09230769230769231	0.05	0.026923076923076925	0.007692307692307693	0.03076923076923077	1.0353076923076923	0.34615384615384615	7.686781200003495	-0.6811538461538461	25445.614999999998	0.15384615384615385	1.9262542995465353	0.22692307692307692	0.17692307692307693	0.9588846153846154	0.046153846153846156	0.07692307692307693	0.9884615384615385
train	SECSG-C32D5.10 A-0	0	610.0	0.011475409836065573	0.49508196721311476	0.06229508196721312	0.019672131147540985	0.08852459016393442	0.08196721311475409	0.029508196721311476	0.047540983606557376	0.013114754098360656	0.06393442622950819	0.05245901639344262	0.07213114754098361	0.022950819672131147	0.04262295081967213	0.05737704918032787	0.036065573770491806	0.07377049180327869	0.10491803278688525	0.05081967213114754	0.054098360655737705	0.00819672131147541	0.018032786885245903	1.014622950819672	0.33114754098360655	4.651673774631976	-0.6352459016393444	57287.695	0.17049180327868851	-25.444816814334374	0.23442622950819672	0.13934426229508196	0.9466557377049181	0.04262295081967213	0.10983606557377049	1.0115409836065574
train	SECSG-C32D5.12 A-0	0	357.0	0.014005602240896359	0.3697478991596639	0.06722689075630252	0.022408963585434174	0.04201680672268908	0.06722689075630252	0.058823529411764705	0.06162464985994398	0.014005602240896359	0.06162464985994398	0.0700280112044818	0.0896358543417367	0.022408963585434174	0.0784313725490196	0.036414565826330535	0.028011204481792718	0.06162464985994398	0.06442577030812324	0.036414565826330535	0.056022408963585436	0.008403361344537815	0.05322128851540616	1.0092436974789916	0.4173669467787115	8.895286579410648	-0.34929971988795516	34472.67999999999	0.1092436974789916	8.888224966453905	0.20728291316526612	0.14565826330532214	1.0146778711484594	0.04481792717086835	0.12885154061624648	0.9804201680672269
train	SECSG-C32D5.3 A-0	0	859.0	0.008149010477299184	0.4179278230500582	0.06868451688009314	0.018626309662398137	0.07217694994179279	0.051222351571594875	0.04307334109429569	0.03958090803259604	0.024447031431897557	0.05238649592549476	0.050058207217694994	0.11059371362048893	0.02910360884749709	0.05587892898719441	0.04423748544819558	0.048894062863795114	0.059371362048894066	0.0919674039580908	0.050058207217694994	0.06053550640279395	0.005820721769499418	0.023282887077997673	1.0211525029103607	0.39348079161816063	6.39717246127855	-0.3136204889406286	81193.68000000001	0.12339930151338765	-7.454240413584927	0.2467986030267753	0.13387660069848661	0.9994062863795111	0.047729918509895226	0.10826542491268917	0.980186263096624
train	SECSG-C32D5.6 A-0	0	578.0	0.010380622837370242	0.356401384083045	0.0726643598615917	0.025951557093425604	0.039792387543252594	0.07612456747404844	0.05190311418685121	0.05363321799307959	0.0328719723183391	0.05709342560553633	0.0657439446366782	0.10899653979238755	0.050173010380622836	0.031141868512110725	0.01903114186851211	0.02422145328719723	0.06055363321799308	0.07093425605536333	0.05363321799307959	0.04498269896193772	0.01384083044982699	0.04671280276816609	1.0530795847750865	0.4463667820069204	8.231766860057043	-0.15657439446366786	56354.295	0.11591695501730104	10.060239689251304	0.17993079584775087	0.15916955017301038	1.0179411764705883	0.07612456747404844	0.12629757785467127	0.9276816608996539
train	SECSG-C32E12.1 A-0	0	552.0	0.007246376811594203	0.5905797101449275	0.03985507246376811	0.005434782608695652	0.07065217391304347	0.08876811594202899	0.018115942028985508	0.03260869565217391	0.014492753623188406	0.03804347826086957	0.22644927536231885	0.04891304347826087	0.021739130434782608	0.04710144927536232	0.06884057971014493	0.030797101449275364	0.025362318840579712	0.07971014492753623	0.06340579710144928	0.07065217391304347	0.0018115942028985507	0.007246376811594203	1.0395108695652173	0.2463768115942029	10.534312422807421	-1.2855072463768116	52482.735	0.15942028985507245	52.80881799050617	0.2210144927536232	0.266304347826087	0.8931884057971015	0.02717391304347826	0.07246376811594203	1.0181884057971013
train	SECSG-C32E12.2 A-0	0	393.0	0.017811704834605598	0.3435114503816794	0.08142493638676845	0.017811704834605598	0.061068702290076333	0.061068702290076333	0.043256997455470736	0.04071246819338423	0.03816793893129771	0.061068702290076333	0.06361323155216285	0.09923664122137404	0.04071246819338423	0.05597964376590331	0.020356234096692113	0.035623409669211195	0.04834605597964377	0.05343511450381679	0.06361323155216285	0.06615776081424936	0.007633587786259542	0.04071246819338423	1.0475318066157762	0.4402035623409669	6.909704846810814	-0.21246819338422393	37851.94	0.12213740458015267	-0.6690570098529491	0.20865139949109415	0.15012722646310434	1.0280407124681934	0.058524173027989825	0.12213740458015267	0.934351145038168
train	SECSG-C32E8.1 A-0	0	154.0	0.012987012987012988	0.461038961038961	0.03896103896103896	0.05194805194805195	0.05844155844155844	0.09090909090909091	0.032467532467532464	0.032467532467532464	0.012987012987012988	0.06493506493506493	0.12987012987012986	0.07142857142857142	0.032467532467532464	0.05194805194805195	0.045454545454545456	0.05844155844155844	0.045454545454545456	0.032467532467532464	0.045454545454545456	0.08441558441558442	0.006493506493506494	0.012987012987012988	1.0487662337662338	0.34415584415584416	8.333936344741847	-0.5571428571428572	15013.505	0.14935064935064934	4.1644627518808015	0.18831168831168832	0.18831168831168832	0.9944805194805195	0.08441558441558442	0.07142857142857142	0.9498051948051949
train	SECSG-C32E8.11 A-0	0	1927.0	0.0031136481577581734	0.4213803840166061	0.06901920083030617	0.023871302542812663	0.05345096004151531	0.07524649714582252	0.043072132848988066	0.04151530877010898	0.029579657498702647	0.05500778412039439	0.05967825635703165	0.096004151530877	0.034250129735339904	0.04151530877010898	0.0467047223663726	0.04722366372599896	0.05396990140114167	0.0851063829787234	0.05345096004151531	0.05812143227815257	0.008303061754021795	0.024909185262065387	1.0361079398028021	0.3886870783601453	6.495245308892954	-0.3419304618578101	183384.83000000002	0.12869745718733783	-16.59900003199985	0.22729631551634666	0.14322781525687597	0.9906590555267255	0.05812143227815257	0.11053450960041515	0.9614582252205501
train	SECSG-C32H11.6 A-0	0	194.0	0.030927835051546393	0.36082474226804123	0.0979381443298969	0.0	0.03608247422680412	0.08762886597938144	0.06701030927835051	0.05154639175257732	0.010309278350515464	0.07216494845360824	0.07216494845360824	0.10309278350515463	0.02577319587628866	0.05154639175257732	0.020618556701030927	0.04639175257731959	0.041237113402061855	0.05670103092783505	0.07216494845360824	0.05154639175257732	0.015463917525773196	0.020618556701030927	1.0743298969072164	0.4536082474226804	5.852064289428816	-0.12010309278350516	18438.425	0.12371134020618557	-1.5887649484855721	0.2268041237113402	0.12371134020618557	1.0173711340206186	0.02577319587628866	0.14948453608247422	0.9065463917525773
train	SECSG-C32H11.7 A-0	0	139.0	0.02158273381294964	0.4460431654676259	0.04316546762589928	0.02877697841726619	0.04316546762589928	0.04316546762589928	0.1079136690647482	0.050359712230215826	0.02877697841726619	0.06474820143884892	0.07913669064748201	0.05755395683453238	0.007194244604316547	0.06474820143884892	0.07194244604316546	0.02158273381294964	0.07913669064748201	0.1079136690647482	0.04316546762589928	0.02158273381294964	0.007194244604316547	0.02877697841726619	0.9667625899280575	0.3381294964028777	10.28642209030538	-0.5906474820143884	13588.380000000001	0.08633093525179857	10.75496891849868	0.23741007194244604	0.18705035971223022	0.981294964028777	0.03597122302158273	0.09352517985611511	1.0299280575539569
train	SECSG-C32H11.9 A-0	0	369.0	0.024390243902439025	0.3062330623306233	0.056910569105691054	0.013550135501355014	0.02168021680216802	0.02981029810298103	0.07317073170731707	0.06504065040650407	0.024390243902439025	0.04607046070460705	0.04878048780487805	0.07317073170731707	0.03523035230352303	0.0948509485094851	0.04878048780487805	0.02981029810298103	0.03523035230352303	0.0921409214092141	0.10569105691056911	0.06504065040650407	0.008130081300813009	0.032520325203252036	0.9651219512195122	0.3902439024390244	9.856298784530654	-0.1780487804878049	34270.270000000004	0.051490514905149054	13.925989807149076	0.3224932249322493	0.10840108401084012	1.040189701897019	0.04878048780487805	0.12195121951219512	1.0065853658536585
train	SECSG-C33A11.1 A-0	0	611.0	0.009819967266775777	0.4386252045826514	0.07528641571194762	0.014729950900163666	0.07364975450081833	0.06710310965630115	0.022913256955810146	0.058919803600654665	0.02618657937806874	0.04091653027823241	0.06382978723404255	0.08019639934533551	0.01800327332242226	0.060556464811783964	0.05564648117839607	0.03764320785597381	0.03927986906710311	0.10147299509001637	0.08346972176759411	0.054009819967266774	0.004909983633387889	0.02127659574468085	0.9971849427168575	0.31751227495908346	5.024010475837843	-0.6436988543371523	55532.04	0.1407528641571195	-19.45192153739461	0.28314238952536824	0.12929623567921442	0.946759410801964	0.03273322422258593	0.1342062193126023	1.031227495908347
train	SECSG-C33A12.3 A-0	0	245.0	0.02040816326530612	0.37551020408163266	0.04897959183673469	0.00816326530612245	0.08163265306122448	0.07755102040816327	0.0653061224489796	0.06938775510204082	0.04897959183673469	0.053061224489795916	0.044897959183673466	0.08979591836734693	0.0326530612244898	0.036734693877551024	0.0653061224489796	0.02040816326530612	0.053061224489795916	0.0326530612244898	0.0326530612244898	0.06938775510204082	0.0326530612244898	0.036734693877551024	1.0254285714285714	0.42857142857142855	5.029297095402044	-0.3612244897959184	24210.03	0.15918367346938775	-12.23821722650574	0.12244897959183673	0.1469387755102041	0.9975102040816326	0.04081632653061224	0.11836734693877551	0.9683673469387755
train	SECSG-C33D3.3 A-0	0	312.0	0.01282051282051282	0.40705128205128205	0.016025641025641024	0.060897435897435896	0.038461538461538464	0.041666666666666664	0.04807692307692308	0.028846153846153848	0.05448717948717949	0.05448717948717949	0.08653846153846154	0.038461538461538464	0.019230769230769232	0.07692307692307693	0.07692307692307693	0.04807692307692308	0.041666666666666664	0.07371794871794872	0.07051282051282051	0.038461538461538464	0.009615384615384616	0.07692307692307693	0.9351602564102564	0.30128205128205127	8.811265232922345	-0.8637820512820513	31267.405	0.08012820512820513	18.4136052984795	0.2692307692307692	0.18269230769230768	1.0119871794871795	0.08012820512820513	0.04487179487179487	1.0557692307692308
train	SECSG-C33E10.8 A-0	0	303.0	0.0231023102310231	0.33003300330033003	0.026402640264026403	0.009900990099009901	0.0429042904290429	0.0462046204620462	0.0891089108910891	0.0429042904290429	0.0165016501650165	0.07260726072607261	0.0627062706270627	0.1419141914191419	0.0297029702970297	0.07590759075907591	0.039603960396039604	0.026402640264026403	0.052805280528052806	0.0594059405940594	0.0462046204620462	0.06930693069306931	0.009900990099009901	0.039603960396039604	1.0151815181518153	0.47854785478547857	9.626637754899832	0.10957095709570953	30009.25	0.0891089108910891	9.03385693922191	0.2079207920792079	0.132013201320132	1.0783498349834983	0.039603960396039604	0.06930693069306931	0.9343894389438944
train	SECSG-C33F10.8 A-0	0	463.0	0.012958963282937365	0.42548596112311016	0.06479481641468683	0.012958963282937365	0.04535637149028078	0.05399568034557235	0.04535637149028078	0.04103671706263499	0.028077753779697623	0.04103671706263499	0.11231101511879049	0.058315334773218146	0.03455723542116631	0.06695464362850972	0.05399568034557235	0.05183585313174946	0.0367170626349892	0.07127429805615551	0.0734341252699784	0.07127429805615551	0.0064794816414686825	0.03023758099352052	1.014816414686825	0.35205183585313177	10.117378103053912	-0.6656587473002159	44121.26	0.09935205183585313	25.877281709225407	0.2634989200863931	0.1771058315334773	0.9881209503239741	0.047516198704103674	0.10583153347732181	0.9910799136069115
train	SECSG-C33G3.1A A-0	0	793.0	0.005044136191677175	0.5384615384615384	0.04539722572509458	0.0025220680958385876	0.05170239596469105	0.06431273644388398	0.018915510718789406	0.03656998738965952	0.015132408575031526	0.03909205548549811	0.04665825977301387	0.08196721311475409	0.04539722572509458	0.05044136191677175	0.11601513240857503	0.09079445145018916	0.05422446406052964	0.11475409836065574	0.0617906683480454	0.03909205548549811	0.0025220680958385876	0.02269861286254729	0.9875788146279949	0.29508196721311475	5.732182697308528	-0.8630517023959648	74339.34	0.11601513240857503	-9.192672830147558	0.31778058007566207	0.11601513240857503	0.9322698612862547	0.04791929382093316	0.08196721311475409	1.0466960907944514
train	SECSG-C33G3.4 A-0	0	900.0	0.006666666666666667	0.36333333333333334	0.04777777777777778	0.012222222222222223	0.057777777777777775	0.06222222222222222	0.058888888888888886	0.05555555555555555	0.03	0.06444444444444444	0.058888888888888886	0.07111111111111111	0.021111111111111112	0.06	0.03888888888888889	0.03222222222222222	0.03777777777777778	0.07555555555555556	0.06555555555555556	0.06888888888888889	0.027777777777777776	0.05333333333333334	0.9990555555555556	0.41333333333333333	6.040370488193173	-0.3524444444444445	87765.565	0.12	-14.876058112241651	0.23333333333333334	0.12666666666666668	1.0323666666666667	0.03333333333333333	0.10333333333333333	0.9844333333333334
train	SECSG-C33H5.10 A-0	0	348.0	0.011494252873563218	0.4942528735632184	0.03735632183908046	0.011494252873563218	0.05747126436781609	0.09195402298850575	0.03735632183908046	0.05459770114942529	0.031609195402298854	0.04597701149425287	0.05459770114942529	0.11206896551724138	0.014367816091954023	0.04310344827586207	0.02586206896551724	0.06609195402298851	0.10344827586206896	0.09482758620689655	0.05459770114942529	0.034482758620689655	0.008620689655172414	0.020114942528735632	1.0287931034482758	0.3103448275862069	8.522588841352686	-0.8905172413793103	34180.435	0.14942528735632185	5.476815242491675	0.25862068965517243	0.1896551724137931	0.9620689655172414	0.02586206896551724	0.09195402298850575	0.9854597701149426
train	SECSG-C33H5.15 A-0	0	307.0	0.013029315960912053	0.5179153094462541	0.06188925081433225	0.006514657980456026	0.04234527687296417	0.0749185667752443	0.035830618892508145	0.04234527687296417	0.009771986970684038	0.05537459283387622	0.09446254071661238	0.08794788273615635	0.016286644951140065	0.05863192182410423	0.08143322475570032	0.06188925081433225	0.07166123778501629	0.09120521172638436	0.05863192182410423	0.04560260586319218	0.0	0.003257328990228013	1.0162540716612378	0.30618892508143325	10.586133672114627	-0.7859934853420196	28795.780000000002	0.11726384364820847	15.602447365062005	0.2703583061889251	0.1758957654723127	0.9415309446254072	0.02280130293159609	0.10423452768729642	1.0029967426710098
train	SECSG-C33H5.8 A-0	0	297.0	0.020202020202020204	0.43434343434343436	0.09427609427609428	0.006734006734006734	0.0707070707070707	0.09090909090909091	0.04713804713804714	0.016835016835016835	0.016835016835016835	0.0707070707070707	0.09090909090909091	0.10101010101010101	0.037037037037037035	0.04713804713804714	0.04377104377104377	0.04040404040404041	0.04040404040404041	0.05723905723905724	0.037037037037037035	0.037037037037037035	0.003367003367003367	0.050505050505050504	1.0782491582491582	0.44107744107744107	5.044490512165242	-0.432996632996633	29062.229999999996	0.16161616161616163	-7.916430753772161	0.18181818181818182	0.14814814814814814	0.9778787878787879	0.04377104377104377	0.1111111111111111	0.9329292929292928
train	SECSG-C34B2.1 A-0	0	121.0	0.01652892561983471	0.4214876033057851	0.0743801652892562	0.008264462809917356	0.049586776859504134	0.0743801652892562	0.0743801652892562	0.08264462809917356	0.008264462809917356	0.049586776859504134	0.09090909090909091	0.11570247933884298	0.01652892561983471	0.049586776859504134	0.05785123966942149	0.01652892561983471	0.024793388429752067	0.10743801652892562	0.0743801652892562	0.01652892561983471	0.0	0.008264462809917356	1.0127272727272727	0.35537190082644626	5.888351189936331	-0.30578512396694213	10894.130000000001	0.12396694214876033	-0.8676515924524448	0.24793388429752067	0.12396694214876033	0.938595041322314	0.024793388429752067	0.15702479338842976	1.0088429752066115
train	SECSG-C34C6.5 A-0	0	473.0	0.012684989429175475	0.38054968287526425	0.048625792811839326	0.021141649048625793	0.048625792811839326	0.06765327695560254	0.040169133192389	0.0613107822410148	0.02748414376321353	0.06553911205073996	0.06553911205073996	0.08879492600422834	0.021141649048625793	0.046511627906976744	0.035940803382663845	0.019027484143763214	0.040169133192389	0.10359408033826638	0.080338266384778	0.080338266384778	0.010570824524312896	0.02748414376321353	1.0019661733615222	0.38266384778012685	6.691682052285969	-0.1642706131078224	43932.06	0.11627906976744186	-2.2308280962311713	0.24947145877378435	0.1331923890063425	1.0173361522198732	0.042283298097251586	0.10993657505285412	0.9771458773784355
train	SECSG-C34C6.8 A-0	0	84.0	0.07142857142857142	0.44047619047619047	0.047619047619047616	0.011904761904761904	0.023809523809523808	0.09523809523809523	0.05952380952380952	0.011904761904761904	0.011904761904761904	0.047619047619047616	0.03571428571428571	0.09523809523809523	0.07142857142857142	0.023809523809523808	0.023809523809523808	0.05952380952380952	0.15476190476190477	0.047619047619047616	0.05952380952380952	0.05952380952380952	0.011904761904761904	0.047619047619047616	1.0835714285714286	0.44047619047619047	10.50584996451106	-0.5333333333333334	8897.025	0.11904761904761904	6.126771271547314	0.19047619047619047	0.20238095238095238	1.0423809523809524	0.08333333333333333	0.05952380952380952	0.8733333333333333
train	SECSG-C34D1.2 A-0	0	114.0	0.03508771929824561	0.47368421052631576	0.017543859649122806	0.06140350877192982	0.06140350877192982	0.06140350877192982	0.017543859649122806	0.02631578947368421	0.017543859649122806	0.06140350877192982	0.11403508771929824	0.06140350877192982	0.017543859649122806	0.07017543859649122	0.06140350877192982	0.06140350877192982	0.07894736842105263	0.03508771929824561	0.02631578947368421	0.07894736842105263	0.0	0.07017543859649122	0.9818421052631578	0.32456140350877194	9.202071081266457	-0.8842105263157896	11535.055	0.12280701754385964	8.181068127002895	0.19298245614035087	0.21052631578947367	1.0157894736842106	0.07894736842105263	0.043859649122807015	1.0116666666666667
train	SECSG-C34D4.11 A-0	0	136.0	0.058823529411764705	0.19852941176470587	0.014705882352941176	0.0	0.0	0.007352941176470588	0.051470588235294115	0.5661764705882353	0.0	0.0	0.014705882352941176	0.029411764705882353	0.007352941176470588	0.03676470588235294	0.051470588235294115	0.007352941176470588	0.08823529411764706	0.029411764705882353	0.014705882352941176	0.007352941176470588	0.0661764705882353	0.007352941176470588	0.743970588235294	0.18382352941176472	12.979916222300702	-0.7191176470588238	9844.025	0.007352941176470588	12.909325554897691	0.08823529411764706	0.10294117647058823	0.8721323529411764	0.007352941176470588	0.5808823529411765	1.324264705882353
train	SECSG-C34E10.8 A-0	0	1024.0	0.005859375	0.5166015625	0.078125	0.015625	0.0537109375	0.056640625	0.021484375	0.0478515625	0.021484375	0.04296875	0.0615234375	0.0537109375	0.0263671875	0.041015625	0.0927734375	0.068359375	0.0595703125	0.1240234375	0.06640625	0.0419921875	0.001953125	0.0244140625	0.984384765625	0.291015625	8.623255381262279	-0.82880859375	93760.815	0.1103515625	15.790890174824213	0.2998046875	0.142578125	0.92953125	0.0419921875	0.1259765625	1.048671875
train	SECSG-C34E11.1 A-0	0	483.0	0.008281573498964804	0.4658385093167702	0.08488612836438923	0.002070393374741201	0.07453416149068323	0.039337474120082816	0.047619047619047616	0.06625258799171843	0.002070393374741201	0.033126293995859216	0.07453416149068323	0.060041407867494824	0.039337474120082816	0.07867494824016563	0.08074534161490683	0.039337474120082816	0.037267080745341616	0.12008281573498965	0.037267080745341616	0.039337474120082816	0.006211180124223602	0.037267080745341616	0.9786749482401657	0.34782608695652173	6.179330978125841	-0.7	44096.850000000006	0.11387163561076605	-0.8487691353466502	0.2753623188405797	0.11387163561076605	0.9293788819875776	0.041407867494824016	0.15113871635610765	1.075217391304348
train	SECSG-C34E11.2 A-0	0	677.0	0.008862629246676515	0.4327917282127031	0.08714918759231906	0.013293943870014771	0.04874446085672083	0.056129985228951254	0.023633677991137372	0.0413589364844904	0.029542097488921712	0.04579025110782865	0.051698670605613	0.07533234859675036	0.01624815361890694	0.0723781388478582	0.07680945347119646	0.03692762186115214	0.06646971935007386	0.09601181683899557	0.0930576070901034	0.04283604135893648	0.0103397341211226	0.01624815361890694	0.9883604135893649	0.3175775480059084	8.99258075338037	-0.6973412112259971	62427.899999999994	0.10487444608567208	13.497949199894393	0.2983751846381093	0.14771048744460857	0.9538109305760709	0.029542097488921712	0.12850812407680945	1.0262333825701624
train	SECSG-C34E7.3 A-0	0	256.0	0.01953125	0.4921875	0.05078125	0.015625	0.0546875	0.0703125	0.04296875	0.0390625	0.015625	0.046875	0.1015625	0.0546875	0.0390625	0.05859375	0.0546875	0.03515625	0.078125	0.09765625	0.05859375	0.046875	0.01953125	0.01953125	1.01625	0.3203125	10.273485470711318	-0.887890625	24981.024999999998	0.125	14.773207489607742	0.25	0.1953125	0.952421875	0.0546875	0.08984375	1.0094140625
train	SECSG-C34F11.5 A-0	0	894.0	0.010067114093959731	0.5123042505592841	0.05480984340044743	0.005592841163310962	0.030201342281879196	0.05704697986577181	0.029082774049217	0.03467561521252797	0.02348993288590604	0.0447427293064877	0.18232662192393737	0.09060402684563758	0.03243847874720358	0.035794183445190156	0.03803131991051454	0.03691275167785235	0.12192393736017897	0.04586129753914989	0.039149888143176735	0.052572706935123045	0.0145413870246085	0.030201342281879196	1.057192393736018	0.348993288590604	11.729048739992045	-1.063758389261745	91268.635	0.087248322147651	198.8392142916126	0.15771812080536912	0.3277404921700224	0.9759395973154362	0.03803131991051454	0.0894854586129754	0.944586129753915
train	SECSG-C34F11.8 A-0	0	227.0	0.02643171806167401	0.3964757709251101	0.05286343612334802	0.00881057268722467	0.07048458149779736	0.06607929515418502	0.01762114537444934	0.17180616740088106	0.02643171806167401	0.05726872246696035	0.030837004405286344	0.06167400881057269	0.01762114537444934	0.01762114537444934	0.039647577092511016	0.00881057268722467	0.1013215859030837	0.07929515418502203	0.022026431718061675	0.022026431718061675	0.013215859030837005	0.1145374449339207	0.9337444933920704	0.3568281938325991	7.10508481152243	-0.8185022026431719	21428.93	0.13656387665198239	0.2991695441358857	0.1277533039647577	0.15859030837004406	0.9571806167400881	0.02643171806167401	0.22466960352422907	1.0873568281938326
train	SECSG-C34F6.1 A-0	0	1043.0	0.00862895493767977	0.3911792905081496	0.04218600191754554	0.08341323106423777	0.0364333652924257	0.058485139022051776	0.03451581975071908	0.07861936720997123	0.01821668264621285	0.028763183125599234	0.04793863854266539	0.05752636625119847	0.020134228187919462	0.06999041227229147	0.08820709491850431	0.04793863854266539	0.04985618408437201	0.062320230105465	0.08341323106423777	0.04314477468839885	0.00862895493767977	0.040268456375838924	0.9302109300095878	0.2751677852348993	7.3140751842417435	-0.6069031639501438	96748.73	0.09491850431447747	4.872612220658226	0.2636625119846596	0.11601150527325024	0.9757238734419943	0.10354745925215723	0.12080536912751678	1.0747555129434325
train	SECSG-C34F6.9 A-0	0	1181.0	0.005080440304826418	0.4809483488569009	0.056731583403895	0.014394580863674851	0.06350550381033022	0.07705334462320068	0.03048264182895851	0.027095681625740897	0.0279424216765453	0.04657070279424217	0.07705334462320068	0.07112616426756986	0.02201524132091448	0.0558848433530906	0.0558848433530906	0.04995766299745978	0.04233700254022015	0.11515664690939881	0.06604572396274344	0.07535986452159187	0.002540220152413209	0.02286198137171888	1.0147502116850127	0.327688399661304	6.094205565279954	-0.6518204911092295	110919.27	0.14055884843353092	-17.545602798231158	0.2870448772226926	0.14733276883996613	0.9657917019475021	0.03640982218458933	0.0838272650296359	1.0018628281117696
train	SECSG-C34G6.5 A-0	0	411.0	0.019464720194647202	0.38929440389294406	0.046228710462287104	0.043795620437956206	0.038929440389294405	0.0681265206812652	0.0681265206812652	0.051094890510948905	0.038929440389294405	0.0535279805352798	0.06082725060827251	0.10462287104622871	0.029197080291970802	0.0413625304136253	0.0413625304136253	0.024330900243309004	0.0681265206812652	0.08759124087591241	0.046228710462287104	0.051094890510948905	0.0024330900243309003	0.0340632603406326	1.0119951338199513	0.38929440389294406	8.411810999008267	-0.21654501216545013	39778.74	0.1070559610705596	12.234247056117688	0.19951338199513383	0.1678832116788321	1.0109002433090024	0.072992700729927	0.09732360097323602	0.965596107055961
train	SECSG-C34H4.2 A-0	0	449.0	0.017817371937639197	0.33184855233853006	0.0801781737193764	0.008908685968819599	0.042316258351893093	0.013363028953229399	0.04899777282850779	0.0645879732739421	0.011135857461024499	0.060133630289532294	0.031180400890868598	0.07126948775055679	0.022271714922048998	0.0645879732739421	0.062360801781737196	0.044543429844097995	0.015590200445434299	0.12249443207126949	0.1291759465478842	0.05790645879732739	0.008908685968819599	0.0400890868596882	0.9497104677060134	0.3897550111358575	6.00005891307496	-0.0476614699331849	39820.409999999996	0.0556792873051225	-3.0060344494698903	0.36080178173719374	0.05790645879732739	1.0364587973273942	0.031180400890868598	0.1447661469933185	1.0274832962138085
train	SECSG-C35A5.4 A-0	0	427.0	0.00936768149882904	0.5152224824355972	0.053864168618266976	0.00936768149882904	0.03981264637002342	0.05620608899297424	0.02810304449648712	0.03747072599531616	0.02107728337236534	0.04918032786885246	0.11475409836065574	0.0468384074941452	0.02107728337236534	0.0585480093676815	0.11475409836065574	0.03747072599531616	0.06088992974238876	0.09133489461358314	0.08430913348946135	0.04215456674473068	0.00468384074941452	0.02810304449648712	0.9711241217798595	0.27400468384074944	10.619513214550082	-1.0170960187353633	40315.64	0.09601873536299765	35.97517847001712	0.2716627634660422	0.19672131147540983	0.9312880562060889	0.03044496487119438	0.09133489461358314	1.0505386416861826
train	SECSG-C35B1.4 A-0	0	110.0	0.05454545454545454	0.4636363636363636	0.02727272727272727	0.00909090909090909	0.02727272727272727	0.14545454545454545	0.1	0.07272727272727272	0.02727272727272727	0.06363636363636363	0.00909090909090909	0.02727272727272727	0.00909090909090909	0.01818181818181818	0.14545454545454545	0.01818181818181818	0.03636363636363636	0.08181818181818182	0.09090909090909091	0.05454545454545454	0.02727272727272727	0.00909090909090909	0.9823636363636364	0.3181818181818182	3.940560887863591	-0.45727272727272733	10416.244999999999	0.17272727272727273	-13.379143661727419	0.20909090909090908	0.07272727272727272	0.9348181818181818	0.01818181818181818	0.1	1.006181818181818
train	SECSG-C35B1.B A-0	0	51.0	0.09803921568627451	0.29411764705882354	0.0392156862745098	0.058823529411764705	0.0392156862745098	0.09803921568627451	0.058823529411764705	0.058823529411764705	0.0196078431372549	0.058823529411764705	0.0	0.058823529411764705	0.058823529411764705	0.0392156862745098	0.0196078431372549	0.0392156862745098	0.058823529411764705	0.0392156862745098	0.0392156862745098	0.1568627450980392	0.0	0.058823529411764705	1.0323529411764705	0.49019607843137253	4.187502808696272	0.3686274509803922	4958.08	0.13725490196078433	-3.9370069029823265	0.1568627450980392	0.0784313725490196	1.1074509803921568	0.11764705882352941	0.09803921568627451	0.8935294117647059
train	SECSG-C35B8.3 A-0	0	470.0	0.010638297872340425	0.4319148936170213	0.05106382978723404	0.02127659574468085	0.05106382978723404	0.07021276595744681	0.04042553191489362	0.04042553191489362	0.014893617021276596	0.06808510638297872	0.07446808510638298	0.10851063829787234	0.01702127659574468	0.0425531914893617	0.036170212765957444	0.05319148936170213	0.059574468085106386	0.08723404255319149	0.07021276595744681	0.0574468085106383	0.014893617021276596	0.02127659574468085	1.0281702127659575	0.37872340425531914	8.48477971845898	-0.34914893617021275	45107.80499999999	0.12127659574468085	7.331423280054217	0.2531914893617021	0.14893617021276595	1.0132978723404256	0.03829787234042553	0.09148936170212765	0.9579574468085107
train	SECSG-C35D10.12 A-0	0	365.0	0.021917808219178082	0.4273972602739726	0.07123287671232877	0.019178082191780823	0.043835616438356165	0.057534246575342465	0.03561643835616438	0.04657534246575343	0.024657534246575342	0.07123287671232877	0.049315068493150684	0.07945205479452055	0.019178082191780823	0.03287671232876712	0.0547945205479452	0.0547945205479452	0.0547945205479452	0.11232876712328767	0.049315068493150684	0.0821917808219178	0.01643835616438356	0.024657534246575342	1.0123561643835617	0.4	7.753416056119577	-0.17698630136986299	34080.24	0.10136986301369863	2.8859649118854307	0.2493150684931507	0.12876712328767123	1.0183835616438355	0.038356164383561646	0.1178082191780822	0.9688219178082191
train	SECSG-C35D10.5 A-0	0	190.0	0.02631578947368421	0.3526315789473684	0.04736842105263158	0.015789473684210527	0.07894736842105263	0.04736842105263158	0.03684210526315789	0.05789473684210526	0.03684210526315789	0.042105263157894736	0.05263157894736842	0.13157894736842105	0.06315789473684211	0.03684210526315789	0.010526315789473684	0.04736842105263158	0.05263157894736842	0.06315789473684211	0.05263157894736842	0.04736842105263158	0.031578947368421054	0.04736842105263158	1.0425263157894735	0.4473684210526316	6.386853577749345	-0.2778947368421053	18882.905	0.12631578947368421	-2.486509986294717	0.2	0.14210526315789473	1.0313157894736844	0.07894736842105263	0.10526315789473684	0.955
train	SECSG-C35E7.2 A-0	0	707.0	0.007072135785007072	0.44413012729844414	0.04667609618104668	0.02545968882602546	0.06082036775106082	0.07920792079207921	0.04101838755304102	0.033946251768033946	0.026874115983026876	0.05799151343705799	0.08203677510608204	0.07920792079207921	0.028288543140028287	0.06223479490806223	0.06364922206506365	0.05091937765205092	0.039603960396039604	0.06789250353606789	0.06506364922206506	0.05374823196605375	0.005657708628005658	0.0297029702970297	1.0155304101838756	0.3422913719943423	6.217681105417166	-0.6253182461103254	68086.68000000001	0.14002828854314003	-8.999143496688816	0.24611032531824611	0.1485148514851485	0.9771711456859972	0.05374823196605375	0.08062234794908062	0.9925035360678925
train	SECSG-C35E7.3 A-0	0	492.0	0.008130081300813009	0.4410569105691057	0.022357723577235773	0.036585365853658534	0.07520325203252033	0.06910569105691057	0.06504065040650407	0.036585365853658534	0.016260162601626018	0.06300813008130081	0.10772357723577236	0.09146341463414634	0.018292682926829267	0.056910569105691054	0.034552845528455285	0.03861788617886179	0.054878048780487805	0.06097560975609756	0.056910569105691054	0.046747967479674794	0.006097560975609756	0.042682926829268296	1.0127235772357723	0.3556910569105691	8.383381177928975	-0.6020325203252033	49055.425	0.1443089430894309	10.326444457809359	0.21341463414634146	0.17886178861788618	1.0054471544715446	0.054878048780487805	0.05894308943089431	0.9851219512195122
train	SECSG-C35E7.5A A-0	0	1262.0	0.003961965134706815	0.4643423137876387	0.04595879556259905	0.025356576862123614	0.07290015847860538	0.12836767036450078	0.04754358161648178	0.028526148969889066	0.018225039619651346	0.04754358161648178	0.06973058637083994	0.07290015847860538	0.02694136291600634	0.05388272583201268	0.03486529318541997	0.03328050713153724	0.03169572107765452	0.09350237717908082	0.06656101426307448	0.06418383518225039	0.0071315372424722665	0.030903328050713153	1.046473851030111	0.34310618066561016	4.195617233665129	-0.6266244057052298	121689.745	0.20126782884310618	-121.3141881597405	0.24722662440570523	0.1196513470681458	0.9556339144215531	0.05229793977812995	0.07448494453248812	0.9757765451664024
train	SECSG-C35E7.7 A-0	0	171.0	0.029239766081871343	0.34502923976608185	0.03508771929824561	0.04093567251461988	0.03508771929824561	0.05847953216374269	0.08187134502923976	0.03508771929824561	0.011695906432748537	0.07602339181286549	0.07017543859649122	0.07602339181286549	0.017543859649122806	0.04678362573099415	0.04093567251461988	0.05263157894736842	0.029239766081871343	0.05847953216374269	0.06432748538011696	0.08187134502923976	0.017543859649122806	0.07017543859649122	1.0016959064327484	0.45614035087719296	7.615332807942042	0.006432748538011704	17032.9	0.0935672514619883	1.181042778921114	0.2222222222222222	0.1111111111111111	1.0947368421052632	0.05847953216374269	0.07017543859649122	0.9410526315789473
train	SECSG-C35E7.9 A-0	0	301.0	0.013289036544850499	0.6644518272425249	0.04983388704318937	0.0033222591362126247	0.09966777408637874	0.16279069767441862	0.013289036544850499	0.053156146179401995	0.006644518272425249	0.03986710963455149	0.2857142857142857	0.036544850498338874	0.019933554817275746	0.026578073089700997	0.04318936877076412	0.016611295681063124	0.0033222591362126247	0.053156146179401995	0.04318936877076412	0.03322259136212625	0.0033222591362126247	0.006644518272425249	1.103421926910299	0.2026578073089701	9.640804716859172	-1.7641196013289036	28916.440000000002	0.26245847176079734	8.429271739459836	0.13953488372093023	0.2956810631229236	0.7978405315614618	0.023255813953488372	0.10299003322259136	1.0122591362126245
train	SECSG-C36A4.9 A-0	0	680.0	0.010294117647058823	0.34705882352941175	0.09852941176470588	0.013235294117647059	0.060294117647058824	0.060294117647058824	0.03235294117647059	0.09117647058823529	0.01911764705882353	0.051470588235294115	0.052941176470588235	0.08088235294117647	0.027941176470588237	0.027941176470588237	0.047058823529411764	0.01911764705882353	0.045588235294117645	0.061764705882352944	0.06470588235294118	0.08235294117647059	0.020588235294117647	0.04264705882352941	1.0158088235294118	0.43676470588235294	5.427878633460705	-0.10102941176470592	62100.015	0.12058823529411765	-12.188101456274666	0.17352941176470588	0.11764705882352941	1.006470588235294	0.041176470588235294	0.18970588235294117	0.9725441176470587
train	SECSG-C36B7.1 A-0	0	450.0	0.008888888888888889	0.37555555555555553	0.035555555555555556	0.022222222222222223	0.04	0.05333333333333334	0.07111111111111111	0.05333333333333334	0.04	0.06444444444444444	0.06	0.09777777777777778	0.015555555555555555	0.057777777777777775	0.04666666666666667	0.04888888888888889	0.05555555555555555	0.07111111111111111	0.04666666666666667	0.05333333333333334	0.015555555555555555	0.051111111111111114	0.9939111111111111	0.40444444444444444	8.936580850689623	-0.3442222222222223	44512.854999999996	0.09333333333333334	13.949087946977151	0.22444444444444445	0.15555555555555556	1.0396888888888889	0.03777777777777778	0.08888888888888889	0.9776666666666667
train	SECSG-C36C9.1 A-0	0	832.0	0.007211538461538462	0.47115384615384615	0.057692307692307696	0.015625	0.05889423076923077	0.04447115384615385	0.036057692307692304	0.06610576923076923	0.030048076923076924	0.037259615384615384	0.055288461538461536	0.06971153846153846	0.015625	0.08173076923076923	0.055288461538461536	0.04927884615384615	0.0673076923076923	0.140625	0.05048076923076923	0.040865384615384616	0.008413461538461538	0.019230769230769232	0.9621394230769231	0.2848557692307692	9.320356600259899	-0.8525240384615386	76799.265	0.10336538461538461	21.582296288383986	0.32211538461538464	0.15264423076923078	0.9425360576923077	0.03125	0.12379807692307693	1.0764903846153846
train	SECSG-C36E8.1 A-0	0	654.0	0.012232415902140673	0.42048929663608564	0.06880733944954129	0.021406727828746176	0.047400611620795105	0.09021406727828746	0.05198776758409786	0.03363914373088685	0.021406727828746176	0.047400611620795105	0.0672782874617737	0.09480122324159021	0.0290519877675841	0.035168195718654434	0.04128440366972477	0.03669724770642202	0.05657492354740061	0.08103975535168195	0.05657492354740061	0.07186544342507645	0.016819571865443424	0.03058103975535168	1.0502599388379206	0.41131498470948014	6.296175690642433	-0.30397553516819575	63327.80500000001	0.13761467889908258	-6.080563752895813	0.20948012232415902	0.1452599388379205	1.001788990825688	0.05045871559633028	0.10244648318042814	0.938914373088685
train	SECSG-C36F7.1 A-0	0	356.0	0.014044943820224719	0.46348314606741575	0.09831460674157304	0.0028089887640449437	0.07303370786516854	0.042134831460674156	0.033707865168539325	0.06741573033707865	0.028089887640449437	0.02247191011235955	0.06179775280898876	0.08426966292134831	0.047752808988764044	0.03651685393258427	0.10955056179775281	0.05337078651685393	0.0449438202247191	0.07865168539325842	0.06741573033707865	0.028089887640449437	0.011235955056179775	0.008426966292134831	1.0051685393258427	0.3342696629213483	6.859836944317116	-0.6758426966292136	32276.615	0.1151685393258427	-0.685327532936455	0.23595505617977527	0.1348314606741573	0.9108707865168539	0.05056179775280899	0.16573033707865167	1.039578651685393
train	SECSG-C37A2.2 A-0	0	1239.0	0.005649717514124294	0.5456012913640033	0.07344632768361582	0.004035512510088781	0.02986279257465698	0.04035512510088781	0.013720742534301856	0.07021791767554479	0.033091202582728005	0.0387409200968523	0.029055690072639227	0.05004035512510089	0.04600484261501211	0.03470540758676352	0.13882163034705408	0.19128329297820823	0.03551251008878128	0.08071025020177562	0.042776432606941084	0.031476997578692496	0.0016142050040355124	0.014527845036319613	0.9819289749798226	0.26957223567393057	7.163352071774418	-1.0159806295399516	113116.10999999999	0.07021791767554479	2.678429175279163	0.34947538337368844	0.09765940274414851	0.9332445520581115	0.05004035512510089	0.14366424535916061	1.0573042776432606
train	SECSG-C37A2.6 A-0	0	261.0	0.022988505747126436	0.39846743295019155	0.06896551724137931	0.011494252873563218	0.06513409961685823	0.038314176245210725	0.06130268199233716	0.04980842911877394	0.022988505747126436	0.06513409961685823	0.07279693486590039	0.10727969348659004	0.02681992337164751	0.06513409961685823	0.04980842911877394	0.03065134099616858	0.04980842911877394	0.09195402298850575	0.038314176245210725	0.022988505747126436	0.019157088122605363	0.0421455938697318	1.0053639846743294	0.41379310344827586	9.171523927886899	-0.3781609195402299	25197.42	0.10344827586206896	6.2730586182223576	0.2260536398467433	0.14559386973180077	0.9951724137931035	0.038314176245210725	0.11877394636015326	1.0033716475095786
train	SECSG-C37A5.7 A-0	0	440.0	0.015909090909090907	0.4409090909090909	0.04772727272727273	0.011363636363636364	0.045454545454545456	0.06363636363636363	0.08409090909090909	0.031818181818181815	0.022727272727272728	0.06818181818181818	0.06818181818181818	0.07954545454545454	0.022727272727272728	0.056818181818181816	0.03409090909090909	0.0659090909090909	0.08409090909090909	0.07954545454545454	0.04090909090909091	0.05	0.00909090909090909	0.03409090909090909	1.030159090909091	0.39545454545454545	10.126054612794455	-0.5284090909090909	44190.395	0.10909090909090909	21.192783518321505	0.2431818181818182	0.175	1.0236590909090908	0.03409090909090909	0.07954545454545454	0.9521818181818181
train	SECSG-C37C3.1 A-0	0	470.0	0.01276595744680851	0.5872340425531914	0.04468085106382979	0.01702127659574468	0.04468085106382979	0.07234042553191489	0.02553191489361702	0.02553191489361702	0.02553191489361702	0.036170212765957444	0.10638297872340426	0.07446808510638298	0.02553191489361702	0.02553191489361702	0.04893617021276596	0.01702127659574468	0.15531914893617021	0.1425531914893617	0.05106382978723404	0.019148936170212766	0.02127659574468085	0.02127659574468085	1.014468085106383	0.2680851063829787	11.534876633733465	-1.2700000000000002	47316.215	0.11702127659574468	70.59035249094457	0.23617021276595745	0.2872340425531915	0.9185106382978723	0.0425531914893617	0.07021276595744681	1.017191489361702
train	SECSG-C37C3.6C A-0	0	1487.0	0.0033624747814391394	0.40954942837928715	0.06926698049764626	0.08675184936112978	0.05985205110961668	0.08069939475453934	0.03765971755211836	0.09818426361802286	0.01546738399462004	0.01882985877605918	0.0531271015467384	0.04236718224613315	0.004707464694014795	0.0531271015467384	0.06119704102219233	0.05447209145931405	0.03698722259583053	0.06321452589105582	0.06724949562878278	0.04707464694014795	0.01546738399462004	0.03429724277067922	0.9573839946200403	0.269670477471419	4.498158641889831	-0.6856086079354405	135321.77	0.14055144586415602	-73.350905981142	0.23806321452589105	0.10558170813718896	0.9457632817753866	0.09145931405514458	0.16745124411566914	1.073698722259583
train	SECSG-C37E2.4 A-0	0	257.0	0.023346303501945526	0.4396887159533074	0.11284046692607004	0.0	0.038910505836575876	0.038910505836575876	0.038910505836575876	0.042801556420233464	0.019455252918287938	0.019455252918287938	0.04669260700389105	0.058365758754863814	0.01556420233463035	0.0622568093385214	0.07782101167315175	0.07782101167315175	0.054474708171206226	0.10505836575875487	0.0933852140077821	0.027237354085603113	0.0038910505836575876	0.06614785992217899	0.977431906614786	0.3424124513618677	9.62400406208284	-0.8673151750972764	23951.87	0.07782101167315175	7.115553851012141	0.33852140077821014	0.12062256809338522	0.9629571984435797	0.01556420233463035	0.1556420233463035	1.0448249027237353
train	SECSG-C37H5.2 A-0	0	355.0	0.01971830985915493	0.4	0.056338028169014086	0.005633802816901409	0.05070422535211268	0.08450704225352113	0.05070422535211268	0.0676056338028169	0.022535211267605635	0.0647887323943662	0.07887323943661972	0.09295774647887324	0.02535211267605634	0.04225352112676056	0.04507042253521127	0.016901408450704224	0.03943661971830986	0.08450704225352113	0.059154929577464786	0.059154929577464786	0.022535211267605635	0.030985915492957747	1.025830985915493	0.4028169014084507	6.123296629558387	-0.30732394366197185	33740.740000000005	0.1352112676056338	-4.191270597143486	0.2028169014084507	0.14084507042253522	0.9903098591549296	0.030985915492957747	0.12394366197183099	0.9705352112676057
train	SECSG-C37H5.5 A-0	0	778.0	0.006426735218508998	0.461439588688946	0.07840616966580977	0.006426735218508998	0.06426735218508997	0.09254498714652956	0.032133676092544985	0.02956298200514139	0.02056555269922879	0.05784061696658098	0.10282776349614396	0.12082262210796915	0.02570694087403599	0.04884318766066838	0.030848329048843187	0.02699228791773779	0.06683804627249357	0.07712082262210797	0.03984575835475578	0.05269922879177378	0.0038560411311053984	0.021850899742930592	1.072763496143959	0.39331619537275064	9.295449161033346	-0.5277634961439588	74933.115	0.15681233933161953	13.703877922489056	0.1928020565552699	0.19023136246786632	0.9633161953727507	0.032133676092544985	0.10796915167095116	0.9409254498714652
train	SECSG-C37H5.9B A-0	0	546.0	0.016483516483516484	0.38095238095238093	0.0641025641025641	0.02564102564102564	0.07326007326007326	0.031135531135531136	0.04395604395604396	0.10073260073260074	0.0347985347985348	0.05128205128205128	0.054945054945054944	0.08974358974358974	0.023809523809523808	0.05311355311355311	0.054945054945054944	0.056776556776556776	0.06227106227106227	0.047619047619047616	0.040293040293040296	0.045787545787545784	0.01098901098901099	0.0347985347985348	0.9795787545787547	0.36446886446886445	8.383306956731342	-0.4935897435897436	51141.265	0.1043956043956044	11.078058191833208	0.1978021978021978	0.152014652014652	0.9912271062271063	0.04945054945054945	0.16483516483516483	1.0272893772893772
train	SECSG-C38C3.4 A-0	0	253.0	0.023715415019762844	0.41106719367588934	0.06719367588932806	0.03162055335968379	0.06324110671936758	0.06719367588932806	0.05928853754940711	0.07114624505928854	0.02766798418972332	0.06324110671936758	0.07509881422924901	0.1067193675889328	0.03557312252964427	0.03162055335968379	0.02766798418972332	0.03557312252964427	0.05928853754940711	0.08300395256916997	0.023715415019762844	0.03162055335968379	0.003952569169960474	0.03557312252964427	1.0347035573122532	0.4031620553359684	7.684591594075488	-0.2889328063241108	24178.45	0.13043478260869565	2.3696333122381574	0.17391304347826086	0.16205533596837945	0.9840711462450593	0.06719367588932806	0.1383399209486166	0.9709486166007906
train	SECSG-C38C3.8 A-0	0	188.0	0.026595744680851064	0.4095744680851064	0.031914893617021274	0.0425531914893617	0.05319148936170213	0.05851063829787234	0.0425531914893617	0.0851063829787234	0.03723404255319149	0.047872340425531915	0.05319148936170213	0.05851063829787234	0.02127659574468085	0.05851063829787234	0.09042553191489362	0.05851063829787234	0.03723404255319149	0.05851063829787234	0.026595744680851064	0.06914893617021277	0.03723404255319149	0.031914893617021274	0.9609042553191489	0.3404255319148936	6.376844571358542	-0.5622340425531914	18017.465	0.11170212765957446	-2.6388403601839414	0.20212765957446807	0.1276595744680851	0.9886170212765958	0.06382978723404255	0.11702127659574468	1.0471808510638299
train	SECSG-C38C3.D A-0	0	370.0	0.010810810810810811	0.46216216216216216	0.08378378378378379	0.01891891891891892	0.08378378378378379	0.07297297297297298	0.03783783783783784	0.024324324324324326	0.02702702702702703	0.05675675675675676	0.08648648648648649	0.05405405405405406	0.013513513513513514	0.04054054054054054	0.051351351351351354	0.04864864864864865	0.05675675675675676	0.062162162162162166	0.06486486486486487	0.07567567567567568	0.010810810810810811	0.02972972972972973	1.0374594594594595	0.3621621621621622	6.51259390407854	-0.6670270270270271	35562.325	0.15675675675675677	-2.8581415497069216	0.21621621621621623	0.17027027027027028	0.9791351351351352	0.032432432432432434	0.10810810810810811	0.9706486486486486
train	SECSG-F55D12.5 A-0	0	552.0	0.018115942028985508	0.45471014492753625	0.059782608695652176	0.018115942028985508	0.036231884057971016	0.09782608695652174	0.018115942028985508	0.014492753623188406	0.014492753623188406	0.04891304347826087	0.06159420289855073	0.04891304347826087	0.021739130434782608	0.034420289855072464	0.09420289855072464	0.02717391304347826	0.06521739130434782	0.07246376811594203	0.16485507246376813	0.05434782608695652	0.010869565217391304	0.036231884057971016	0.9978985507246377	0.29891304347826086	6.523254901757185	-0.772463768115942	52594.975	0.13405797101449277	-2.412898056686558	0.29891304347826086	0.14130434782608695	0.9697282608695652	0.03985507246376811	0.07427536231884058	0.9869202898550724
train	SECSG-F55F8.4 A-0	0	560.0	0.007142857142857143	0.6696428571428571	0.0375	0.007142857142857143	0.07321428571428572	0.09464285714285714	0.019642857142857142	0.04285714285714286	0.02142857142857143	0.019642857142857142	0.1375	0.04285714285714286	0.03214285714285714	0.03571428571428571	0.05892857142857143	0.04285714285714286	0.13214285714285715	0.13035714285714287	0.019642857142857142	0.026785714285714284	0.0125	0.0125	1.024125	0.20357142857142857	10.925143416967384	-1.7537500000000001	55743.745	0.16785714285714284	59.75082907189962	0.22857142857142856	0.2910714285714286	0.851125	0.039285714285714285	0.08035714285714286	1.0595892857142857
train	SECSG-F55F8.8 A-0	0	230.0	0.030434782608695653	0.4391304347826087	0.05652173913043478	0.0	0.030434782608695653	0.0782608695652174	0.02608695652173913	0.0391304347826087	0.021739130434782608	0.06086956521739131	0.021739130434782608	0.10869565217391304	0.05217391304347826	0.06086956521739131	0.11739130434782609	0.06521739130434782	0.07391304347826087	0.05217391304347826	0.06521739130434782	0.05217391304347826	0.008695652173913044	0.008695652173913044	1.0183478260869565	0.3739130434782609	6.359891393990321	-0.43869565217391304	21885.765	0.10869565217391304	-1.8637632729314362	0.24347826086956523	0.11739130434782609	0.9754782608695652	0.05217391304347826	0.09565217391304348	0.972086956521739
train	SECSG-F55G1.7 A-0	0	307.0	0.013029315960912053	0.3811074918566775	0.03257328990228013	0.009771986970684038	0.029315960912052116	0.0749185667752443	0.05211726384364821	0.03257328990228013	0.03257328990228013	0.08143322475570032	0.02280130293159609	0.14006514657980457	0.03257328990228013	0.08469055374592833	0.048859934853420196	0.04560260586319218	0.08143322475570032	0.0781758957654723	0.03257328990228013	0.05863192182410423	0.009771986970684038	0.019543973941368076	1.0254071661237785	0.42671009771986973	7.636414429477319	-0.15537459283387622	30258.99	0.10423452768729642	2.2498988941840636	0.24104234527687296	0.13680781758957655	1.0376872964169381	0.04234527687296417	0.06514657980456026	0.940358306188925
train	SECSG-F55G7.1 A-0	0	395.0	0.012658227848101266	0.46329113924050636	0.04810126582278481	0.017721518987341773	0.053164556962025315	0.06835443037974684	0.03291139240506329	0.05569620253164557	0.0379746835443038	0.04050632911392405	0.04810126582278481	0.05063291139240506	0.015189873417721518	0.0759493670886076	0.06582278481012659	0.0759493670886076	0.053164556962025315	0.09873417721518987	0.06835443037974684	0.060759493670886074	0.005063291139240506	0.027848101265822784	0.9740253164556962	0.2810126582278481	6.4519738041057435	-0.9187341772151898	37144.009999999995	0.12151898734177215	-4.662753126071685	0.3189873417721519	0.13924050632911392	0.9607594936708861	0.03291139240506329	0.10379746835443038	1.0476202531645569
train	SECSG-F55G7.2 A-0	0	383.0	0.013054830287206266	0.4151436031331593	0.05483028720626632	0.010443864229765013	0.05483028720626632	0.0731070496083551	0.057441253263707574	0.0391644908616188	0.031331592689295036	0.05221932114882506	0.09921671018276762	0.10443864229765012	0.02349869451697128	0.057441253263707574	0.028720626631853787	0.044386422976501305	0.02610966057441253	0.08877284595300261	0.06005221932114883	0.07049608355091384	0.005221932114882507	0.018276762402088774	1.0423237597911226	0.38642297650130547	7.358768396684217	-0.3537859007832898	36431.99	0.1279373368146214	1.7099040426527452	0.2506527415143603	0.1566579634464752	0.9998433420365536	0.033942558746736295	0.09399477806788512	0.955822454308094
train	SECSG-F55H12.4 A-0	0	208.0	0.02403846153846154	0.3269230769230769	0.10576923076923077	0.07692307692307693	0.02403846153846154	0.028846153846153848	0.02403846153846154	0.09615384615384616	0.014423076923076924	0.052884615384615384	0.057692307692307696	0.08653846153846154	0.04326923076923077	0.04807692307692308	0.03365384615384615	0.057692307692307696	0.052884615384615384	0.07211538461538461	0.04807692307692308	0.0625	0.0	0.014423076923076924	0.9986538461538461	0.3894230769230769	8.825451816896784	0.09471153846153851	18295.795	0.052884615384615384	12.146716220561693	0.22596153846153846	0.125	1.01875	0.1201923076923077	0.20192307692307693	0.9859615384615386
train	SECSG-F56A12.1 A-0	0	348.0	0.017241379310344827	0.46839080459770116	0.05172413793103448	0.011494252873563218	0.04597701149425287	0.04885057471264368	0.06321839080459771	0.031609195402298854	0.031609195402298854	0.05747126436781609	0.04885057471264368	0.06609195402298851	0.017241379310344827	0.0603448275862069	0.06609195402298851	0.05747126436781609	0.05172413793103448	0.14942528735632185	0.05747126436781609	0.028735632183908046	0.008620689655172414	0.04597701149425287	0.9733045977011494	0.3390804597701149	8.207232244957222	-0.6522988505747126	33398.284999999996	0.09482758620689655	4.44801088293174	0.32471264367816094	0.13218390804597702	0.9801724137931035	0.028735632183908046	0.08333333333333333	1.0380172413793105
train	SECSG-F56A3.4 A-0	0	1198.0	0.00333889816360601	0.48080133555926546	0.0676126878130217	0.005843071786310518	0.05676126878130217	0.11435726210350584	0.02337228714524207	0.04257095158597663	0.02003338898163606	0.05175292153589316	0.08180300500834725	0.10267111853088481	0.038397328881469114	0.05759599332220367	0.021702838063439065	0.05843071786310518	0.05091819699499165	0.09682804674457429	0.05091819699499165	0.04424040066777963	0.00333889816360601	0.010851419031719533	1.0720367278797995	0.34223706176961605	4.947354828579068	-0.7156928213689483	113566.78499999999	0.17111853088480802	-40.33909655248763	0.2637729549248748	0.15275459098497496	0.9385475792988315	0.04424040066777963	0.11018363939899833	0.9626126878130218
train	SECSG-F56A8.8 A-0	0	248.0	0.016129032258064516	0.4314516129032258	0.03225806451612903	0.03225806451612903	0.06048387096774194	0.08064516129032258	0.06048387096774194	0.03225806451612903	0.016129032258064516	0.07258064516129033	0.07258064516129033	0.06048387096774194	0.020161290322580645	0.05241935483870968	0.056451612903225805	0.03225806451612903	0.04435483870967742	0.0846774193548387	0.06854838709677419	0.07661290322580645	0.0	0.04435483870967742	0.9995967741935484	0.36693548387096775	5.199777447314021	-0.3766129032258065	23974.864999999998	0.14112903225806453	-5.349563860343405	0.23790322580645162	0.13306451612903225	1.0139516129032258	0.05241935483870968	0.06451612903225806	0.9818951612903225
train	SECSG-F56C11.6 A-0	0	548.0	0.010948905109489052	0.3722627737226277	0.05291970802919708	0.01824817518248175	0.06569343065693431	0.060218978102189784	0.07116788321167883	0.0948905109489051	0.0364963503649635	0.041970802919708027	0.05656934306569343	0.07664233576642336	0.029197080291970802	0.051094890510948905	0.04744525547445255	0.043795620437956206	0.04744525547445255	0.051094890510948905	0.041970802919708027	0.058394160583941604	0.016423357664233577	0.03832116788321168	0.9988686131386861	0.38503649635036497	6.343828528511284	-0.4514598540145986	52414.424999999996	0.1259124087591241	-7.543852887238295	0.18795620437956204	0.14051094890510948	0.9940693430656934	0.04744525547445255	0.1478102189781022	1.003941605839416
train	SECSG-F56C3.2 A-0	0	457.0	0.0087527352297593	0.39606126914660833	0.03282275711159737	0.030634573304157548	0.05032822757111598	0.08533916849015317	0.061269146608315096	0.03282275711159737	0.02188183807439825	0.08315098468271334	0.08096280087527352	0.10284463894967177	0.015317286652078774	0.06345733041575492	0.028446389496717725	0.0437636761487965	0.04814004376367615	0.05908096280087528	0.0437636761487965	0.0525164113785558	0.006564551422319475	0.05689277899343545	1.026258205689278	0.4113785557986871	6.815561522068001	-0.3470459518599563	45729.509999999995	0.13566739606126915	-1.0766779819800263	0.2100656455142232	0.15098468271334792	1.0367177242888401	0.045951859956236324	0.06564551422319474	0.9489934354485777
train	SECSG-F56D1.A A-0	0	108.0	0.046296296296296294	0.37962962962962965	0.009259259259259259	0.009259259259259259	0.046296296296296294	0.046296296296296294	0.10185185185185185	0.046296296296296294	0.027777777777777776	0.07407407407407407	0.05555555555555555	0.10185185185185185	0.009259259259259259	0.046296296296296294	0.027777777777777776	0.037037037037037035	0.037037037037037035	0.12962962962962962	0.08333333333333333	0.05555555555555555	0.009259259259259259	0.046296296296296294	0.9807407407407408	0.4074074074074074	7.442514265019823	-0.08518518518518527	10558.705	0.09259259259259259	0.6046458540695241	0.2962962962962963	0.12037037037037036	1.0652777777777778	0.018518518518518517	0.05555555555555555	0.9760185185185185
train	SECSG-F56D12.6A A-0	0	968.0	0.006198347107438017	0.45661157024793386	0.0640495867768595	0.011363636363636364	0.05371900826446281	0.07851239669421488	0.042355371900826444	0.03615702479338843	0.024793388429752067	0.045454545454545456	0.07128099173553719	0.07954545454545454	0.03512396694214876	0.05268595041322314	0.049586776859504134	0.038223140495867766	0.04648760330578512	0.11880165289256199	0.0640495867768595	0.060950413223140494	0.010330578512396695	0.01652892561983471	1.027293388429752	0.3543388429752066	6.386902065820894	-0.5201446280991735	91092.72499999999	0.1322314049586777	-8.548842365383308	0.2737603305785124	0.14256198347107438	0.9644731404958677	0.04648760330578512	0.10020661157024793	0.988853305785124
train	SECSG-F56D3.2 A-0	0	137.0	0.029197080291970802	0.45255474452554745	0.021897810218978103	0.014598540145985401	0.029197080291970802	0.06569343065693431	0.043795620437956206	0.1386861313868613	0.014598540145985401	0.06569343065693431	0.072992700729927	0.051094890510948905	0.021897810218978103	0.058394160583941604	0.043795620437956206	0.051094890510948905	0.10218978102189781	0.08759124087591241	0.0364963503649635	0.06569343065693431	0.0072992700729927005	0.0072992700729927005	0.9635766423357663	0.2846715328467153	11.084576750696915	-0.737956204379562	12690.220000000001	0.0948905109489051	11.340484334571643	0.23357664233576642	0.1897810218978102	0.9701459854014598	0.0364963503649635	0.16058394160583941	1.0407299270072994
train	SECSG-F56E3.3A A-0	0	1595.0	0.003761755485893417	0.42758620689655175	0.05642633228840126	0.01567398119122257	0.053918495297805645	0.07899686520376176	0.03260188087774295	0.04890282131661442	0.02445141065830721	0.057053291536050155	0.06018808777429467	0.08338557993730407	0.034482758620689655	0.05642633228840126	0.042633228840125395	0.03824451410658307	0.058307210031347964	0.09529780564263322	0.06206896551724138	0.06959247648902821	0.008150470219435737	0.023197492163009405	1.0215109717868338	0.36489028213166147	6.375818280253097	-0.4534169278996866	150668.61	0.1329153605015674	-14.305439411228207	0.25203761755485893	0.14294670846394986	0.9860752351097178	0.050156739811912224	0.10532915360501567	0.980269592476489
train	SECSG-F56F10.2 A-0	0	377.0	0.013262599469496022	0.3978779840848806	0.034482758620689655	0.023872679045092837	0.05570291777188329	0.05570291777188329	0.04509283819628647	0.03978779840848806	0.023872679045092837	0.0636604774535809	0.058355437665782495	0.14058355437665782	0.013262599469496022	0.04509283819628647	0.04774535809018567	0.050397877984084884	0.050397877984084884	0.07957559681697612	0.0636604774535809	0.06896551724137931	0.015915119363395226	0.023872679045092837	1.012970822281167	0.40583554376657827	7.185970049510908	-0.11724137931034487	36280.39	0.11140583554376658	0.8279958461630557	0.23872679045092837	0.13262599469496023	1.0405570291777189	0.03713527851458886	0.07427055702917772	0.9573474801061008
train	SECSG-F56F11.1 A-0	0	115.0	0.043478260869565216	0.45217391304347826	0.06086956521739131	0.0	0.043478260869565216	0.06956521739130435	0.05217391304347826	0.034782608695652174	0.008695652173913044	0.08695652173913043	0.02608695652173913	0.06956521739130435	0.043478260869565216	0.034782608695652174	0.06956521739130435	0.09565217391304348	0.05217391304347826	0.09565217391304348	0.034782608695652174	0.043478260869565216	0.02608695652173913	0.05217391304347826	1.027304347826087	0.43478260869565216	4.556064448696705	-0.3573913043478261	11353.630000000001	0.11304347826086956	-3.841759464769181	0.2608695652173913	0.08695652173913043	1.0223478260869565	0.043478260869565216	0.09565217391304348	0.9630434782608696
train	SECSG-F56F12.1 A-0	0	171.0	0.029239766081871343	0.5029239766081871	0.06432748538011696	0.0	0.04678362573099415	0.06432748538011696	0.04093567251461988	0.03508771929824561	0.029239766081871343	0.04093567251461988	0.04678362573099415	0.011695906432748537	0.04678362573099415	0.04093567251461988	0.08187134502923976	0.07017543859649122	0.023391812865497075	0.1695906432748538	0.11695906432748537	0.029239766081871343	0.011695906432748537	0.029239766081871343	0.9780701754385965	0.27485380116959063	4.926296793370503	-0.8994152046783627	15764.14	0.1111111111111111	-5.874586349200763	0.39766081871345027	0.09941520467836257	0.930643274853801	0.04678362573099415	0.09941520467836257	1.0601754385964912
train	SECSG-F56F3.1 A-0	0	761.0	0.006570302233902759	0.4835742444152431	0.07752956636005257	0.005256241787122208	0.045992115637319315	0.06176084099868594	0.022339027595269383	0.08278580814717477	0.03942181340341656	0.024967148488830485	0.06964520367936924	0.07752956636005257	0.04467805519053877	0.04862023653088042	0.0657030223390276	0.10906701708278581	0.04730617608409987	0.08409986859395532	0.04204993429697766	0.035479632063074903	0.009198423127463863	0.006570302233902759	1.0208672798948752	0.2982917214191853	9.347646625938669	-0.9353482260183967	70241.88	0.10775295663600526	14.06858885313136	0.28383705650459923	0.15637319316688567	0.9237582128777924	0.04993429697766097	0.16031537450722733	1.0271353482260184
train	SECSG-F56F3.3 A-0	0	113.0	0.035398230088495575	0.415929203539823	0.035398230088495575	0.07964601769911504	0.04424778761061947	0.05309734513274336	0.05309734513274336	0.07079646017699115	0.02654867256637168	0.05309734513274336	0.05309734513274336	0.07964601769911504	0.02654867256637168	0.017699115044247787	0.035398230088495575	0.017699115044247787	0.10619469026548672	0.10619469026548672	0.04424778761061947	0.061946902654867256	0.017699115044247787	0.017699115044247787	0.9828318584070797	0.34513274336283184	8.799894439987138	-0.2106194690265487	10846.38	0.09734513274336283	7.363031551520384	0.18584070796460178	0.18584070796460178	1.0141592920353981	0.10619469026548672	0.10619469026548672	0.9931858407079646
train	SECSG-F56F4.4 A-0	0	228.0	0.017543859649122806	0.4166666666666667	0.03070175438596491	0.017543859649122806	0.043859649122807015	0.07017543859649122	0.05701754385964912	0.021929824561403508	0.03508771929824561	0.05701754385964912	0.14035087719298245	0.09210526315789473	0.021929824561403508	0.08771929824561403	0.013157894736842105	0.04824561403508772	0.03070175438596491	0.07017543859649122	0.04824561403508772	0.06578947368421052	0.0043859649122807015	0.043859649122807015	1.0345175438596492	0.37280701754385964	9.951837463194945	-0.6701754385964913	22824.645	0.11403508771929824	14.72365214224309	0.2543859649122807	0.20614035087719298	1.0188157894736842	0.039473684210526314	0.05263157894736842	0.9619736842105262
train	JCSG-382550 A-0	0	380.0	0.021052631578947368	0.39473684210526316	0.08947368421052632	0.002631578947368421	0.05526315789473684	0.08157894736842106	0.05263157894736842	0.02894736842105263	0.04736842105263158	0.07105263157894737	0.07631578947368421	0.11315789473684211	0.02631578947368421	0.02368421052631579	0.031578947368421054	0.039473684210526314	0.05526315789473684	0.05526315789473684	0.034210526315789476	0.060526315789473685	0.010526315789473684	0.04473684210526316	1.0807631578947368	0.46842105263157896	7.342854643665617	-0.2268421052631579	37437.765	0.1368421052631579	2.2406092155075115	0.15263157894736842	0.17894736842105263	1.0163684210526316	0.02894736842105263	0.11842105263157894	0.8973684210526316
train	JCSG-382557 A-0	0	380.0	0.021052631578947368	0.43157894736842106	0.09210526315789473	0.007894736842105263	0.06842105263157895	0.07368421052631578	0.02368421052631579	0.06315789473684211	0.007894736842105263	0.02368421052631579	0.021052631578947368	0.12894736842105264	0.018421052631578946	0.013157894736842105	0.07105263157894737	0.018421052631578946	0.09736842105263158	0.08157894736842106	0.03684210526315789	0.09473684210526316	0.02368421052631579	0.034210526315789476	1.0282631578947368	0.4394736842105263	4.910646539570094	-0.16789473684210532	35539.055	0.14210526315789473	-8.417845340358049	0.15	0.12631578947368421	0.9878421052631579	0.02631578947368421	0.15526315789473685	0.9645789473684211
train	JCSG-382561 A-0	0	379.0	0.013192612137203167	0.35883905013192613	0.07387862796833773	0.010554089709762533	0.0395778364116095	0.09234828496042216	0.055408970976253295	0.10026385224274406	0.023746701846965697	0.055408970976253295	0.026385224274406333	0.10817941952506596	0.021108179419525065	0.029023746701846966	0.044854881266490766	0.0316622691292876	0.044854881266490766	0.079155672823219	0.0633245382585752	0.06596306068601583	0.005277044854881266	0.029023746701846966	1.020448548812665	0.41424802110817943	4.4528831620771525	-0.024802110817941966	34462.380000000005	0.13192612137203166	-21.005575895757072	0.20316622691292877	0.09498680738786279	0.9965171503957784	0.0316622691292876	0.1741424802110818	0.9610554089709763
train	JCSG-382569 A-0	0	377.0	0.013262599469496022	0.40583554376657827	0.08222811671087533	0.013262599469496022	0.05570291777188329	0.04509283819628647	0.03713527851458886	0.058355437665782495	0.04774535809018567	0.05570291777188329	0.029177718832891247	0.11405835543766578	0.03183023872679045	0.03183023872679045	0.07427055702917772	0.05305039787798409	0.08753315649867374	0.0610079575596817	0.04774535809018567	0.04774535809018567	0.007957559681697613	0.01856763925729443	1.0184880636604774	0.3952254641909814	9.164848449690243	-0.3358090185676393	35681.48	0.10079575596816977	10.111144086469963	0.19363395225464192	0.16445623342175067	0.9906366047745359	0.04509283819628647	0.14058355437665782	0.9689124668435013
train	JCSG-382570 A-0	0	376.0	0.013297872340425532	0.3537234042553192	0.07180851063829788	0.02127659574468085	0.04521276595744681	0.05053191489361702	0.061170212765957445	0.08244680851063829	0.010638297872340425	0.06914893617021277	0.07180851063829788	0.10106382978723404	0.015957446808510637	0.06382978723404255	0.0398936170212766	0.02925531914893617	0.04521276595744681	0.07180851063829788	0.04521276595744681	0.06382978723404255	0.026595744680851064	0.013297872340425532	1.009654255319149	0.4228723404255319	9.043486843896456	-0.05824468085106385	34977.695	0.09574468085106383	8.65408322792537	0.21010638297872342	0.1276595744680851	1.0205851063829787	0.03723404255319149	0.15425531914893617	0.9763031914893616
train	JCSG-382579 A-0	0	374.0	0.013368983957219251	0.3609625668449198	0.0748663101604278	0.0213903743315508	0.058823529411764705	0.06684491978609626	0.0213903743315508	0.08823529411764706	0.0427807486631016	0.0748663101604278	0.058823529411764705	0.09090909090909091	0.02406417112299465	0.040106951871657755	0.045454545454545456	0.016042780748663103	0.06684491978609626	0.0481283422459893	0.045454545454545456	0.0748663101604278	0.0053475935828877	0.034759358288770054	1.012860962566845	0.40106951871657753	7.591001991292251	-0.24117647058823527	34718.225	0.12566844919786097	3.543050092764034	0.1497326203208556	0.16844919786096257	1.0001604278074867	0.045454545454545456	0.16310160427807488	0.9695454545454546
train	JCSG-382590 A-0	0	372.0	0.010752688172043012	0.3655913978494624	0.10752688172043011	0.008064516129032258	0.06451612903225806	0.04032258064516129	0.03494623655913978	0.11559139784946236	0.021505376344086023	0.02956989247311828	0.03494623655913978	0.0967741935483871	0.013440860215053764	0.01881720430107527	0.06720430107526881	0.024193548387096774	0.09408602150537634	0.04032258064516129	0.04838709677419355	0.09946236559139784	0.016129032258064516	0.024193548387096774	1.0010483870967741	0.4220430107526882	9.91274825894876	-0.1561827956989247	33498.695	0.10483870967741936	10.767875972824385	0.13172043010752688	0.15053763440860216	0.9977150537634408	0.021505376344086023	0.22311827956989247	0.9821774193548387
train	JCSG-382596 A-0	0	370.0	0.013513513513513514	0.34594594594594597	0.11081081081081082	0.005405405405405406	0.02972972972972973	0.04864864864864865	0.043243243243243246	0.0891891891891892	0.01891891891891892	0.05945945945945946	0.021621621621621623	0.10270270270270271	0.024324324324324326	0.043243243243243246	0.06756756756756757	0.024324324324324326	0.08378378378378379	0.07027027027027027	0.032432432432432434	0.08378378378378379	0.01891891891891892	0.021621621621621623	1.013864864864865	0.4648648648648649	10.3019150924655	0.08945945945945945	33664.354999999996	0.07837837837837838	11.553328953792551	0.17027027027027028	0.12432432432432433	1.0174324324324324	0.02972972972972973	0.2	0.9569189189189189
train	JCSG-382600 A-0	0	370.0	0.016216216216216217	0.3864864864864865	0.06486486486486487	0.002702702702702703	0.05945945945945946	0.06486486486486487	0.04594594594594595	0.04054054054054054	0.016216216216216217	0.07297297297297298	0.0972972972972973	0.11081081081081082	0.008108108108108109	0.08648648648648649	0.02972972972972973	0.03513513513513514	0.02972972972972973	0.07027027027027027	0.05945945945945946	0.051351351351351354	0.002702702702702703	0.051351351351351354	1.0200270270270269	0.4081081081081081	8.124476508116143	-0.42405405405405405	35437.505000000005	0.12432432432432433	2.3468996131714164	0.25135135135135134	0.14324324324324325	1.011972972972973	0.010810810810810811	0.10540540540540541	0.977027027027027
train	JCSG-382604 A-0	0	369.0	0.013550135501355014	0.37398373983739835	0.12737127371273713	0.032520325203252036	0.04878048780487805	0.07317073170731707	0.02710027100271003	0.06233062330623306	0.02981029810298103	0.016260162601626018	0.01084010840108401	0.12466124661246612	0.01084010840108401	0.008130081300813009	0.07317073170731707	0.018970189701897018	0.10840108401084012	0.04065040650406504	0.07859078590785908	0.08130081300813008	0.013550135501355014	0.013550135501355014	1.037181571815718	0.4146341463414634	7.228114096421904	-0.11111111111111108	33789.31999999999	0.12195121951219512	1.2276654036759638	0.14634146341463414	0.14905149051490515	0.9852574525745258	0.04336043360433604	0.1897018970189702	0.9367479674796748
train	JCSG-382614 A-0	0	367.0	0.01634877384196185	0.40599455040871935	0.10899182561307902	0.0	0.07084468664850137	0.04632152588555858	0.06267029972752043	0.0681198910081744	0.010899182561307902	0.05994550408719346	0.027247956403269755	0.08446866485013624	0.02452316076294278	0.035422343324250684	0.03814713896457766	0.05722070844686648	0.10899182561307902	0.05722070844686648	0.043596730245231606	0.043596730245231606	0.010899182561307902	0.04087193460490463	1.0331607629427793	0.4359673024523161	9.802141093125432	-0.40136239782016353	35263.3	0.11716621253405994	7.8986234446961845	0.19346049046321526	0.14713896457765668	1.0052861035422342	0.02452316076294278	0.1771117166212534	0.9595095367847412
train	JCSG-382639 A-0	0	364.0	0.016483516483516484	0.33516483516483514	0.16483516483516483	0.0027472527472527475	0.06593406593406594	0.06593406593406594	0.024725274725274724	0.07142857142857142	0.02197802197802198	0.04945054945054945	0.013736263736263736	0.11263736263736264	0.024725274725274724	0.01098901098901099	0.04395604395604396	0.024725274725274724	0.08241758241758242	0.038461538461538464	0.06318681318681318	0.07692307692307693	0.016483516483516484	0.024725274725274724	1.0733516483516483	0.4945054945054945	4.925011238843585	0.09120879120879118	32847.935	0.13186813186813187	-11.158217559536787	0.13736263736263737	0.11813186813186813	1.0001098901098902	0.027472527472527472	0.23626373626373626	0.9072802197802198
train	JCSG-382650 A-0	0	363.0	0.01652892561983471	0.3278236914600551	0.09090909090909091	0.011019283746556474	0.03856749311294766	0.03856749311294766	0.024793388429752067	0.06611570247933884	0.03305785123966942	0.07713498622589532	0.05785123966942149	0.10743801652892562	0.02203856749311295	0.03305785123966942	0.03305785123966942	0.06060606060606061	0.03856749311294766	0.06060606060606061	0.06060606060606061	0.09090909090909091	0.008264462809917356	0.046831955922865015	1.0257575757575759	0.46831955922865015	9.248696642162503	0.0983471074380165	33602.34	0.07713498622589532	9.681489627668409	0.21487603305785125	0.12947658402203857	1.0676859504132232	0.03305785123966942	0.15702479338842976	0.9281542699724517
train	JCSG-382651 A-0	0	356.0	0.016853932584269662	0.38202247191011235	0.06741573033707865	0.011235955056179775	0.025280898876404494	0.06179775280898876	0.03932584269662921	0.05337078651685393	0.03932584269662921	0.056179775280898875	0.05056179775280899	0.11797752808988764	0.019662921348314606	0.025280898876404494	0.05898876404494382	0.07584269662921349	0.0702247191011236	0.03932584269662921	0.056179775280898875	0.07865168539325842	0.033707865168539325	0.019662921348314606	1.0410393258426967	0.43258426966292135	10.149322941000225	-0.21179775280898877	34729.765	0.08707865168539326	15.17646361102301	0.19662921348314608	0.1601123595505618	1.044494382022472	0.03089887640449438	0.12078651685393259	0.9180056179775281
[truncated: 77,471 more rows]
